# Supplementary material for: Crystal structure of lutetium aluminate (LUAM), Lu4Al2O9
Source: Acta Crystallogr E Crystallogr Commun. 2020 Apr 30;76(Pt 5):752–5. doi: 10.1107/S2056989020005757 (PMC7199276; doi:10.1107/S2056989020005757)
Supplement: Supplementary file 1 [file e-76-00752-sup1.cif]

##############################################################################
#                                                                            #
# This CIF contains the data in a paper accepted for publication in          #
# Acta Crystallographica Section E. It conforms to the requirements of       #
# Notes for Authors for Acta Crystallographica Section E, and has been       #
# peer reviewed under the auspices of the IUCr Commission on Journals.       #
#                                                                            #
# Full details of the Crystallographic Information File format               #
# are given in the paper "The Crystallographic Information File (CIF):       #
# a New Standard Archive File for Crystallography" by S. R. Hall, F. H.      #
# Allen and I. D. Brown [Acta Cryst. (1991), A47, 655-685].                  #
#                                                                            #
# The current version of the core CIF dictionary is obtainable from          #
# ftp://ftp.iucr.org/pub/cif_core.dic.                                       #
#                                                                            #
# Software is freely available for graphical display of the structure(s)     #
# in this CIF. For information consult the CIF software page                 #
# http://www.iucr.org/resources/cif/software.                                #
#                                                                            #
# This file may be used for bona fide research purposes within the           #
# scientific community so long as proper attribution is given to the journal # 
# article from which it was obtained.                                        #
#                                                                            #
##############################################################################
data_I
_audit_creation_method     'SHELXL-2014/7'
_journal_date_recd_electronic     2020-04-13
_journal_date_accepted     2020-04-26
_journal_name_full     'Acta Crystallographica, Section E'
_journal_year     2020
_journal_volume     76
_journal_issue      5
_journal_page_first     752
_journal_page_last     755
_journal_paper_category     GI
_journal_paper_doi     10.1107/S2056989020005757
_journal_coeditor_code     CQ2036
_publ_contact_author_name     'Rayko Simura'
_publ_contact_author_address
;
Institute of Multidisciplinary Research for Advanced Materials, Tohoku
University, 2-1-1 Katahira, Aoba-ku, Sendai, 980- 8577,
Japan
;
_publ_contact_author_email     'ray@tohoku.ac.jp'
_publ_contact_author_fax     ?
_publ_contact_author_phone     '+81-22-217-5814'
_publ_section_title
;
Crystal structure of lutetium aluminate (LUAM), Lu~4~Al~2~O~9~
;
loop_
    _publ_author_name
    _publ_author_footnote
    _publ_author_address
    'Simura, Rayko' .
;
Institute of Multidisciplinary Research for Advanced Materials, Tohoku
University, 2-1-1 Katahira, Aoba-ku, Sendai, 980- 8577,
Japan
;
    'Yamane, Hisanori' .
;
Institute of Multidisciplinary Research for Advanced Materials, Tohoku
University, 2-1-1 Katahira, Aoba-ku, Sendai, 980- 8577,
Japan
;
_publ_section_synopsis
;
Single-crystal X-ray structure analysis revealed that Lu~4~Al~2~O~9~ is
isostructural with Eu~4~Al~2~O~9~ and contains Lu atoms in six- and sevenfold
coordination, together with tetrahedral Al atoms.
;
_chemical_name_systematic
;
Lutetium aluminate
;
_chemical_name_common     LUAM
_chemical_formula_moiety     'Al2 Lu4 O9'
_chemical_formula_sum     'Al2 Lu4 O9'
_chemical_formula_iupac     'Lu4 Al2 O9'
_chemical_formula_weight     897.84
_chemical_melting_point     ?
_space_group_crystal_system     monoclinic
_space_group_name_H-M_alt     'P 21/c'
_space_group_name_Hall     '-P 2ybc'
loop_
    _space_group_symop_operation_xyz
    'x, y, z'
    '-x, y+1/2, -z+1/2'
    '-x, -y, -z'
    'x, -y-1/2, z-1/2'
_cell_length_a     7.2360(11)
_cell_length_b     10.3330(19)
_cell_length_c     11.096(3)
_cell_angle_alpha     90
_cell_angle_beta     108.381(11)
_cell_angle_gamma     90
_cell_volume     787.3(3)
_cell_formula_units_Z     4
_cell_measurement_reflns_used     1294
_cell_measurement_theta_min     2.7501
_cell_measurement_theta_max     38.4614
_cell_measurement_temperature     301(2)
_exptl_crystal_description     'chip'
_exptl_crystal_colour     'colourless'
_exptl_crystal_size_max     0.118
_exptl_crystal_size_mid     0.052
_exptl_crystal_size_min     0.035
_exptl_crystal_density_diffrn     7.575
_exptl_crystal_density_meas     ?
_exptl_crystal_density_method     ?
_exptl_crystal_F_000     1528
_exptl_absorpt_coefficient_mu     49.968
_exptl_absorpt_correction_type     multi-scan
_exptl_absorpt_process_details
;
(SADABS; Bruker, 2016)
;
_exptl_absorpt_correction_T_min     0.4512
_exptl_absorpt_correction_T_max     0.7463
_diffrn_ambient_temperature     301(2)
_diffrn_source     ?
_diffrn_radiation_type     MoK\a
_diffrn_radiation_wavelength     0.71073
_diffrn_measurement_device_type     'Bruker D8 QUEST'
_diffrn_measurement_method     '\w and \scans'
_diffrn_detector_area_resol_mean     7.3910
_diffrn_reflns_number     32672
_diffrn_reflns_av_R_equivalents     0.0354
_diffrn_reflns_av_unetI/netI     0.0161
_diffrn_reflns_theta_min     2.762
_diffrn_reflns_theta_max     32.107
_diffrn_reflns_theta_full     25.242
_diffrn_measured_fraction_theta_max     0.991
_diffrn_measured_fraction_theta_full     1.000
_diffrn_reflns_limit_h_min     -10
_diffrn_reflns_limit_h_max     10
_diffrn_reflns_limit_k_min     -15
_diffrn_reflns_limit_k_max     15
_diffrn_reflns_limit_l_min     -16
_diffrn_reflns_limit_l_max     16
_refine_special_details
;
 Refined as a two-component inversion twin
;
_reflns_number_total     2795
_reflns_number_gt     2719
_reflns_threshold_expression     'I > 2\s(I)'
_refine_ls_structure_factor_coef     Fsqd
_refine_ls_matrix_type     full
_refine_ls_R_factor_all     0.0205
_refine_ls_R_factor_gt     0.0192
_refine_ls_wR_factor_gt     0.0423
_refine_ls_wR_factor_ref     0.0433
_refine_ls_goodness_of_fit_ref     1.165
_refine_ls_restrained_S_all     1.165
_refine_ls_number_reflns     2795
_refine_ls_number_parameters     138
_refine_ls_number_restraints     0
_refine_ls_hydrogen_treatment     undef
_refine_ls_weighting_scheme     calc
_refine_ls_weighting_details
                          'w=1/[\s^2^(Fo^2^)+17.2730P] where P=(Fo^2^+2Fc^2^)/3'
_atom_sites_solution_hydrogens     .
_atom_sites_solution_primary     ?
_atom_sites_solution_secondary     ?
_refine_ls_shift/su_max     0.001
_refine_ls_shift/su_mean     0.000
_refine_diff_density_max     1.489
_refine_diff_density_min     -1.810
_refine_ls_extinction_method
;
<i>SHELXL2014/7</i> (Sheldrick 2015b)
;
_refine_ls_extinction_coef     0.00026(2)
_refine_ls_extinction_expression
                                  'Fc^*^=kFc[1+0.001xFc^2^\l^3^/sin(2\q)]^-1/4^'
loop_
    _atom_type_symbol
    _atom_type_description
    _atom_type_scat_dispersion_real
    _atom_type_scat_dispersion_imag
    _atom_type_scat_source
    'O' 'O' 0.0106 0.0060
                         'International Tables Vol C Tables 4.2.6.8 and 6.1.1.4'
    'Al' 'Al' 0.0645 0.0514
                         'International Tables Vol C Tables 4.2.6.8 and 6.1.1.4'
    'Lu' 'Lu' -0.4720 5.8584
                         'International Tables Vol C Tables 4.2.6.8 and 6.1.1.4'
_computing_data_collection
;
APEX3 (Bruker, 2018)
;
_computing_cell_refinement
;
APEX3 (Bruker, 2018)
;
_computing_data_reduction
;
SAINT (Bruker, 2017)
;
_computing_structure_solution     ?
_computing_structure_refinement
;
<i>SHELXL2014/7</i> (Sheldrick, 2015b)
;
_computing_molecular_graphics
;
<i>VESTA</i> (Momma & Izumi, 2011)
;
_computing_publication_material
;
publCIF (Westrip, 2010)
;
loop_
    _atom_site_type_symbol
    _atom_site_label
    _atom_site_fract_x
    _atom_site_fract_y
    _atom_site_fract_z
    _atom_site_U_iso_or_equiv
    _atom_site_adp_type
    _atom_site_calc_flag
    _atom_site_occupancy
    _atom_site_disorder_assembly
    _atom_site_disorder_group
    Al Al1 0.2142(4) 0.1742(2) 0.1270(2) 0.0058(4) Uani d 1 . .
    Al Al2 0.6551(4) 0.1717(2) 0.1108(2) 0.0059(4) Uani d 1 . .
    Lu Lu1 0.52225(7) 0.11375(3) 0.78409(2) 0.00572(6) Uani d 1 . .
    Lu Lu2 0.02236(6) 0.10027(3) 0.80405(2) 0.00574(6) Uani d 1 . .
    Lu Lu3 0.34172(7) 0.12783(3) 0.44005(2) 0.00605(6) Uani d 1 . .
    Lu Lu4 0.83940(6) 0.12082(3) 0.41774(3) 0.00610(6) Uani d 1 . .
    O O1 0.7934(8) 0.2450(6) 0.7469(5) 0.0102(11) Uani d 1 . .
    O O2 0.2314(8) 0.2439(5) 0.7699(5) 0.0072(11) Uani d 1 . .
    O O3 0.2106(13) 0.0095(5) 0.1516(5) 0.0102(10) Uani d 1 . .
    O O4 0.0720(8) 0.2340(6) 0.9813(6) 0.0092(11) Uani d 1 . .
    O O5 0.4326(10) 0.2381(4) 0.1156(5) 0.0085(8) Uani d 1 . .
    O O6 0.6371(8) 0.2328(5) 0.9599(5) 0.0072(11) Uani d 1 . .
    O O7 0.6926(13) 0.0084(5) 0.1529(5) 0.0111(10) Uani d 1 . .
    O O8 0.0764(12) -0.0082(5) 0.3927(5) 0.0072(9) Uani d 1 . .
    O O9 0.5643(13) 0.0063(5) 0.3906(5) 0.0069(9) Uani d 1 . .
loop_
    _atom_site_aniso_label
    _atom_site_aniso_U_11
    _atom_site_aniso_U_22
    _atom_site_aniso_U_33
    _atom_site_aniso_U_12
    _atom_site_aniso_U_13
    _atom_site_aniso_U_23
    Al1 0.0071(12) 0.0044(8) 0.0067(9) 0.0012(8) 0.0032(8) 0.0005(7)
    Al2 0.0074(12) 0.0050(8) 0.0055(8) 0.0010(8) 0.0021(8) 0.0012(7)
    Lu1 0.00622(14) 0.00463(12) 0.00594(10) 0.00019(12) 0.00140(14) -0.00101(8)
    Lu2 0.00566(13) 0.00433(12) 0.00733(10) -0.00031(13) 0.00218(14) -0.00058(8)
    Lu3 0.00647(13) 0.00518(11) 0.00625(10) 0.00024(13) 0.00165(13) 0.00101(9)
    Lu4 0.00538(14) 0.00435(10) 0.00863(10) 0.00048(13) 0.00231(15) 0.00137(9)
    O1 0.008(3) 0.013(3) 0.008(2) 0.0039(19) 0.0002(18) 0.002(2)
    O2 0.009(3) 0.006(2) 0.007(2) 0.0012(18) 0.0030(19) 0.0010(17)
    O3 0.011(3) 0.006(2) 0.015(2) 0.000(3) 0.007(3) 0.0006(17)
    O4 0.009(3) 0.007(2) 0.009(2) 0.0039(18) -0.0009(18) -0.0003(19)
    O5 0.008(2) 0.0064(18) 0.012(2) -0.003(2) 0.004(2) -0.0003(15)
    O6 0.008(3) 0.007(2) 0.007(2) 0.0017(18) 0.0018(18) 0.0009(17)
    O7 0.013(3) 0.008(2) 0.016(2) 0.003(3) 0.009(3) 0.0059(18)
    O8 0.005(3) 0.006(2) 0.009(2) -0.003(2) 0.000(3) -0.0002(16)
    O9 0.010(3) 0.0042(19) 0.007(2) 0.001(3) 0.003(3) 0.0001(16)
_geom_special_details
;
 All esds (except the esd in the dihedral angle between two l.s. planes)
 are estimated using the full covariance matrix.  The cell esds are taken
 into account individually in the estimation of esds in distances, angles
 and torsion angles; correlations between esds in cell parameters are only
 used when they are defined by crystal symmetry.  An approximate (isotropic)
 treatment of cell esds is used for estimating esds involving l.s. planes.
;
loop_
    _geom_bond_atom_site_label_1
    _geom_bond_atom_site_label_2
    _geom_bond_site_symmetry_2
    _geom_bond_distance
    _geom_bond_publ_flag
    Al1 O3 . 1.724(6) ?
    Al1 O4 1_554 1.733(6) ?
    Al1 O5 . 1.754(7) ?
    Al1 O2 4_565 1.767(6) ?
    Al1 Lu1 4_565 3.219(2) ?
    Al1 Lu3 4_565 3.247(2) ?
    Al1 Lu3 . 3.336(2) ?
    Al2 O7 . 1.749(6) ?
    Al2 O1 4_565 1.753(6) ?
    Al2 O6 1_554 1.755(6) ?
    Al2 O5 . 1.767(7) ?
    Al2 Lu3 4_565 3.211(2) ?
    Al2 Lu1 4_565 3.272(2) ?
    Al2 Lu4 . 3.285(2) ?
    Lu1 O9 3_656 2.219(5) ?
    Lu1 O6 . 2.233(5) ?
    Lu1 O3 3_656 2.236(8) ?
    Lu1 O7 3_656 2.277(8) ?
    Lu1 O5 4_566 2.344(5) ?
    Lu1 O2 . 2.461(6) ?
    Lu1 O1 . 2.524(6) ?
    Lu1 Al1 4_566 3.219(2) ?
    Lu1 Al2 4_566 3.272(2) ?
    Lu1 Lu2 1_655 3.5579(7) ?
    Lu1 Lu4 4_566 3.5836(7) ?
    Lu1 Lu3 . 3.6270(9) ?
    Lu2 O1 1_455 2.172(6) ?
    Lu2 O3 3_556 2.213(8) ?
    Lu2 O2 . 2.235(6) ?
    Lu2 O7 3_656 2.263(8) ?
    Lu2 O8 3_556 2.280(5) ?
    Lu2 O4 . 2.337(6) ?
    Lu2 Lu1 1_455 3.5579(7) ?
    Lu2 Lu4 4_466 3.5641(7) ?
    Lu2 Lu3 4_566 3.6485(7) ?
    Lu2 Lu4 3_656 3.7187(7) ?
    Lu2 Lu3 3_556 3.9156(7) ?
    Lu3 O2 4_565 2.238(5) ?
    Lu3 O9 . 2.242(8) ?
    Lu3 O9 3_656 2.260(5) ?
    Lu3 O8 . 2.302(7) ?
    Lu3 O5 4_566 2.310(5) ?
    Lu3 O6 4_565 2.529(5) ?
    Lu3 O4 4_565 2.573(6) ?
    Lu3 Al2 4_566 3.211(2) ?
    Lu3 Al1 4_566 3.247(2) ?
    Lu3 Lu3 3_656 3.4748(8) ?
    Lu3 Lu4 3_656 3.4803(7) ?
    Lu4 O4 4_665 2.198(6) ?
    Lu4 O9 . 2.253(8) ?
    Lu4 O6 4_565 2.255(6) ?
    Lu4 O8 1_655 2.257(8) ?
    Lu4 O1 4_565 2.287(6) ?
    Lu4 O8 3_656 2.311(5) ?
    Lu4 Lu3 3_656 3.4804(7) ?
    Lu4 Lu4 3_756 3.5061(8) ?
    Lu4 Lu2 4_665 3.5641(7) ?
    Lu4 Lu3 1_655 3.5652(7) ?
    Lu4 Lu1 4_565 3.5836(7) ?
    O1 Al2 4_566 1.753(6) ?
    O1 Lu2 1_655 2.172(6) ?
    O1 Lu4 4_566 2.287(6) ?
    O2 Al1 4_566 1.767(6) ?
    O2 Lu3 4_566 2.238(5) ?
    O3 Lu2 3_556 2.213(8) ?
    O3 Lu1 3_656 2.236(8) ?
    O4 Al1 1_556 1.733(6) ?
    O4 Lu4 4_466 2.198(6) ?
    O4 Lu3 4_566 2.573(6) ?
    O5 Lu3 4_565 2.310(5) ?
    O5 Lu1 4_565 2.344(5) ?
    O6 Al2 1_556 1.754(6) ?
    O6 Lu4 4_566 2.255(6) ?
    O6 Lu3 4_566 2.529(5) ?
    O7 Lu2 3_656 2.263(8) ?
    O7 Lu1 3_656 2.277(8) ?
    O8 Lu4 1_455 2.257(8) ?
    O8 Lu2 3_556 2.280(5) ?
    O8 Lu4 3_656 2.311(5) ?
    O9 Lu1 3_656 2.219(5) ?
    O9 Lu3 3_656 2.260(5) ?
loop_
    _geom_angle_atom_site_label_1
    _geom_angle_atom_site_label_2
    _geom_angle_atom_site_label_3
    _geom_angle_site_symmetry_1
    _geom_angle_site_symmetry_3
    _geom_angle
    _geom_angle_publ_flag
    O3 Al1 O4 . 1_554 117.7(3) ?
    O3 Al1 O5 . . 116.2(4) ?
    O4 Al1 O5 1_554 . 94.7(3) ?
    O3 Al1 O2 . 4_565 109.3(3) ?
    O4 Al1 O2 1_554 4_565 121.3(3) ?
    O5 Al1 O2 . 4_565 94.3(3) ?
    O3 Al1 Lu1 . 4_565 128.9(3) ?
    O4 Al1 Lu1 1_554 4_565 111.6(2) ?
    O5 Al1 Lu1 . 4_565 45.30(17) ?
    O2 Al1 Lu1 4_565 4_565 49.24(19) ?
    O3 Al1 Lu3 . 4_565 138.1(3) ?
    O4 Al1 Lu3 1_554 4_565 52.0(2) ?
    O5 Al1 Lu3 . 4_565 43.34(18) ?
    O2 Al1 Lu3 4_565 4_565 108.5(2) ?
    Lu1 Al1 Lu3 4_565 4_565 68.24(5) ?
    O3 Al1 Lu3 . . 72.9(2) ?
    O4 Al1 Lu3 1_554 . 155.5(2) ?
    O5 Al1 Lu3 . . 99.75(19) ?
    O2 Al1 Lu3 4_565 . 38.37(18) ?
    Lu1 Al1 Lu3 4_565 . 67.47(5) ?
    Lu3 Al1 Lu3 4_565 . 135.61(8) ?
    O7 Al2 O1 . 4_565 104.2(3) ?
    O7 Al2 O6 . 1_554 124.1(3) ?
    O1 Al2 O6 4_565 1_554 119.7(3) ?
    O7 Al2 O5 . . 115.6(4) ?
    O1 Al2 O5 4_565 . 93.5(3) ?
    O6 Al2 O5 1_554 . 95.4(3) ?
    O7 Al2 Lu3 . 4_565 143.2(3) ?
    O1 Al2 Lu3 4_565 4_565 107.2(2) ?
    O6 Al2 Lu3 1_554 4_565 51.62(19) ?
    O5 Al2 Lu3 . 4_565 44.47(16) ?
    O7 Al2 Lu1 . 4_565 123.1(2) ?
    O1 Al2 Lu1 4_565 4_565 49.8(2) ?
    O6 Al2 Lu1 1_554 4_565 111.7(2) ?
    O5 Al2 Lu1 . 4_565 43.89(17) ?
    Lu3 Al2 Lu1 4_565 4_565 68.03(5) ?
    O7 Al2 Lu4 . . 65.8(2) ?
    O1 Al2 Lu4 4_565 . 41.4(2) ?
    O6 Al2 Lu4 1_554 . 158.5(2) ?
    O5 Al2 Lu4 . . 96.12(18) ?
    Lu3 Al2 Lu4 4_565 . 134.03(8) ?
    Lu1 Al2 Lu4 4_565 . 66.26(5) ?
    O9 Lu1 O6 3_656 . 174.8(3) ?
    O9 Lu1 O3 3_656 3_656 86.4(2) ?
    O6 Lu1 O3 . 3_656 89.4(2) ?
    O9 Lu1 O7 3_656 3_656 85.8(2) ?
    O6 Lu1 O7 . 3_656 98.0(2) ?
    O3 Lu1 O7 3_656 3_656 101.03(18) ?
    O9 Lu1 O5 3_656 4_566 74.76(17) ?
    O6 Lu1 O5 . 4_566 105.69(19) ?
    O3 Lu1 O5 3_656 4_566 128.4(2) ?
    O7 Lu1 O5 3_656 4_566 124.3(2) ?
    O9 Lu1 O2 3_656 . 104.5(2) ?
    O6 Lu1 O2 . . 80.21(19) ?
    O3 Lu1 O2 3_656 . 165.4(2) ?
    O7 Lu1 O2 3_656 . 70.7(2) ?
    O5 Lu1 O2 4_566 . 64.9(2) ?
    O9 Lu1 O1 3_656 . 100.2(2) ?
    O6 Lu1 O1 . . 75.68(19) ?
    O3 Lu1 O1 3_656 . 73.7(2) ?
    O7 Lu1 O1 3_656 . 171.6(2) ?
    O5 Lu1 O1 4_566 . 63.4(2) ?
    O2 Lu1 O1 . . 112.92(16) ?
    O9 Lu1 Al1 3_656 4_566 87.18(17) ?
    O6 Lu1 Al1 . 4_566 95.83(15) ?
    O3 Lu1 Al1 3_656 4_566 160.44(18) ?
    O7 Lu1 Al1 3_656 4_566 96.91(18) ?
    O5 Lu1 Al1 4_566 4_566 32.14(17) ?
    O2 Lu1 Al1 . 4_566 32.95(13) ?
    O1 Lu1 Al1 . 4_566 89.26(14) ?
    O9 Lu1 Al2 3_656 4_566 85.38(16) ?
    O6 Lu1 Al2 . 4_566 92.47(15) ?
    O3 Lu1 Al2 3_656 4_566 100.91(19) ?
    O7 Lu1 Al2 3_656 4_566 155.76(18) ?
    O5 Lu1 Al2 4_566 4_566 31.50(17) ?
    O2 Lu1 Al2 . 4_566 89.77(14) ?
    O1 Lu1 Al2 . 4_566 32.02(14) ?
    Al1 Lu1 Al2 4_566 4_566 60.13(5) ?
    O9 Lu1 Lu2 3_656 1_655 91.9(2) ?
    O6 Lu1 Lu2 . 1_655 82.89(14) ?
    O3 Lu1 Lu2 3_656 1_655 36.67(18) ?
    O7 Lu1 Lu2 3_656 1_655 137.63(18) ?
    O5 Lu1 Lu2 4_566 1_655 95.47(17) ?
    O2 Lu1 Lu2 . 1_655 149.10(13) ?
    O1 Lu1 Lu2 . 1_655 37.17(13) ?
    Al1 Lu1 Lu2 4_566 1_655 125.28(5) ?
    Al2 Lu1 Lu2 4_566 1_655 65.26(5) ?
    O9 Lu1 Lu4 3_656 4_566 139.2(2) ?
    O6 Lu1 Lu4 . 4_566 37.22(14) ?
    O3 Lu1 Lu4 3_656 4_566 85.85(17) ?
    O7 Lu1 Lu4 3_656 4_566 135.01(15) ?
    O5 Lu1 Lu4 4_566 4_566 79.07(14) ?
    O2 Lu1 Lu4 . 4_566 91.80(13) ?
    O1 Lu1 Lu4 . 4_566 39.37(13) ?
    Al1 Lu1 Lu4 4_566 4_566 86.95(5) ?
    Al2 Lu1 Lu4 4_566 4_566 57.05(4) ?
    Lu2 Lu1 Lu4 1_655 4_566 59.875(14) ?
    O9 Lu1 Lu3 3_656 . 36.30(13) ?
    O6 Lu1 Lu3 . . 143.97(15) ?
    O3 Lu1 Lu3 3_656 . 110.32(15) ?
    O7 Lu1 Lu3 3_656 . 106.94(16) ?
    O5 Lu1 Lu3 4_566 . 38.47(12) ?
    O2 Lu1 Lu3 . . 83.91(13) ?
    O1 Lu1 Lu3 . . 81.20(13) ?
    Al1 Lu1 Lu3 4_566 . 56.26(4) ?
    Al2 Lu1 Lu3 4_566 . 55.19(4) ?
    Lu2 Lu1 Lu3 1_655 . 95.095(18) ?
    Lu4 Lu1 Lu3 4_566 . 112.083(15) ?
    O1 Lu2 O3 1_455 3_556 81.6(2) ?
    O1 Lu2 O2 1_455 . 89.32(19) ?
    O3 Lu2 O2 3_556 . 169.1(2) ?
    O1 Lu2 O7 1_455 3_656 164.5(2) ?
    O3 Lu2 O7 3_556 3_656 113.97(17) ?
    O2 Lu2 O7 . 3_656 75.2(2) ?
    O1 Lu2 O8 1_455 3_556 91.6(2) ?
    O3 Lu2 O8 3_556 3_556 88.2(2) ?
    O2 Lu2 O8 . 3_556 98.0(2) ?
    O7 Lu2 O8 3_656 3_556 89.1(3) ?
    O1 Lu2 O4 1_455 . 74.9(2) ?
    O3 Lu2 O4 3_556 . 92.4(2) ?
    O2 Lu2 O4 . . 79.5(2) ?
    O7 Lu2 O4 3_656 . 103.2(2) ?
    O8 Lu2 O4 3_556 . 166.2(2) ?
    O1 Lu2 Lu1 1_455 1_455 44.59(16) ?
    O3 Lu2 Lu1 3_556 1_455 37.11(17) ?
    O2 Lu2 Lu1 . 1_455 133.86(14) ?
    O7 Lu2 Lu1 3_656 1_455 150.92(17) ?
    O8 Lu2 Lu1 3_556 1_455 87.2(2) ?
    O4 Lu2 Lu1 . 1_455 84.98(14) ?
    O1 Lu2 Lu4 1_455 4_466 38.06(15) ?
    O3 Lu2 Lu4 3_556 4_466 86.66(16) ?
    O2 Lu2 Lu4 . 4_466 82.52(14) ?
    O7 Lu2 Lu4 3_656 4_466 137.89(15) ?
    O8 Lu2 Lu4 3_556 4_466 129.58(17) ?
    O4 Lu2 Lu4 . 4_466 36.84(14) ?
    Lu1 Lu2 Lu4 1_455 4_466 60.420(13) ?
    O1 Lu2 Lu3 1_455 4_566 85.18(17) ?
    O3 Lu2 Lu3 3_556 4_566 136.93(14) ?
    O2 Lu2 Lu3 . 4_566 35.36(14) ?
    O7 Lu2 Lu3 3_656 4_566 83.02(17) ?
    O8 Lu2 Lu3 3_556 4_566 133.14(18) ?
    O4 Lu2 Lu3 . 4_566 44.56(15) ?
    Lu1 Lu2 Lu3 1_455 4_566 119.653(15) ?
    Lu4 Lu2 Lu3 4_466 4_566 59.233(14) ?
    O1 Lu2 Lu1 1_455 . 128.85(16) ?
    O3 Lu2 Lu1 3_556 . 149.48(17) ?
    O2 Lu2 Lu1 . . 40.30(14) ?
    O7 Lu2 Lu1 3_656 . 35.63(17) ?
    O8 Lu2 Lu1 3_556 . 88.6(2) ?
    O4 Lu2 Lu1 . . 97.74(14) ?
    Lu1 Lu2 Lu1 1_455 . 172.025(12) ?
    Lu4 Lu2 Lu1 4_466 . 118.072(14) ?
    Lu3 Lu2 Lu1 4_566 . 59.438(13) ?
    O1 Lu2 Lu4 1_455 3_656 124.70(15) ?
    O3 Lu2 Lu4 3_556 3_656 102.42(15) ?
    O2 Lu2 Lu4 . 3_656 87.60(14) ?
    O7 Lu2 Lu4 3_656 3_656 54.38(15) ?
    O8 Lu2 Lu4 3_556 3_656 34.8(2) ?
    O4 Lu2 Lu4 . 3_656 156.67(14) ?
    Lu1 Lu2 Lu4 1_455 3_656 117.607(14) ?
    Lu4 Lu2 Lu4 4_466 3_656 159.792(10) ?
    Lu3 Lu2 Lu4 4_566 3_656 118.642(17) ?
    Lu1 Lu2 Lu4 . 3_656 60.716(12) ?
    O1 Lu2 Lu3 1_455 3_556 85.85(16) ?
    O3 Lu2 Lu3 3_556 3_556 56.75(14) ?
    O2 Lu2 Lu3 . 3_556 128.77(14) ?
    O7 Lu2 Lu3 3_656 3_556 102.54(16) ?
    O8 Lu2 Lu3 3_556 3_556 31.5(2) ?
    O4 Lu2 Lu3 . 3_556 146.03(14) ?
    Lu1 Lu2 Lu3 1_455 3_556 62.045(13) ?
    Lu4 Lu2 Lu3 4_466 3_556 119.182(17) ?
    Lu3 Lu2 Lu3 4_566 3_556 161.782(11) ?
    Lu1 Lu2 Lu3 . 3_556 116.038(15) ?
    Lu4 Lu2 Lu3 3_656 3_556 55.607(13) ?
    O2 Lu3 O9 4_565 . 102.6(2) ?
    O2 Lu3 O9 4_565 3_656 176.7(3) ?
    O9 Lu3 O9 . 3_656 79.0(3) ?
    O2 Lu3 O8 4_565 . 96.84(19) ?
    O9 Lu3 O8 . . 102.35(18) ?
    O9 Lu3 O8 3_656 . 80.0(2) ?
    O2 Lu3 O5 4_565 4_566 106.69(18) ?
    O9 Lu3 O5 . 4_566 120.4(2) ?
    O9 Lu3 O5 3_656 4_566 74.68(16) ?
    O8 Lu3 O5 . 4_566 123.6(2) ?
    O2 Lu3 O6 4_565 4_565 78.65(19) ?
    O9 Lu3 O6 . 4_565 71.8(2) ?
    O9 Lu3 O6 3_656 4_565 104.6(2) ?
    O8 Lu3 O6 . 4_565 171.4(2) ?
    O5 Lu3 O6 4_566 4_565 65.0(2) ?
    O2 Lu3 O4 4_565 4_565 74.48(19) ?
    O9 Lu3 O4 . 4_565 176.2(2) ?
    O9 Lu3 O4 3_656 4_565 103.8(2) ?
    O8 Lu3 O4 . 4_565 75.8(2) ?
    O5 Lu3 O4 4_566 4_565 63.1(2) ?
    O6 Lu3 O4 4_565 4_565 109.64(15) ?
    O2 Lu3 Al2 4_565 4_566 96.50(15) ?
    O9 Lu3 Al2 . 4_566 94.44(18) ?
    O9 Lu3 Al2 3_656 4_566 86.21(17) ?
    O8 Lu3 Al2 . 4_566 155.68(16) ?
    O5 Lu3 Al2 4_566 4_566 32.39(17) ?
    O6 Lu3 Al2 4_565 4_566 32.95(13) ?
    O4 Lu3 Al2 4_565 4_566 88.36(14) ?
    O2 Lu3 Al1 4_565 4_566 93.90(15) ?
    O9 Lu3 Al1 . 4_566 151.60(17) ?
    O9 Lu3 Al1 3_656 4_566 85.82(16) ?
    O8 Lu3 Al1 . 4_566 98.38(18) ?
    O5 Lu3 Al1 4_566 4_566 31.41(17) ?
    O6 Lu3 Al1 4_565 4_566 89.32(13) ?
    O4 Lu3 Al1 4_565 4_566 32.07(14) ?
    Al2 Lu3 Al1 4_566 4_566 60.46(5) ?
    O2 Lu3 Al1 4_565 . 29.36(15) ?
    O9 Lu3 Al1 . . 79.05(14) ?
    O9 Lu3 Al1 3_656 . 149.97(14) ?
    O8 Lu3 Al1 . . 85.02(13) ?
    O5 Lu3 Al1 4_566 . 134.72(12) ?
    O6 Lu3 Al1 4_565 . 87.58(13) ?
    O4 Lu3 Al1 4_565 . 97.42(14) ?
    Al2 Lu3 Al1 4_566 . 115.70(7) ?
    Al1 Lu3 Al1 4_566 . 122.25(5) ?
    O2 Lu3 Lu3 4_565 3_656 142.19(14) ?
    O9 Lu3 Lu3 . 3_656 39.67(13) ?
    O9 Lu3 Lu3 3_656 3_656 39.30(19) ?
    O8 Lu3 Lu3 . 3_656 91.43(16) ?
    O5 Lu3 Lu3 4_566 3_656 98.91(14) ?
    O6 Lu3 Lu3 4_565 3_656 87.86(13) ?
    O4 Lu3 Lu3 4_565 3_656 143.06(13) ?
    Al2 Lu3 Lu3 4_566 3_656 90.40(5) ?
    Al1 Lu3 Lu3 4_566 3_656 121.35(4) ?
    Al1 Lu3 Lu3 . 3_656 116.13(4) ?
    O2 Lu3 Lu4 4_565 3_656 137.27(15) ?
    O9 Lu3 Lu4 . 3_656 95.71(15) ?
    O9 Lu3 Lu4 3_656 3_656 39.5(2) ?
    O8 Lu3 Lu4 . 3_656 41.12(12) ?
    O5 Lu3 Lu4 4_566 3_656 96.21(14) ?
    O6 Lu3 Lu4 4_565 3_656 144.07(12) ?
    O4 Lu3 Lu4 4_565 3_656 85.06(13) ?
    Al2 Lu3 Lu4 4_566 3_656 120.37(4) ?
    Al1 Lu3 Lu4 4_566 3_656 87.25(5) ?
    Al1 Lu3 Lu4 . 3_656 123.92(4) ?
    Lu3 Lu3 Lu4 3_656 3_656 64.036(14) ?
    O4 Lu4 O9 4_665 . 163.0(2) ?
    O4 Lu4 O6 4_665 4_565 87.53(18) ?
    O9 Lu4 O6 . 4_565 77.1(2) ?
    O4 Lu4 O8 4_665 1_655 84.7(2) ?
    O9 Lu4 O8 . 1_655 110.30(17) ?
    O6 Lu4 O8 4_565 1_655 171.9(2) ?
    O4 Lu4 O1 4_665 4_565 75.4(2) ?
    O9 Lu4 O1 . 4_565 108.45(19) ?
    O6 Lu4 O1 4_565 4_565 80.3(2) ?
    O8 Lu4 O1 1_655 4_565 100.0(2) ?
    O4 Lu4 O8 4_665 3_656 95.5(2) ?
    O9 Lu4 O8 . 3_656 79.9(2) ?
    O6 Lu4 O8 4_565 3_656 98.7(2) ?
    O8 Lu4 O8 1_655 3_656 79.7(3) ?
    O1 Lu4 O8 4_565 3_656 170.9(2) ?
    O4 Lu4 Al2 4_665 . 104.05(15) ?
    O9 Lu4 Al2 . . 83.86(13) ?
    O6 Lu4 Al2 4_565 . 91.72(14) ?
    O8 Lu4 Al2 1_655 . 92.45(14) ?
    O1 Lu4 Al2 4_565 . 30.48(15) ?
    O8 Lu4 Al2 3_656 . 158.20(14) ?
    O4 Lu4 Lu3 4_665 3_656 135.90(15) ?
    O9 Lu4 Lu3 . 3_656 39.61(13) ?
    O6 Lu4 Lu3 4_565 3_656 92.25(14) ?
    O8 Lu4 Lu3 1_655 3_656 91.67(16) ?
    O1 Lu4 Lu3 4_565 3_656 147.82(15) ?
    O8 Lu4 Lu3 3_656 3_656 40.93(18) ?
    Al2 Lu4 Lu3 . 3_656 120.03(4) ?
    O4 Lu4 Lu4 4_665 3_756 90.25(15) ?
    O9 Lu4 Lu4 . 3_756 96.21(15) ?
    O6 Lu4 Lu4 4_565 3_756 137.47(14) ?
    O8 Lu4 Lu4 1_655 3_756 40.44(13) ?
    O1 Lu4 Lu4 4_565 3_756 139.71(15) ?
    O8 Lu4 Lu4 3_656 3_756 39.3(2) ?
    Al2 Lu4 Lu4 . 3_756 129.75(4) ?
    Lu3 Lu4 Lu4 3_656 3_756 61.365(15) ?
    O4 Lu4 Lu2 4_665 4_665 39.59(15) ?
    O9 Lu4 Lu2 . 4_665 142.06(14) ?
    O6 Lu4 Lu2 4_565 4_665 82.47(14) ?
    O8 Lu4 Lu2 1_655 4_665 93.01(16) ?
    O1 Lu4 Lu2 4_565 4_665 35.84(15) ?
    O8 Lu4 Lu2 3_656 4_665 135.12(17) ?
    Al2 Lu4 Lu2 . 4_665 65.06(4) ?
    Lu3 Lu4 Lu2 3_656 4_665 172.933(13) ?
    Lu4 Lu4 Lu2 3_756 4_665 120.06(2) ?
    O4 Lu4 Lu3 4_665 1_655 45.83(16) ?
    O9 Lu4 Lu3 . 1_655 149.15(16) ?
    O6 Lu4 Lu3 4_565 1_655 133.35(14) ?
    O8 Lu4 Lu3 1_655 1_655 39.02(17) ?
    O1 Lu4 Lu3 4_565 1_655 85.63(15) ?
    O8 Lu4 Lu3 3_656 1_655 88.7(2) ?
    Al2 Lu4 Lu3 . 1_655 98.07(5) ?
    Lu3 Lu4 Lu3 3_656 1_655 120.326(15) ?
    Lu4 Lu4 Lu3 3_756 1_655 58.961(16) ?
    Lu2 Lu4 Lu3 4_665 1_655 61.562(13) ?
    O4 Lu4 Lu1 4_665 4_565 86.32(15) ?
    O9 Lu4 Lu1 . 4_565 85.60(15) ?
    O6 Lu4 Lu1 4_565 4_565 36.81(14) ?
    O8 Lu4 Lu1 1_655 4_565 144.42(14) ?
    O1 Lu4 Lu1 4_565 4_565 44.44(15) ?
    O8 Lu4 Lu1 3_656 4_565 135.46(19) ?
    Al2 Lu4 Lu1 . 4_565 56.69(4) ?
    Lu3 Lu4 Lu1 3_656 4_565 117.97(2) ?
    Lu4 Lu4 Lu1 3_756 4_565 173.404(16) ?
    Lu2 Lu4 Lu1 4_665 4_565 59.705(14) ?
    Lu3 Lu4 Lu1 1_655 4_565 121.266(15) ?
    Al2 O1 Lu2 4_566 1_655 139.9(3) ?
    Al2 O1 Lu4 4_566 4_566 108.1(3) ?
    Lu2 O1 Lu4 1_655 4_566 106.1(2) ?
    Al2 O1 Lu1 4_566 . 98.2(3) ?
    Lu2 O1 Lu1 1_655 . 98.2(2) ?
    Lu4 O1 Lu1 4_566 . 96.2(2) ?
    Al1 O2 Lu2 4_566 . 127.6(3) ?
    Al1 O2 Lu3 4_566 4_566 112.3(3) ?
    Lu2 O2 Lu3 . 4_566 109.3(2) ?
    Al1 O2 Lu1 4_566 . 97.8(2) ?
    Lu2 O2 Lu1 . . 103.7(2) ?
    Lu3 O2 Lu1 4_566 . 101.5(2) ?
    Al1 O3 Lu2 . 3_556 126.3(5) ?
    Al1 O3 Lu1 . 3_656 123.9(5) ?
    Lu2 O3 Lu1 3_556 3_656 106.2(2) ?
    Al1 O4 Lu4 1_556 4_466 135.4(3) ?
    Al1 O4 Lu2 1_556 . 117.6(3) ?
    Lu4 O4 Lu2 4_466 . 103.6(2) ?
    Al1 O4 Lu3 1_556 4_566 95.9(3) ?
    Lu4 O4 Lu3 4_466 4_566 96.4(2) ?
    Lu2 O4 Lu3 . 4_566 95.9(2) ?
    Al1 O5 Al2 . . 134.9(3) ?
    Al1 O5 Lu3 . 4_565 105.3(3) ?
    Al2 O5 Lu3 . 4_565 103.1(3) ?
    Al1 O5 Lu1 . 4_565 102.6(3) ?
    Al2 O5 Lu1 . 4_565 104.6(3) ?
    Lu3 O5 Lu1 4_565 4_565 102.39(18) ?
    Al2 O6 Lu1 1_556 . 122.0(3) ?
    Al2 O6 Lu4 1_556 4_566 125.6(3) ?
    Lu1 O6 Lu4 . 4_566 106.0(2) ?
    Al2 O6 Lu3 1_556 4_566 95.4(2) ?
    Lu1 O6 Lu3 . 4_566 99.6(2) ?
    Lu4 O6 Lu3 4_566 4_566 100.7(2) ?
    Al2 O7 Lu2 . 3_656 126.1(5) ?
    Al2 O7 Lu1 . 3_656 123.6(5) ?
    Lu2 O7 Lu1 3_656 3_656 109.0(2) ?
    Lu4 O8 Lu2 1_455 3_556 110.1(3) ?
    Lu4 O8 Lu3 1_455 . 102.9(2) ?
    Lu2 O8 Lu3 3_556 . 117.4(3) ?
    Lu4 O8 Lu4 1_455 3_656 100.3(3) ?
    Lu2 O8 Lu4 3_556 3_656 125.0(2) ?
    Lu3 O8 Lu4 . 3_656 97.9(2) ?
    Lu1 O9 Lu3 3_656 . 120.0(4) ?
    Lu1 O9 Lu4 3_656 . 113.8(3) ?
    Lu3 O9 Lu4 . . 110.2(2) ?
    Lu1 O9 Lu3 3_656 3_656 108.2(2) ?
    Lu3 O9 Lu3 . 3_656 101.0(3) ?
    Lu4 O9 Lu3 . 3_656 100.9(3) ?
_shelx_space_group_comment
;
The symmetry employed for this shelxl refinement is uniquely defined
by the following loop, which should always be used as a source of
symmetry information in preference to the above space-group names.
They are only intended as comments.
;
_shelx_estimated_absorpt_T_min     ?
_shelx_estimated_absorpt_T_max     ?
_shelx_hkl_file
;
   1   0   0    7.70    0.90
   1   0   0    7.60    1.10
   1   0   0    7.20    0.50
   1   0   0    6.50    0.80
  -1   0   0    6.90    0.50
  -1   0   0    6.50    0.80
  -1   0   0    7.30    1.00
  -2   0   0  339.47   12.20
  -2   0   0  311.17   12.80
   2   0   0  335.57   13.40
   2   0   0  339.27   12.20
  -2   0   0  342.37   12.90
   2   0   0  339.87   12.80
  -2   0   0  323.67   13.40
   2   0   0  329.87   13.10
   3   0   0    0.30    0.30
   3   0   0    1.50    0.80
  -3   0   0    1.10    0.60
  -3   0   0    0.50    0.80
  -3   0   0    0.30    0.40
  -3   0   0    0.90    0.80
   3   0   0    1.20    1.00
   3   0   0   -0.10    0.90
  -3   0   0    0.60    0.60
   4   0   0   83.79    6.00
   4   0   0   80.69    4.90
   4   0   0   77.99    6.70
   4   0   0   82.29    3.90
  -4   0   0   80.69    4.10
   5   0   0   17.50    1.70
  -5   0   0   23.00    3.50
  -5   0   0   13.90    1.70
   5   0   0   16.30    2.40
   5   0   0   18.90    3.40
   5   0   0   18.40    3.80
  -5   0   0   15.00    2.30
  -5   0   0   20.50    2.40
  -5   0   0   16.80    1.80
  -6   0   0 2267.57   92.89
  -6   0   0 2745.43   94.69
   6   0   0 2650.73   95.89
   6   0   0 2671.93   91.79
   6   0   0 2568.14   93.99
   6   0   0 2488.85   95.59
  -6   0   0 2622.54   93.09
   7   0   0   30.10    4.50
  -7   0   0   31.60    4.30
  -7   0   0   30.10    3.80
   7   0   0   30.90    5.70
  -7   0   0   35.20    4.00
   7   0   0   38.20    6.30
   8   0   0   24.30    4.50
  -8   0   0   20.80    3.90
   8   0   0   13.00    5.50
  -8   0   0   15.40    3.40
  -8   0   0   14.60    2.60
   8   0   0   12.50    4.40
  -9   0   0   10.80    2.80
   9   0   0    1.90    3.00
  -9   0   0    6.20    3.00
  -9   0   0    6.70    2.10
   9   0   0    4.80    4.00
  -9   0   0    3.00    2.30
  10   0   0  122.89   10.60
  10   0   0  114.19   10.10
 -10   0   0  130.09    8.20
 -10   0   0  120.59    8.40
 -10   0   0  118.69    7.10
 -10   0   0  120.99    8.60
  -1  -1   0    1.50    0.70
  -1  -1   0    2.00    0.70
  -1  -1   0    0.90    0.70
   1  -1   0    1.20    0.60
   1  -1   0    1.90    0.50
   1  -1   0    1.70    0.60
   1  -1   0    1.00    0.40
  -1  -1   0    1.80    0.60
  -1  -1   0    0.70    0.40
  -1  -1   0    1.20    0.30
  -1  -1   0    1.70    0.80
   1   1   0    1.50    0.40
  -1   1   0    1.40    0.70
   1   1   0    1.40    0.80
   1   1   0    1.80    0.50
  -1   1   0    1.20    0.40
   1   1   0    1.20    0.80
   1   1   0    0.60    0.80
   1   1   0    1.00    0.50
  -1   1   0    1.50    0.40
   1   1   0    0.40    0.70
  -1   1   0    1.80    0.50
  -1   1   0    1.10    0.40
  -2  -1   0  260.57    9.30
  -2  -1   0  258.17    9.30
   2  -1   0  258.17    9.90
   2  -1   0  265.77   10.40
  -2  -1   0  257.57   10.70
  -2  -1   0  249.68   10.10
  -2  -1   0  240.18   10.60
  -2  -1   0  213.88   10.30
   2  -1   0  249.28    9.50
  -2  -1   0  255.17   10.40
  -2  -1   0  262.57    9.60
  -2  -1   0  264.17    9.70
   2  -1   0  268.17   10.00
  -2   1   0  236.28   10.40
   2   1   0  238.48   10.70
   2   1   0  252.37   10.30
   2   1   0  266.37   10.90
  -2   1   0  260.37    9.60
   2   1   0  247.08    9.50
  -2   1   0  261.87   10.00
  -2   1   0  232.18    9.60
  -3  -1   0   82.39    4.60
  -3  -1   0   83.79    3.90
   3  -1   0   80.39    4.80
   3  -1   0   93.69    4.50
  -3  -1   0   85.29    4.40
  -3  -1   0   73.99    4.80
   3  -1   0   76.49    4.40
  -3  -1   0   79.59    3.70
  -3   1   0   70.19    3.90
   3   1   0   89.49    4.70
  -3   1   0   84.29    4.30
   3   1   0   85.69    3.50
   3   1   0   63.79    4.70
   3   1   0   79.89    5.10
  -3   1   0   65.39    4.60
  -3   1   0   70.99    3.60
   4  -1   0  943.31   36.00
   4  -1   0  913.11   33.30
   4  -1   0  928.01   34.40
  -4  -1   0  924.21   34.10
  -4  -1   0  866.61   32.80
  -4  -1   0  813.72   33.00
  -4  -1   0  928.71   33.30
   4  -1   0  979.10   36.00
  -4  -1   0  893.21   35.00
  -4   1   0  927.51   34.90
   4   1   0  890.21   34.60
   4   1   0  891.11   35.60
   4   1   0  973.60   33.00
   4   1   0  938.91   35.90
   5  -1   0   25.60    4.30
   5  -1   0   25.50    2.00
   5  -1   0   23.80    3.60
   5  -1   0   21.60    2.60
  -5  -1   0   27.60    3.40
  -5  -1   0   25.30    3.30
  -5  -1   0   26.50    2.20
  -5   1   0   25.50    3.00
   5   1   0   22.60    2.80
   5   1   0   22.50    3.80
   5   1   0   25.30    3.60
  -5   1   0   20.60    2.90
   6  -1   0  426.76   16.50
  -6  -1   0  417.86   17.80
  -6  -1   0  418.06   18.70
  -6  -1   0  411.36   16.90
   6  -1   0  425.76   19.50
   6  -1   0  417.66   19.40
   6  -1   0  399.46   18.10
   6   1   0  437.66   20.20
   6   1   0  412.86   18.60
  -6   1   0  408.96   18.10
  -6   1   0  426.06   16.90
  -6   1   0  421.46   17.90
  -6   1   0  421.56   16.90
   6   1   0  424.06   19.90
  -7  -1   0    5.00    2.20
  -7  -1   0    6.40    2.00
   7  -1   0    6.00    1.60
   7  -1   0    3.90    2.10
   7  -1   0    3.20    2.30
  -7  -1   0    7.60    1.90
   7  -1   0    1.60    1.60
   7   1   0    4.10    2.80
  -7   1   0    5.80    2.00
  -7   1   0    5.20    1.60
  -7   1   0    5.40    1.90
  -7   1   0    5.30    2.10
   7   1   0    1.40    2.50
   7   1   0    4.00    2.00
  -7   1   0    4.10    1.60
  -8  -1   0    6.40    2.40
  -8  -1   0   11.10    3.00
  -8  -1   0   10.60    3.10
  -8  -1   0    8.60    2.00
   8  -1   0    2.80    4.20
   8  -1   0   10.10    2.80
  -8   1   0    6.60    1.90
   8   1   0    6.40    2.90
  -8   1   0    3.90    2.20
   8   1   0   13.20    4.00
  -8   1   0    7.60    2.30
  -9  -1   0   62.39    4.50
   9  -1   0   62.39    6.70
   9  -1   0   51.59    7.30
   9  -1   0   52.89    6.90
  -9   1   0   58.39    5.90
   9   1   0   58.79    6.80
   9   1   0   50.39    7.50
  -9   1   0   47.30    5.30
  -9   1   0   53.09    4.50
  -9   1   0   62.89    5.50
 -10  -1   0  337.97   15.40
  10  -1   0  349.47   19.40
 -10  -1   0  383.76   17.20
 -10  -1   0  364.06   18.00
 -10  -1   0  385.66   17.30
  10  -1   0  342.87   20.30
 -10   1   0  357.06   17.40
 -10   1   0  348.77   15.80
 -10   1   0  366.56   17.40
  10   1   0  354.46   19.70
 -10   1   0  354.96   16.50
  10   1   0  357.16   21.00
   0  -2   0   20.40    1.60
   0  -2   0   21.60    1.20
   0  -2   0   22.20    1.10
   0  -2   0   22.00    1.20
   0  -2   0   20.70    1.50
   0  -2   0   24.20    1.30
   0  -2   0   20.20    1.20
   0  -2   0   23.20    1.90
   0   2   0   21.80    1.20
   0   2   0   24.00    1.70
   0   2   0   21.00    1.80
   0   2   0   21.60    1.20
   0   2   0   23.40    1.70
   0   2   0   22.80    1.20
   0   2   0   16.70    1.40
   0   2   0   21.20    1.20
  -1  -2   0   28.80    2.00
  -1  -2   0   30.00    2.20
  -1  -2   0   30.20    2.00
   1  -2   0   29.70    1.40
   1  -2   0   30.10    1.50
  -1  -2   0   29.30    1.90
  -1  -2   0   27.90    1.70
  -1  -2   0   28.50    2.10
  -1  -2   0   29.20    1.80
   1  -2   0   29.30    1.70
   1  -2   0   28.70    1.60
  -1   2   0   29.00    1.60
  -1   2   0   29.70    1.70
   1   2   0   31.40    1.80
   1   2   0   30.50    2.20
   1   2   0   29.50    1.70
   1   2   0   29.30    2.00
   1   2   0   28.30    1.90
   1   2   0   30.10    2.20
  -1   2   0   25.70    2.20
   1   2   0   29.30    2.00
  -1   2   0   28.90    1.90
  -1   2   0   28.80    1.40
  -1   2   0   27.70    2.60
  -2  -2   0  206.68    8.20
  -2  -2   0  165.18    8.50
   2  -2   0  197.48    8.00
  -2  -2   0  184.08    7.80
  -2  -2   0  187.78    8.40
   2  -2   0  194.38    7.60
   2  -2   0  199.98    8.10
  -2  -2   0  189.68    7.30
   2  -2   0  194.38    7.60
  -2  -2   0  190.28    8.60
  -2   2   0  186.88    7.60
   2   2   0  189.88    7.80
  -2   2   0  207.28    8.20
   2   2   0  191.58    7.30
  -2   2   0  198.38    7.40
   2   2   0  185.58    7.70
  -2   2   0  185.08    8.20
   2   2   0  195.28    8.80
  -2   2   0  187.08    7.50
   2   2   0  194.48    8.70
  -3  -2   0   13.20    2.30
  -3  -2   0   17.80    2.30
  -3  -2   0   16.40    1.60
   3  -2   0   18.80    1.90
   3  -2   0   17.10    2.10
   3  -2   0   16.30    1.70
   3  -2   0   13.30    1.40
  -3  -2   0   15.60    1.20
  -3  -2   0   15.70    1.50
  -3  -2   0   13.40    1.00
  -3   2   0   16.70    1.70
  -3   2   0   14.60    1.90
   3   2   0   11.90    2.60
   3   2   0   15.70    1.40
  -3   2   0   10.70    2.10
   3   2   0   16.60    2.10
  -3   2   0   13.80    1.40
   3   2   0   18.70    2.70
   4  -2   0   65.19    4.30
   4  -2   0   68.69    4.80
  -4  -2   0   78.39    3.40
  -4  -2   0   75.69    4.90
   4  -2   0   62.99    4.50
   4  -2   0   66.79    3.70
  -4  -2   0   79.09    3.90
  -4   2   0   68.29    5.10
   4   2   0   64.19    4.80
   5  -2   0    1.90    1.90
  -5  -2   0    2.10    0.90
   5  -2   0    1.40    1.00
   5  -2   0    4.20    2.00
  -5  -2   0    1.40    1.20
   5  -2   0    0.90    0.80
  -5  -2   0    4.30    1.90
   5   2   0    2.80    1.40
   5   2   0   -0.50    1.50
  -5   2   0    1.70    1.20
   5   2   0    1.80    1.70
  -6  -2   0   15.50    2.20
   6  -2   0   19.80    2.20
  -6  -2   0   21.30    3.70
   6  -2   0   19.80    3.00
   6  -2   0   23.20    4.10
   6  -2   0   15.20    3.40
  -6  -2   0   15.20    3.00
  -6   2   0   17.80    3.10
   6   2   0   21.70    4.60
  -6   2   0   21.10    3.10
   6   2   0   17.60    3.90
   6   2   0   15.60    3.10
   7  -2   0  131.79    8.30
   7  -2   0  125.59    8.90
  -7  -2   0  119.19    8.30
  -7  -2   0  132.59    6.70
   7  -2   0  122.49    6.50
   7  -2   0  125.89    9.20
  -7  -2   0  133.49    7.90
   7   2   0  130.19    8.80
  -7   2   0  131.29    7.00
  -7   2   0  111.99    7.40
   7   2   0  131.29   10.00
  -7   2   0  123.49    7.70
  -7   2   0  129.29    7.10
   8  -2   0    4.60    3.10
   8  -2   0    4.10    2.50
  -8  -2   0    3.40    2.40
   8  -2   0    0.10    1.20
  -8  -2   0    3.00    1.60
  -8  -2   0    0.00    1.90
   8  -2   0    2.50    3.90
  -8  -2   0    6.00    1.90
  -8   2   0    1.40    2.30
  -8   2   0   -0.60    1.40
  -8   2   0    3.50    2.20
   8   2   0    5.50    3.40
   8   2   0    5.00    2.50
  -8   2   0   -0.70    1.90
  -8   2   0    2.10    1.60
  -9  -2   0  116.49    7.70
  -9  -2   0   88.19    7.80
   9  -2   0  107.79    9.30
  -9  -2   0   99.29    6.20
   9  -2   0  112.19    8.70
  -9  -2   0   88.09    7.00
   9  -2   0   88.89    9.10
   9   2   0  112.09   10.60
   9   2   0  100.19    8.70
  -9   2   0   80.09    6.40
  -9   2   0  121.39    7.80
  -9   2   0  113.09    6.80
 -10  -2   0    0.20    2.20
 -10  -2   0   -1.60    2.20
  10  -2   0    4.80    3.30
  10  -2   0   -0.50    3.10
 -10  -2   0   -5.20    2.30
 -10   2   0   -1.90    1.60
 -10   2   0   -3.00    1.70
  10   2   0   -4.90    3.20
 -10   2   0   -0.50    2.60
 -10   2   0   -4.30    1.90
  10   2   0    7.70    3.50
 -10   2   0   -3.20    2.40
 -10   2   0    1.50    2.30
   0  -3   0    0.80    0.40
   0  -3   0    0.80    0.90
   0  -3   0    1.90    0.80
   0  -3   0    1.00    0.70
   0  -3   0    0.60    0.40
   0  -3   0    0.20    0.40
   0  -3   0    0.60    0.50
   0  -3   0    0.50    0.40
   0   3   0    0.30    0.40
   0   3   0    0.10    0.80
   0   3   0    0.60    0.40
   0   3   0    0.90    0.90
   0   3   0    0.70    0.40
   0   3   0    0.20    0.80
   0   3   0    0.40    0.50
   0   3   0    0.30    0.40
  -1  -3   0    6.90    1.60
  -1  -3   0    5.30    1.10
   1  -3   0    5.40    1.00
  -1  -3   0    7.30    1.30
  -1  -3   0    5.90    1.00
  -1  -3   0    6.90    1.20
  -1  -3   0    6.00    1.20
  -1  -3   0    4.70    1.00
  -1  -3   0    6.30    1.10
   1  -3   0    5.60    0.90
   1  -3   0    6.00    0.80
  -1   3   0    5.40    0.90
   1   3   0    4.40    1.00
   1   3   0    5.90    1.10
  -1   3   0    5.50    0.80
  -1   3   0    6.70    1.50
   1   3   0    7.50    1.40
   1   3   0    4.90    1.10
   1   3   0    4.90    1.10
   1   3   0    5.80    1.00
   1   3   0    4.80    1.00
  -1   3   0    3.50    1.40
  -1   3   0    7.10    1.20
  -2  -3   0  415.56   15.50
  -2  -3   0  415.76   16.60
   2  -3   0  437.76   15.70
  -2  -3   0  410.96   16.00
  -2  -3   0  405.06   16.30
   2  -3   0  442.26   15.60
  -2  -3   0  416.06   16.70
  -2  -3   0  373.26   16.60
   2  -3   0  426.36   15.60
  -2  -3   0  411.46   16.00
  -2   3   0  409.26   16.10
   2   3   0  430.16   15.50
  -2   3   0  419.76   15.50
   2   3   0  427.06   16.10
  -2   3   0  437.76   16.50
  -2   3   0  428.86   15.20
  -2   3   0  416.26   15.40
  -2   3   0  436.86   16.30
   2   3   0  377.46   16.00
  -2   3   0  409.56   17.50
   2   3   0  393.46   16.50
  -2   3   0  392.06   15.60
   2   3   0  425.76   16.90
   3  -3   0   31.60    2.60
   3  -3   0   27.50    2.10
  -3  -3   0   24.40    2.20
   3  -3   0   26.60    2.00
  -3  -3   0   27.80    3.00
  -3  -3   0   29.20    2.90
  -3  -3   0   21.60    1.60
   3  -3   0   30.80    2.50
  -3   3   0   25.40    1.80
   3   3   0   27.30    3.10
  -3   3   0   24.00    1.40
  -3   3   0   31.20    2.00
  -3   3   0   21.00    2.40
   3   3   0   30.80    1.90
  -3   3   0   27.20    3.20
   3   3   0   27.50    3.20
   4  -3   0 1694.93   60.99
   4  -3   0 1669.63   59.79
  -4  -3   0 1662.83   60.89
  -4  -3   0 1692.43   59.99
   4  -3   0 1759.12   63.09
  -4  -3   0 1655.33   61.69
  -4  -3   0 1598.84   59.99
   4  -3   0 1674.63   60.79
  -4   3   0 1687.03   62.29
   4   3   0 1727.43   62.79
  -4   3   0 1710.63   59.49
   4   3   0 1499.05   59.59
   4   3   0 1581.84   62.99
  -5  -3   0    6.90    2.50
   5  -3   0   12.80    2.20
   5  -3   0   14.40    1.70
  -5  -3   0   10.70    1.90
   5  -3   0    9.70    2.20
   5  -3   0   10.70    2.40
  -5  -3   0    7.10    2.10
   5   3   0    8.80    2.40
  -5   3   0   12.40    1.60
   5   3   0   10.70    3.70
  -5   3   0    9.30    2.40
  -6  -3   0  656.03   27.00
  -6  -3   0  728.93   29.20
   6  -3   0  712.93   26.90
  -6  -3   0  703.53   28.10
   6  -3   0  708.63   29.00
   6  -3   0  709.23   28.50
   6  -3   0  685.73   28.80
  -6   3   0  702.43   26.50
  -6   3   0  722.03   27.80
  -6   3   0  709.73   29.10
   6   3   0  705.23   29.50
   6   3   0  690.63   30.70
   7  -3   0    3.90    2.00
   7  -3   0    3.90    1.70
   7  -3   0    4.30    2.50
  -7  -3   0    5.80    1.50
  -7  -3   0    2.40    1.70
   7  -3   0    3.20    1.20
  -7  -3   0    3.60    1.80
  -7  -3   0    1.20    1.70
  -7   3   0    3.50    1.50
  -7   3   0   -0.10    1.70
  -7   3   0    1.30    1.90
   7   3   0    7.30    2.70
  -7   3   0    3.60    1.10
  -7   3   0   -0.60    1.50
   7   3   0    5.20    2.70
   8  -3   0    4.90    2.60
  -8  -3   0    6.90    2.20
  -8  -3   0    2.10    2.70
   8  -3   0    8.80    2.70
  -8  -3   0    5.30    2.40
   8  -3   0    7.40    1.80
   8  -3   0    5.80    2.70
  -8  -3   0    7.40    2.80
  -8   3   0    4.20    1.90
  -8   3   0    2.30    1.90
  -8   3   0    7.00    1.80
  -8   3   0    1.70    1.90
  -8   3   0    5.10    1.90
  -8   3   0    6.00    2.30
   8   3   0    6.30    3.60
   8   3   0   -0.80    2.40
  -8   3   0    4.90    1.70
  -8   3   0    6.00    2.30
  -9  -3   0   40.90    5.30
   9  -3   0   39.10    5.50
  -9  -3   0   43.30    4.90
  -9  -3   0   45.80    4.60
   9  -3   0   29.30    5.40
   9  -3   0   38.80    3.80
  -9  -3   0   33.80    3.30
  -9   3   0   33.50    4.70
  -9   3   0   31.40    3.70
  -9   3   0   35.00    4.40
   9   3   0   26.20    5.50
  -9   3   0   27.50    3.30
   9   3   0   38.70    5.80
  -9   3   0   36.50    4.10
  -9   3   0   21.90    3.50
  -9   3   0   31.20    3.90
  10  -3   0  518.25   26.30
 -10  -3   0  517.05   24.90
 -10  -3   0  542.75   24.10
 -10  -3   0  572.64   23.70
 -10   3   0  532.55   22.40
 -10   3   0  499.05   21.90
 -10   3   0  572.34   23.20
 -10   3   0  560.04   24.00
  10   3   0  557.84   29.00
 -10   3   0  501.15   22.20
 -10   3   0  531.35   25.00
 -10   3   0  570.14   22.70
   0  -4   0 4784.12  168.68
   0  -4   0 4835.42  168.18
   0  -4   0 4699.83  168.68
  -1  -4   0   34.80    2.50
  -1  -4   0   34.80    2.60
  -1  -4   0   37.70    2.80
  -1  -4   0   34.30    2.30
   1  -4   0   40.20    2.40
  -1  -4   0   40.50    2.60
  -1  -4   0   40.80    2.40
   1  -4   0   35.90    2.20
  -1  -4   0   34.90    2.40
   1  -4   0   38.00    2.00
  -1  -4   0   36.20    2.10
  -1  -4   0   35.50    2.40
  -1   4   0   39.40    1.80
   1   4   0   40.60    2.60
  -1   4   0   35.10    1.90
   1   4   0   42.10    2.70
   1   4   0   37.80    2.80
  -1   4   0   36.20    3.50
  -1   4   0   38.60    3.00
   1   4   0   35.30    2.30
   1   4   0   38.60    2.60
  -1   4   0   35.60    2.20
   1   4   0   39.00    2.80
   1   4   0   35.10    2.30
  -1   4   0   34.60    2.10
  -1   4   0   35.80    2.60
   2  -4   0  391.36   14.80
  -2  -4   0  404.56   15.70
  -2  -4   0  378.96   15.30
  -2  -4   0  404.86   16.10
  -2  -4   0  368.16   15.60
  -2  -4   0  388.36   15.90
   2  -4   0  403.16   15.00
   2  -4   0  405.86   14.80
  -2  -4   0  413.26   15.20
  -2  -4   0  366.16   14.90
  -2   4   0  387.66   14.50
   2   4   0  359.96   15.40
  -2   4   0  401.96   17.30
   2   4   0  397.26   16.20
   2   4   0  411.66   15.20
  -2   4   0  391.26   16.00
   2   4   0  382.56   15.60
   2   4   0  390.46   15.10
  -2   4   0  397.06   15.10
  -3  -4   0    5.20    1.40
   3  -4   0    4.20    1.00
   3  -4   0    3.00    0.90
  -3  -4   0    4.60    1.60
  -3  -4   0    3.90    1.70
  -3  -4   0    2.20    0.70
   3  -4   0    4.60    1.10
  -3   4   0    4.70    1.40
  -3   4   0    6.80    2.20
  -3   4   0    4.40    0.80
   3   4   0    6.70    2.20
   3   4   0    3.60    1.40
   3   4   0    6.00    1.00
   3   4   0    3.80    0.90
  -3   4   0    6.40    1.30
  -3   4   0    4.40    1.50
  -4  -4   0   23.10    2.50
  -4  -4   0   24.70    3.30
   4  -4   0   20.40    2.00
   4  -4   0   23.30    2.30
  -4  -4   0   15.00    2.70
   4  -4   0   24.40    2.50
  -4  -4   0   19.00    1.60
  -4   4   0   20.80    2.00
  -4   4   0   20.00    1.90
   4   4   0   18.70    4.70
   4   4   0   15.70    1.90
  -4   4   0   27.50    3.20
   4   4   0   23.20    3.50
  -4   4   0   16.40    3.10
   4   4   0   23.30    1.80
   5  -4   0    3.80    1.20
  -5  -4   0    2.40    0.80
   5  -4   0    5.80    1.70
  -5  -4   0    4.10    1.80
  -5  -4   0    4.60    1.20
   5  -4   0    4.30    1.60
   5  -4   0    4.00    1.70
  -5  -4   0    5.20    2.00
   5   4   0    7.20    2.50
   5   4   0    3.70    2.10
  -5   4   0    3.60    1.90
  -5   4   0    3.30    1.30
  -6  -4   0 2563.84   91.99
   6  -4   0 2520.35   92.19
   6  -4   0 2442.96   90.29
  -6  -4   0 2545.55   92.89
   6  -4   0 2452.45   92.19
   6  -4   0 2423.86   91.89
  -6  -4   0 2455.55   91.29
  -6   4   0 2529.65   91.99
  -6   4   0 2468.85   89.79
   6   4   0 2539.65   94.89
  -6   4   0 2522.85   95.09
  -6   4   0 2631.54   89.39
   6   4   0 2507.15   93.69
  -6   4   0 2535.45   90.69
  -7  -4   0    4.70    1.40
  -7  -4   0    3.20    1.90
   7  -4   0    3.50    1.30
   7  -4   0    6.10    2.30
   7  -4   0    2.80    1.60
  -7  -4   0    3.80    1.70
  -7  -4   0    5.60    2.20
   7   4   0    2.90    2.60
  -7   4   0    2.30    1.40
  -7   4   0    1.00    1.10
   7   4   0    6.90    3.00
  -7   4   0    3.80    1.00
  -7   4   0    4.70    2.10
  -7   4   0    3.90    1.90
   8  -4   0   57.79    6.90
   8  -4   0   65.89    4.70
  -8  -4   0   66.09    7.20
  -8  -4   0   44.70    5.30
  -8  -4   0   50.09    5.20
   8  -4   0   59.09    6.00
  -8  -4   0   53.99    5.80
   8   4   0   64.29    7.20
  -8   4   0   58.39    5.90
  -8   4   0   55.39    4.50
  -8   4   0   54.19    4.10
  -8   4   0   54.79    5.20
  -8   4   0   56.89    3.80
   8   4   0   57.69    7.20
  -8   4   0   60.09    5.30
  -9  -4   0    6.90    2.30
   9  -4   0    5.20    1.90
   9  -4   0    8.20    2.80
   9  -4   0    5.10    3.30
  -9  -4   0    4.00    1.60
  -9  -4   0    6.80    3.00
  -9  -4   0    3.50    2.40
   9   4   0    3.90    3.40
  -9   4   0    4.50    2.50
  -9   4   0    7.20    2.50
  -9   4   0    1.70    2.00
  -9   4   0    4.90    2.10
  -9   4   0    4.40    2.50
  -9   4   0    5.70    2.40
  -9   4   0    4.40    1.60
  -9   4   0    6.70    2.60
  -9   4   0    7.40    2.10
   9   4   0    3.90    3.50
   0  -5   0    0.70    1.00
   0  -5   0    0.70    0.60
   0  -5   0    2.80    0.80
   0  -5   0    2.20    0.60
   0  -5   0    0.50    0.40
   0   5   0    2.00    1.00
   0   5   0    1.90    1.00
   0   5   0    0.80    0.90
   0   5   0    0.20    0.40
   0   5   0    1.20    0.50
  -1  -5   0    3.90    1.10
  -1  -5   0    4.50    1.10
  -1  -5   0    4.40    1.00
   1  -5   0    3.30    0.60
   1  -5   0    2.50    0.70
  -1  -5   0    3.90    1.20
  -1  -5   0    4.30    1.10
   1  -5   0    3.80    1.00
  -1  -5   0    4.20    1.10
   1  -5   0    2.50    0.90
  -1   5   0    3.20    1.20
   1   5   0    3.70    1.20
   1   5   0    3.20    0.90
  -1   5   0    4.00    1.60
  -1   5   0    3.20    1.60
   1   5   0    2.00    1.10
   1   5   0    3.40    1.00
   1   5   0    3.50    1.10
  -2  -5   0  588.14   21.70
  -2  -5   0  518.15   20.70
   2  -5   0  523.55   19.20
  -2  -5   0  523.55   20.20
  -2  -5   0  498.55   20.50
   2  -5   0  501.85   21.60
  -2  -5   0  496.15   19.90
  -2  -5   0  471.55   19.70
   2  -5   0  530.45   19.40
   2  -5   0  487.85   19.70
  -2   5   0  510.55   19.90
   2   5   0  535.05   21.40
   2   5   0  520.55   19.90
   2   5   0  534.85   20.80
   2   5   0  525.05   20.00
  -2   5   0  523.75   22.30
  -3  -5   0   71.59    4.70
  -3  -5   0   66.89    4.20
  -3  -5   0   69.69    5.10
  -3  -5   0   64.39    4.50
   3  -5   0   69.49    3.80
   3  -5   0   72.49    4.00
  -3  -5   0   53.19    3.70
  -3   5   0   73.79    5.10
  -3   5   0   70.29    4.00
   3   5   0   66.99    4.40
   3   5   0   72.79    3.90
  -3   5   0   71.69    6.00
   4  -5   0  416.96   16.60
   4  -5   0  418.46   16.80
  -4  -5   0  421.46   16.80
  -4  -5   0  414.26   18.40
  -4  -5   0  424.66   17.70
  -4  -5   0  397.06   17.50
   4  -5   0  423.06   16.80
   4   5   0  414.86   16.20
   4   5   0  417.96   21.30
  -4   5   0  496.15   20.80
   4   5   0  406.66   19.00
  -4   5   0  418.46   19.60
  -4   5   0  365.16   21.00
  -4   5   0  403.06   16.30
  -5  -5   0   69.29    5.10
   5  -5   0   82.09    4.90
   5  -5   0   96.19    5.60
  -5  -5   0   82.69    5.70
   5  -5   0   78.79    5.30
  -5  -5   0   77.49    5.80
  -5  -5   0   81.99    6.40
   5   5   0   85.59    7.10
  -5   5   0   82.99    4.60
   5   5   0   97.59    7.60
  -5   5   0   88.19    7.90
  -5   5   0   87.79    6.30
  -6  -5   0  112.19    7.90
  -6  -5   0  114.99    7.20
  -6  -5   0  115.49    7.40
   6  -5   0  117.39    6.50
  -6  -5   0  117.69    6.20
   6  -5   0  120.69    7.30
   6  -5   0  120.49    7.60
  -6   5   0  123.79    8.80
  -6   5   0  117.99    7.80
   6   5   0  112.29    8.90
   6   5   0  106.59    8.50
  -6   5   0  115.89    6.30
   7  -5   0   15.10    3.80
  -7  -5   0    7.50    2.70
  -7  -5   0   10.40    2.70
  -7  -5   0   13.70    2.30
   7  -5   0   11.70    2.30
   7  -5   0   10.60    2.80
   7   5   0   13.80    3.50
  -7   5   0   11.50    2.20
  -7   5   0   15.20    3.10
  -7   5   0   10.00    3.00
   7   5   0   13.30    5.50
  -8  -5   0  118.69    6.80
   8  -5   0  140.49    9.00
   8  -5   0  134.89    7.70
   8  -5   0  111.29   11.70
  -8  -5   0  134.09    8.30
  -8  -5   0  133.99   10.10
  -8  -5   0  138.49    8.90
  -8   5   0  143.69    8.90
  -8   5   0  131.69    8.70
  -8   5   0  130.49    7.20
   8   5   0  135.59   15.40
  -8   5   0  134.79    9.60
  -8   5   0  142.49    9.00
   8   5   0  149.29   11.90
   9  -5   0   51.39    5.70
  -9  -5   0   56.29    5.00
   9  -5   0   65.49    5.00
  -9  -5   0   54.59    5.80
  -9  -5   0   46.50    5.90
   9  -5   0   46.40    6.50
  -9   5   0   51.39    5.20
  -9   5   0   45.20    5.80
  -9   5   0   45.30    6.30
   9   5   0   49.20    7.10
  -9   5   0   51.89    5.60
  -9   5   0   49.20    4.40
   9   5   0   32.90    6.50
   0  -6   0  489.65   18.20
   0  -6   0  449.46   18.20
   0  -6   0  478.15   17.70
   0  -6   0  496.35   18.00
   0   6   0  473.85   20.10
   0   6   0  471.15   18.20
   0   6   0  486.25   20.30
  -1  -6   0  134.69    6.10
  -1  -6   0  130.59    6.40
  -1  -6   0  134.99    7.30
   1  -6   0  133.79    5.50
   1  -6   0  133.69    6.20
  -1  -6   0  128.99    5.90
  -1  -6   0  134.19    6.50
  -1  -6   0  138.69    6.50
   1  -6   0  125.79    6.10
   1  -6   0  130.49    5.30
  -1   6   0  140.89    7.30
  -1   6   0  143.49    8.30
  -1   6   0  124.09    6.80
  -1   6   0  135.59    5.60
   1   6   0  131.79    7.00
   1   6   0  141.49    6.90
   1   6   0  136.99    7.30
   1   6   0  131.39    6.10
   1   6   0  133.49    7.20
  -2  -6   0  640.54   25.10
   2  -6   0  651.53   24.10
   2  -6   0  659.73   24.50
  -2  -6   0  667.03   25.00
  -2  -6   0  644.64   25.50
  -2  -6   0  670.63   25.40
  -2  -6   0  603.34   25.10
  -2  -6   0  639.84   24.90
  -2   6   0  653.63   25.90
   2   6   0  650.73   25.50
   2   6   0  633.24   25.30
  -2   6   0  632.74   27.30
  -2   6   0  646.44   25.00
   2   6   0  664.73   24.90
   2   6   0  650.63   25.10
   3  -6   0   19.80    2.10
  -3  -6   0   15.30    2.80
  -3  -6   0   11.10    2.20
  -3  -6   0   11.90    2.30
  -3  -6   0   21.20    2.60
  -3  -6   0   19.10    2.10
   3  -6   0   18.70    1.80
   3   6   0   17.00    3.00
  -3   6   0   17.30    3.00
  -3   6   0   17.70    3.40
   3   6   0   20.70    2.50
   3   6   0   16.90    2.00
  -4  -6   0  312.57   14.80
  -4  -6   0  311.77   14.00
   4  -6   0  312.27   13.10
  -4  -6   0  311.07   13.70
   4  -6   0  321.97   13.20
  -4  -6   0  315.67   14.30
   4   6   0  303.17   15.30
  -4   6   0  321.47   13.10
   4   6   0  288.67   12.80
  -4   6   0  294.17   14.60
  -4   6   0  304.87   16.20
   4   6   0  327.37   16.70
  -5  -6   0   26.40    2.70
   5  -6   0   25.70    2.90
  -5  -6   0   33.10    4.60
   5  -6   0   28.90    2.80
   5  -6   0   23.70    4.70
  -5  -6   0   25.50    3.70
  -5  -6   0   26.40    3.80
   5   6   0   32.90    5.40
  -5   6   0   28.60    2.70
  -5   6   0   20.40    4.10
  -5   6   0   22.70    4.40
   5   6   0   21.50    4.60
   6  -6   0  100.89    6.90
  -6  -6   0  104.19    7.60
   6  -6   0  103.09    6.10
   6  -6   0   97.59    6.20
  -6  -6   0  108.69    6.80
  -6  -6   0  103.69    7.10
  -6  -6   0  103.89    5.90
   6   6   0  100.99    8.50
   6   6   0   93.79    8.30
  -6   6   0  114.39    7.80
  -6   6   0  101.49    8.40
  -6   6   0  103.69    5.80
  -7  -6   0  143.39    9.20
  -7  -6   0  162.08    7.80
  -7  -6   0  142.19    9.70
   7  -6   0  147.79    8.20
   7  -6   0  141.89    9.40
   7  -6   0  155.28    8.90
  -7   6   0  161.88   10.90
  -7   6   0  143.09    9.50
   7   6   0  158.28   11.80
  -7   6   0  150.68    7.80
   7   6   0  160.08   11.50
   8  -6   0   33.80    4.20
  -8  -6   0   30.20    4.20
  -8  -6   0   31.90    3.00
  -8  -6   0   38.10    5.20
  -8  -6   0   38.90    5.60
   8  -6   0   36.60    3.80
   8  -6   0   41.90    6.60
   8   6   0   34.90    6.70
  -8   6   0   39.70    6.50
   8   6   0   35.70    7.20
  -8   6   0   37.90    5.50
  -8   6   0   37.50    3.70
  -8   6   0   40.80    5.90
  -9  -6   0   44.40    5.20
   9  -6   0   50.89    4.80
  -9  -6   0   45.00    5.90
  -9  -6   0   59.79    5.10
  -9   6   0   38.40    4.50
   9   6   0   48.10    7.10
   9   6   0   54.29    7.70
  -9   6   0   44.70    7.50
  -9   6   0   42.70    5.80
   0  -7   0    1.70    0.70
   0  -7   0    0.30    0.80
   0  -7   0    1.00    0.60
   0  -7   0   -0.10    0.60
   0  -7   0    2.10    0.90
   0   7   0    0.70    0.60
   0   7   0    5.40    1.90
   0   7   0    0.90    1.00
   0   7   0    6.40    1.60
   1  -7   0   10.60    1.60
  -1  -7   0    8.70    1.70
  -1  -7   0   10.40    1.80
   1  -7   0   12.20    2.00
  -1  -7   0   10.30    2.20
  -1  -7   0   15.40    2.10
  -1  -7   0   10.00    1.90
   1  -7   0    8.50    1.10
   1   7   0   11.10    2.10
   1   7   0    9.90    2.60
  -1   7   0   10.60    2.50
  -1   7   0   11.30    3.00
  -1   7   0    7.70    2.30
   1   7   0    8.90    2.10
  -2  -7   0  308.77   13.90
   2  -7   0  318.07   12.70
  -2  -7   0  331.07   14.30
  -2  -7   0  303.97   13.50
   2  -7   0  325.97   13.30
   2  -7   0  328.07   12.90
  -2  -7   0  309.47   13.60
  -2   7   0  325.87   14.00
   2   7   0  311.17   13.90
   2   7   0  330.07   14.20
   2   7   0  339.67   13.90
  -2   7   0  325.57   16.20
   2   7   0  331.27   14.50
  -2   7   0  310.57   14.60
  -3  -7   0   16.40    3.00
  -3  -7   0   18.00    3.00
   3  -7   0   16.20    1.90
  -3  -7   0   14.80    2.20
  -3  -7   0   15.60    2.70
   3  -7   0   14.40    2.00
   3   7   0   13.70    2.20
  -3   7   0   14.80    2.50
   3   7   0   14.40    3.00
   3   7   0   17.00    2.90
  -3   7   0   14.90    3.70
   3   7   0   14.30    2.00
  -3   7   0   16.50    3.30
  -4  -7   0 1519.05   58.19
  -4  -7   0 1551.84   57.29
  -4  -7   0 1494.65   56.49
  -4  -7   0 1501.95   57.29
   4  -7   0 1537.25   56.29
  -4   7   0 1527.75   58.39
  -4   7   0 1541.65   57.69
   4   7   0 1501.15   55.99
  -4   7   0 1563.34   60.59
   4   7   0 1539.35   57.59
   4   7   0 1624.64   61.19
   4   7   0 1507.25   58.79
   5  -7   0   42.90    3.70
  -5  -7   0   44.10    4.30
  -5  -7   0   48.50    4.90
  -5  -7   0   33.00    4.00
   5  -7   0   45.10    3.70
   5   7   0   48.70    6.20
  -5   7   0   43.20    5.10
   5   7   0   48.40    5.50
  -5   7   0   47.40    5.90
   5   7   0   46.20    3.40
  -5   7   0   43.10    3.60
  -6  -7   0  427.66   17.50
  -6  -7   0  458.65   20.40
  -6  -7   0  417.96   19.40
   6  -7   0  440.56   18.30
   6  -7   0  421.46   19.00
  -6  -7   0  427.66   18.80
  -6   7   0  437.76   22.00
  -6   7   0  429.36   17.90
  -6   7   0  424.76   20.20
   6   7   0  415.46   21.60
   6   7   0  427.36   22.20
   7  -7   0   36.10    4.50
  -7  -7   0   35.00    4.50
  -7  -7   0   35.40    3.00
  -7  -7   0   32.70    4.10
   7  -7   0   36.90    3.80
  -7   7   0   25.40    4.30
  -7   7   0   39.30    5.60
   7   7   0   36.90    5.50
   7   7   0   23.60    6.30
   8  -7   0    6.50    3.50
  -8  -7   0   14.80    2.20
  -8  -7   0    8.80    3.00
   8  -7   0   10.00    2.40
  -8  -7   0   12.60    3.20
  -8  -7   0   13.40    2.90
  -8   7   0   14.90    3.10
   8   7   0   14.50    4.50
  -8   7   0   11.60    3.70
  -8   7   0   16.00    3.50
   8   7   0   19.30    5.00
  -8   7   0   11.50    5.80
  -9  -7   0   -1.00    2.20
  -9  -7   0    2.50    2.00
  -9  -7   0   -1.30    1.70
   9  -7   0   -4.00    3.10
   9  -7   0   -0.50    1.50
   9   7   0   -1.80    3.70
  -9   7   0    0.80    2.10
  -9   7   0   -3.70    2.30
  -9   7   0    0.80    3.40
  -9   7   0    1.40    2.80
   9   7   0   -0.90    2.70
   0  -8   0 3808.42  133.69
   0  -8   0 3769.82  134.39
   0  -8   0 3859.31  134.09
   0   8   0 3787.82  135.99
   0   8   0 3621.24  134.49
   0   8   0 3862.11  137.49
   0   8   0 3759.02  135.89
   1  -8   0   94.89    5.80
  -1  -8   0   90.89    5.40
  -1  -8   0   87.39    4.80
  -1  -8   0   89.79    4.80
  -1  -8   0   98.09    5.40
   1  -8   0   87.19    4.80
  -1   8   0   93.89    7.30
  -1   8   0   89.99    6.00
  -1   8   0   85.69    4.50
   1   8   0   95.39    6.40
   1   8   0   87.59    6.00
  -1   8   0   92.69    6.20
   1   8   0   87.79    5.70
   2  -8   0   38.70    3.10
  -2  -8   0   37.60    3.80
  -2  -8   0   34.40    3.30
   2  -8   0   35.00    2.70
  -2  -8   0   41.40    3.50
  -2  -8   0   41.50    3.70
   2  -8   0   41.50    2.90
  -2   8   0   36.20    4.80
   2   8   0   40.20    3.90
   2   8   0   40.60    3.90
  -2   8   0   34.30    4.00
  -2   8   0   37.80    3.90
   2   8   0   36.60    3.30
   2   8   0   40.80    3.60
   3  -8   0   56.29    3.90
  -3  -8   0   48.20    4.00
  -3  -8   0   53.39    4.40
  -3  -8   0   51.69    4.80
   3  -8   0   51.69    3.50
  -3  -8   0   56.39    4.70
   3   8   0   52.79    4.00
  -3   8   0   41.90    5.60
   3   8   0   51.19    4.00
  -3   8   0   44.90    5.00
   3   8   0   48.50    4.60
  -3   8   0   50.19    4.30
   3   8   0   49.99    4.60
  -4  -8   0   12.90    3.30
   4  -8   0   10.80    2.20
  -4  -8   0   13.30    2.90
   4  -8   0    9.90    2.00
  -4  -8   0   12.80    2.90
  -4  -8   0   13.90    2.40
  -4   8   0    9.30    2.70
   4   8   0   14.40    3.40
  -4   8   0   11.70    2.40
   4   8   0    8.10    1.70
  -4   8   0    9.80    3.60
   4   8   0   10.20    2.70
  -5  -8   0   19.40    2.60
   5  -8   0   24.80    2.80
  -5  -8   0   22.80    3.90
  -5  -8   0   27.40    4.80
   5  -8   0   26.70    2.80
  -5  -8   0   23.20    4.10
   5   8   0   18.20    2.20
   5   8   0   19.30    4.70
  -5   8   0   24.00    3.30
   5   8   0   17.10    3.80
  -5   8   0   13.90    3.50
  -5   8   0   20.20    4.70
  -6  -8   0 1127.79   42.70
  -6  -8   0 1082.59   40.60
  -6  -8   0 1047.80   42.50
   6  -8   0 1097.99   42.10
  -6  -8   0 1073.59   43.50
   6  -8   0 1071.19   41.40
  -6   8   0 1050.29   41.20
   6   8   0 1093.09   45.50
  -6   8   0 1060.09   46.00
   6   8   0 1052.79   40.20
  -6   8   0 1071.09   43.90
   6   8   0 1133.59   46.70
   7  -8   0    9.90    2.20
  -7  -8   0    8.30    3.50
  -7  -8   0    9.50    2.00
  -7  -8   0    7.00    3.10
  -7  -8   0    6.70    2.50
   7  -8   0    9.80    2.80
   7   8   0    8.60    4.00
  -7   8   0    5.70    2.50
  -7   8   0   10.80    2.60
   7   8   0    8.60    3.90
  -7   8   0    4.20    3.40
  -8  -8   0   -1.10    2.20
  -8  -8   0   -1.70    1.80
  -8  -8   0   -2.70    1.10
  -8  -8   0    2.00    1.80
   8  -8   0   -0.40    1.60
   8  -8   0    1.80    3.00
  -8   8   0   -1.10    2.70
  -8   8   0    2.00    2.20
  -8   8   0   -3.00    2.80
   8   8   0    1.10    3.20
  -8   8   0   -3.50    2.10
   8   8   0    1.60    2.70
   0  -9   0    0.70    0.60
   0  -9   0    1.30    1.10
   0  -9   0    0.90    0.70
   0   9   0    2.30    1.30
   0   9   0    2.30    1.60
   0   9   0    0.90    1.40
  -1  -9   0    7.00    2.00
   1  -9   0    5.00    1.40
  -1  -9   0    5.40    1.40
   1  -9   0    6.60    1.20
  -1  -9   0    6.30    1.60
   1  -9   0    8.20    1.70
   1   9   0    6.10    2.20
  -1   9   0    5.50    1.90
  -1   9   0    5.60    2.30
   1   9   0    4.50    1.80
   1   9   0    6.70    2.20
  -1   9   0   10.90    2.90
   2  -9   0  520.85   20.70
   2  -9   0  496.85   19.90
  -2  -9   0  493.05   23.80
  -2  -9   0  501.15   21.30
  -2  -9   0  492.25   20.70
   2   9   0  545.45   22.10
   2   9   0  518.75   21.30
  -2   9   0  515.25   22.40
   2   9   0  519.75   22.00
  -2   9   0  507.45   21.70
  -2   9   0  514.45   24.30
   3  -9   0   15.40    2.00
  -3  -9   0   19.10    3.60
  -3  -9   0   12.90    2.70
  -3  -9   0   16.40    3.00
  -3  -9   0   18.30    2.70
   3  -9   0   16.90    2.80
   3   9   0   14.10    2.00
   3   9   0   15.00    2.50
  -3   9   0   14.70    3.30
   3   9   0   17.80    2.60
  -3   9   0   17.70    3.10
   3   9   0   15.60    3.50
  -3   9   0   15.30    4.10
   3   9   0   14.00    3.00
  -4  -9   0  112.69    6.60
   4  -9   0  101.89    6.10
  -4  -9   0  123.79    8.10
   4  -9   0  118.19    6.70
  -4  -9   0  109.39    7.20
  -4  -9   0  113.19    7.50
  -4   9   0  131.39   10.30
  -4   9   0  109.69    8.10
   4   9   0  110.89    7.70
   4   9   0  109.99    6.50
  -4   9   0  110.09    7.00
   4   9   0  103.89    7.70
  -5  -9   0   77.49    7.00
  -5  -9   0   67.49    6.00
  -5  -9   0   72.29    5.00
   5  -9   0   57.49    5.70
   5  -9   0   73.29    5.20
  -5   9   0   71.29    6.90
  -5   9   0   65.09    5.30
   5   9   0   75.79    6.70
  -5   9   0   67.99    7.70
   5   9   0   73.39    4.80
   5   9   0   67.39    8.10
  -6  -9   0    2.60    1.40
   6  -9   0    0.50    1.30
  -6  -9   0    6.10    2.40
  -6  -9   0    0.30    1.90
   6  -9   0    2.80    1.70
   6   9   0    3.10    1.40
   6   9   0    2.10    3.00
   6   9   0   -1.20    3.50
  -6   9   0    0.30    2.20
  -6   9   0    0.70    2.10
  -6   9   0    3.90    1.70
  -7  -9   0   30.10    4.60
   7  -9   0   26.30    3.40
  -7  -9   0   26.00    4.80
  -7  -9   0   23.80    4.40
   7  -9   0   19.00    4.60
  -7  -9   0   23.40    3.00
  -7   9   0   24.90    4.70
  -7   9   0   21.30    4.90
   7   9   0   28.50    5.90
   7   9   0   23.30    5.50
  -7   9   0   33.70    4.40
  -8  -9   0  289.47   12.90
  -8  -9   0  298.47   15.60
  -8  -9   0  308.37   15.20
  -8  -9   0  292.97   16.40
   8  -9   0  296.57   16.20
   8  -9   0  308.57   14.90
  -8   9   0  316.77   16.90
  -8   9   0  320.97   17.30
  -8   9   0  276.67   17.90
  -8   9   0  310.37   14.70
   8   9   0  324.07   19.00
   8   9   0  307.17   18.80
   0 -10   0  744.83   28.10
   0 -10   0  733.63   27.70
   0 -10   0  739.03   28.90
   0 -10   0  729.83   28.60
   0  10   0  742.03   30.20
   0  10   0  762.22   31.90
   0  10   0  733.23   30.20
  -1 -10   0  126.59    7.10
   1 -10   0  113.69    6.50
  -1 -10   0  115.29    6.70
   1 -10   0  112.59    6.30
  -1 -10   0  119.09    6.30
   1 -10   0  121.89    5.50
  -1  10   0  109.89    7.60
  -1  10   0  111.89    7.50
   1  10   0  118.09    8.10
   1  10   0  107.89    7.50
  -1  10   0  123.39    9.10
   1  10   0  108.59    7.20
  -2 -10   0  553.84   23.10
   2 -10   0  583.44   23.30
  -2 -10   0  546.45   23.70
   2 -10   0  586.14   22.60
   2 -10   0  554.64   22.40
  -2 -10   0  564.44   23.90
   2  10   0  593.04   24.80
   2  10   0  578.54   26.40
  -2  10   0  591.74   25.10
  -2  10   0  556.94   24.20
   2  10   0  578.34   23.80
  -2  10   0  590.84   27.30
   3 -10   0   47.00    4.10
   3 -10   0   54.19    3.90
  -3 -10   0   52.19    5.00
  -3 -10   0   44.90    4.40
  -3 -10   0   51.89    5.00
   3  10   0   52.19    4.60
   3  10   0   51.09    4.00
   3  10   0   56.99    5.30
   3  10   0   54.09    4.50
   3  10   0   64.79    6.00
  -3  10   0   61.39    5.90
  -3  10   0   55.89    5.00
  -3  10   0   62.89    7.10
  -4 -10   0  379.96   19.80
  -4 -10   0  349.27   17.20
  -4 -10   0  344.77   15.70
   4 -10   0  349.37   16.10
  -4 -10   0  344.27   16.30
   4 -10   0  349.47   15.20
  -4  10   0  378.36   20.40
   4  10   0  346.27   15.50
  -4  10   0  347.57   16.20
  -4  10   0  367.86   20.00
   4  10   0  305.97   16.60
   4  10   0  365.26   22.70
  -5 -10   0   14.70    3.70
  -5 -10   0   15.00    3.80
  -5 -10   0   13.80    2.90
   5 -10   0   12.10    2.50
   5 -10   0   12.20    2.70
  -5 -10   0   13.90    3.20
   5  10   0   11.10    3.50
  -5  10   0   14.40    3.80
   5  10   0    9.60    2.20
  -5  10   0    8.80    3.10
   5  10   0   10.60    4.20
  -5  10   0   12.50    3.20
  -6 -10   0  185.38   11.40
  -6 -10   0  193.58   10.80
  -6 -10   0  179.48   10.70
   6 -10   0  188.78   10.10
  -6 -10   0  176.98    9.20
   6 -10   0  178.08    9.90
  -6  10   0  175.78   13.50
   6  10   0  168.18   11.80
   6  10   0  195.38   14.10
  -6  10   0  180.48   11.80
  -6  10   0  180.78   10.20
   6  10   0  175.28    8.80
  -7 -10   0  113.69    8.50
  -7 -10   0  133.29    8.80
   7 -10   0  119.99    8.00
  -7 -10   0  118.79    9.20
   7 -10   0  124.89    8.20
  -7  10   0  123.29    9.70
  -7  10   0  140.19    8.70
  -7  10   0  125.89   10.10
   7  10   0  140.09   10.30
   7  10   0  136.49   11.50
  -7  10   0  113.49   11.20
   0 -11   0    2.30    0.80
   0 -11   0    7.50    1.70
   0 -11   0    3.20    1.20
   0 -11   0    3.20    1.00
   0  11   0    3.60    1.60
   0  11   0    3.90    1.80
   0  11   0    2.90    1.80
   1 -11   0   20.20    1.90
  -1 -11   0   18.00    2.40
  -1 -11   0   21.90    2.70
   1 -11   0   16.60    2.20
   1 -11   0   18.80    3.10
  -1 -11   0   19.50    3.30
  -1 -11   0   20.70    2.90
  -1  11   0   19.00    4.00
   1  11   0   22.20    4.00
  -1  11   0   21.00    3.70
  -1  11   0   15.90    3.60
   1  11   0   19.00    3.50
   1  11   0   20.00    3.70
  -2 -11   0  166.98    9.60
   2 -11   0  196.38    9.60
  -2 -11   0  169.38    9.90
   2 -11   0  173.88    8.70
   2 -11   0  175.08    8.60
  -2 -11   0  167.18    9.10
   2  11   0  181.68   10.50
  -2  11   0  184.98   12.40
  -2  11   0  173.98   10.60
   2  11   0  178.88    9.70
  -2  11   0  175.08   10.20
   2  11   0  163.18   10.10
   2  11   0  175.28    9.60
  -3 -11   0   11.60    3.00
  -3 -11   0   11.50    2.50
   3 -11   0   14.50    2.70
  -3 -11   0    8.50    2.50
   3 -11   0   12.90    2.20
   3  11   0   13.00    2.60
  -3  11   0   12.70    3.40
   3  11   0   10.90    3.20
   3  11   0   12.20    2.50
  -3  11   0   14.00    4.30
   3  11   0   16.10    2.80
  -3  11   0   11.40    2.80
   4 -11   0  674.33   26.70
  -4 -11   0  690.43   28.40
  -4 -11   0  643.44   28.60
  -4 -11   0  685.03   28.40
   4 -11   0  660.83   27.40
   4  11   0  632.94   26.60
   4  11   0  674.13   28.90
  -4  11   0  663.43   29.50
  -4  11   0  679.73   28.20
  -4  11   0  675.13   33.60
   4  11   0  644.54   26.90
   5 -11   0   68.89    5.10
  -5 -11   0   70.89    6.30
   5 -11   0   65.09    5.50
  -5 -11   0   66.39    6.10
  -5 -11   0   77.49    7.90
  -5  11   0   73.39    8.50
   5  11   0   63.39    6.70
  -5  11   0   77.99    7.30
  -5  11   0   70.79    6.20
   5  11   0   71.69    8.80
   5  11   0   66.49    5.00
  -6 -11   0  260.87   13.70
   6 -11   0  259.97   13.20
  -6 -11   0  257.87   14.50
  -6 -11   0  290.37   14.00
   6 -11   0  257.17   12.90
   6  11   0  230.48   14.70
   6  11   0  253.47   11.90
  -6  11   0  256.67   13.40
   6  11   0  276.57   17.70
  -6  11   0  250.67   15.40
  -6  11   0  235.18   17.10
  -7 -11   0   46.90    5.40
   7 -11   0   55.19    5.50
   7 -11   0   60.49    5.50
  -7 -11   0   61.19    5.90
  -7 -11   0   52.59    6.40
  -7  11   0   44.80    7.00
  -7  11   0   54.19    7.90
  -7  11   0   58.79    7.10
   7  11   0   56.99    6.90
   7  11   0   62.09    7.80
   0 -12   0  559.14   22.60
   0 -12   0  556.84   22.00
   0 -12   0  548.25   21.30
   0  12   0  532.65   25.60
   0  12   0  545.05   24.40
   1 -12   0  105.59    7.70
  -1 -12   0  103.69    6.50
  -1 -12   0  102.09    6.10
  -1 -12   0  107.19    7.20
  -1 -12   0  103.59    6.00
   1 -12   0  105.19    6.60
   1  12   0  111.19    7.90
  -1  12   0  104.29    7.70
   1  12   0  100.09    7.80
  -1  12   0  108.89    8.00
  -1  12   0  101.99    8.80
   2 -12   0   16.10    2.80
  -2 -12   0   11.70    2.80
  -2 -12   0   10.60    2.90
  -2 -12   0    9.40    2.50
   2 -12   0   10.90    2.80
   2 -12   0   14.50    2.40
   2  12   0   11.80    2.50
  -2  12   0   16.40    4.00
  -2  12   0   16.70    3.40
  -2  12   0   14.20    3.90
   2  12   0   16.90    3.70
   2  12   0   13.20    2.90
   2  12   0   19.70    3.40
  -3 -12   0   84.59    6.30
  -3 -12   0   79.69    6.70
   3 -12   0   79.09    5.30
  -3 -12   0   76.49    6.40
   3 -12   0   84.69    6.20
   3  12   0   73.39    5.20
   3  12   0   78.39    6.80
  -3  12   0   87.59    6.90
   3  12   0   74.79    6.00
  -3  12   0   84.29    7.30
   3  12   0   86.89    6.40
  -4 -12   0  101.39    8.10
  -4 -12   0  105.19    7.50
   4 -12   0  111.19    7.50
   4 -12   0  116.99    6.70
  -4 -12   0  111.69    8.20
  -4  12   0  104.19    8.70
  -4  12   0  105.99   11.30
   4  12   0  102.49    8.00
  -4  12   0  103.59   10.40
   4  12   0  118.69    8.70
   5 -12   0   39.80    4.30
  -5 -12   0   45.60    5.30
  -5 -12   0   47.80    5.40
   5 -12   0   48.80    4.90
  -5 -12   0   51.99    5.30
  -5  12   0   51.99    7.30
  -5  12   0   50.09    5.50
   5  12   0   54.99    9.10
  -5  12   0   43.50    7.90
  -6 -12   0  508.65   22.80
   6 -12   0  484.65   22.20
  -6 -12   0  450.75   23.40
  -6 -12   0  529.95   23.20
   6 -12   0  523.25   22.90
   6  12   0  491.35   21.50
   6  12   0  535.75   27.90
  -6  12   0  488.65   25.60
  -6  12   0  526.85   25.40
  -6  12   0  532.35   23.20
  -6  12   0  518.55   28.30
   0 -13   0    1.50    0.70
   0 -13   0    1.20    1.10
   0 -13   0    2.50    1.60
   0 -13   0    3.20    0.70
   0  13   0    3.10    2.00
   0  13   0    2.40    1.60
   0  13   0    3.40    2.10
  -1 -13   0   12.80    2.30
  -1 -13   0   11.10    2.20
  -1 -13   0    9.70    2.30
  -1 -13   0   15.80    3.30
   1 -13   0    9.00    2.40
   1 -13   0   13.00    2.80
  -1  13   0   12.40    3.20
   1  13   0   13.60    3.20
   1  13   0   15.90    3.60
   1  13   0   13.00    3.30
   1  13   0   12.90    3.40
  -1  13   0   13.50    3.10
  -1  13   0   13.90    5.20
   2 -13   0  410.76   18.80
   2 -13   0  427.26   18.20
  -2 -13   0  397.86   18.20
  -2 -13   0  406.96   19.60
   2 -13   0  425.36   18.00
  -2 -13   0  411.96   19.00
  -2  13   0  424.16   22.80
  -2  13   0  414.26   19.90
   2  13   0  413.46   19.10
   2  13   0  421.86   20.10
   2  13   0  437.06   19.40
   2  13   0  426.06   20.40
  -2  13   0  426.86   20.50
  -3 -13   0    4.20    2.20
  -3 -13   0    0.10    1.50
   3 -13   0    3.00    1.50
  -3 -13   0    2.90    1.80
   3 -13   0    5.40    1.70
   3  13   0    7.00    1.90
  -3  13   0    3.70    1.90
   3  13   0    3.90    1.40
  -3  13   0    3.40    2.30
  -3  13   0    5.20    2.30
   3  13   0    1.70    1.20
   3  13   0    3.80    1.80
  -4 -13   0   43.00    4.60
   4 -13   0   40.90    4.80
   4 -13   0   45.30    3.70
  -4 -13   0   39.60    4.50
  -4 -13   0   36.90    4.90
   4  13   0   32.80    4.00
  -4  13   0   43.80    6.80
  -4  13   0   38.20    5.50
   4  13   0   45.90    3.80
  -4  13   0   41.60    6.30
   4  13   0   37.50    4.90
  -5 -13   0   81.69    6.70
   5 -13   0   80.89    6.80
   5 -13   0   66.79    7.70
  -5 -13   0   93.59    7.50
  -5 -13   0   82.49    7.40
   5  13   0   85.29    6.00
   5  13   0   68.39    9.60
  -5  13   0   85.19    8.90
  -5  13   0   84.69    8.40
  -5  13   0   88.79    7.10
  -5  13   0   88.29    9.70
   0 -14   0  507.55   21.50
   0 -14   0  485.85   20.30
   0 -14   0  521.85   22.50
   0  14   0  490.75   23.00
   0  14   0  489.95   23.10
   0  14   0  509.75   24.80
   0  14   0  492.25   23.90
  -1 -14   0   87.59    5.70
   1 -14   0   77.99    6.30
  -1 -14   0   92.49    5.90
   1 -14   0   91.09    6.20
   1 -14   0  109.89    7.10
  -1 -14   0   93.79    6.10
  -1 -14   0  100.29    7.50
  -1  14   0  103.79    7.90
  -1  14   0   95.99    9.00
   1  14   0   99.99    7.50
  -1  14   0   92.59    7.80
   1  14   0   96.19    7.70
   1  14   0  108.39    8.10
  -2 -14   0  210.38   12.50
   2 -14   0  235.58   11.50
   2 -14   0  205.58   10.70
  -2 -14   0  202.58   11.00
   2 -14   0  229.68   12.10
  -2 -14   0  222.48   11.80
  -2  14   0  238.88   13.60
   2  14   0  206.58   11.70
   2  14   0  220.98   12.20
  -2  14   0  219.08   15.00
  -2  14   0  220.18   12.70
   2  14   0  204.98   12.70
   2  14   0  201.78   12.30
   3 -14   0   71.99    5.30
  -3 -14   0   74.39    6.90
   3 -14   0   65.19    5.80
  -3 -14   0   64.89    5.70
  -3 -14   0   64.29    5.60
  -3  14   0   65.69    8.30
   3  14   0   74.59    7.00
   3  14   0   70.79    5.90
  -3  14   0   69.69    6.30
  -3  14   0   76.09    7.20
   3  14   0   69.09    5.70
   3  14   0   67.79    4.90
   4 -14   0  206.98   12.00
  -4 -14   0  194.98   12.20
   4 -14   0  218.28   11.10
  -4 -14   0  210.48   11.70
  -4 -14   0  217.28   12.70
  -4  14   0  208.88   14.70
  -4  14   0  219.68   16.10
   4  14   0  200.78   11.20
   4  14   0  218.38   13.00
  -4  14   0  202.48   13.30
  -4  14   0  203.08   12.30
   4  14   0  198.78   10.60
   0 -15   0    2.50    1.90
   0  15   0    0.30    1.90
   0  15   0    2.10    1.70
   0  15   0    0.90    2.10
   0  15   0    2.90    2.10
  -1 -15   0   15.00    3.70
   1 -15   0   15.00    3.00
   1 -15   0   21.90    3.90
  -1 -15   0   18.00    3.30
   1 -15   0   14.40    2.90
  -1 -15   0   14.80    2.30
   1  15   0   10.10    2.70
  -1  15   0   15.10    3.90
   1  15   0   18.90    4.00
   1  15   0   12.20    3.40
  -1  15   0   19.80    4.20
  -1  15   0   10.20    3.80
  -1  15   0   15.30    4.50
   1  15   0   15.20    3.60
   2 -15   0  114.79    7.40
   2 -15   0  107.39    6.80
  -2 -15   0  110.49    8.50
   2 -15   0  106.19    7.80
  -2 -15   0  104.09    6.80
  -2  15   0  116.19   10.10
   2  15   0  114.79    8.00
   2  15   0  106.49    7.50
   2  15   0  110.79    8.70
  -2  15   0  110.59    8.80
  -2  15   0  105.59    8.20
  -2  15   0  110.49   10.40
   2  15   0  106.89    7.90
  10   0  -1   -0.50    3.00
 -10   0   1   -1.20    1.90
 -10   0   1   -1.40    1.60
 -10   0   1    0.70    1.80
  10   0  -1   -4.50    2.60
 -10   0   1    2.70    2.00
   9   0  -1   52.09    6.30
   9   0  -1   52.89    7.10
  -9   0   1   48.30    5.20
  -9   0   1   59.39    5.30
  -9   0   1   41.40    3.80
  -8   0   1   -0.80    1.10
  -8   0   1   -0.30    1.40
   8   0  -1    5.00    3.10
  -8   0   1   -0.50    1.70
  -8   0   1   -0.70    1.30
   8   0  -1    4.50    2.40
   7   0  -1   -1.30    1.90
  -7   0   1    1.00    1.50
   7   0  -1    1.10    0.80
  -7   0   1    1.70    1.30
  -7   0   1    2.10    1.40
   7   0  -1    3.10    1.80
   7   0  -1    3.00    1.90
   6   0  -1    2.40    1.70
  -6   0   1    0.80    0.90
   6   0  -1    0.30    0.60
   6   0  -1    0.00    1.40
   6   0  -1    1.50    2.00
  -6   0   1    2.80    1.50
  -6   0   1    0.90    1.30
   5   0  -1   11.90    2.70
   5   0  -1    8.00    1.80
  -5   0   1    9.60    1.70
   5   0  -1    8.60    2.60
  -5   0   1    8.50    1.90
  -5   0   1   12.10    1.50
   5   0  -1   12.10    1.30
   4   0  -1    0.90    1.00
  -4   0   1    2.40    1.00
  -4   0   1    1.20    0.60
  -4   0   1    1.10    0.60
   4   0  -1    1.40    1.00
   4   0  -1    0.40    0.50
   4   0  -1    0.80    0.90
  -4   0   1    0.60    0.90
  -3   0   1   27.00    1.70
   3   0  -1   34.90    2.60
   3   0  -1   27.00    1.60
  -3   0   1   25.80    2.20
  -3   0   1   29.40    2.40
   3   0  -1   30.20    2.70
   3   0  -1   25.80    2.60
  -3   0   1   31.40    2.20
  -3   0   1   29.40    2.40
  -3   0   1   24.40    2.40
  -2   0   1    0.20    0.70
   2   0  -1    1.50    0.90
   2   0  -1    1.00    0.80
  -1   0   1    4.60    0.50
  -1   0   1    4.60    0.40
   1   0  -1    5.10    0.60
   1   0  -1    4.20    0.80
  -1   0   1    4.00    0.50
  -1   0   1    3.70    0.60
   1   0  -1    2.80    0.40
  -1   0   1    3.60    0.60
   1   0  -1    3.90    0.50
  -1   0   1    6.10    0.90
  -1   0  -1    7.60    0.60
  -1   0  -1    4.80    1.00
  -1   0  -1    8.50    0.80
  -1   0  -1    8.30    0.80
  -1   0  -1    8.30    0.80
   1   0   1    7.90    0.80
   1   0   1    8.00    0.80
  -1   0  -1    8.10    0.90
  -1   0  -1    7.10    1.00
   1   0   1    8.40    0.90
   1   0   1    5.10    1.10
  -1   0  -1    8.60    0.70
  -2   0  -1    0.30    0.40
   2   0   1    1.30    0.50
   2   0   1    1.70    1.10
   2   0   1    0.20    0.50
   2   0   1    0.40    0.70
  -2   0  -1    0.10    0.90
  -2   0  -1    0.40    0.50
  -2   0  -1    1.90    1.10
  -2   0  -1    1.00    0.50
  -2   0  -1    0.10    0.50
  -2   0  -1    0.30    0.60
   3   0   1    1.40    1.10
  -3   0  -1    2.30    0.80
  -3   0  -1    1.70    0.70
   3   0   1    1.60    0.80
  -3   0  -1    1.90    0.50
  -3   0  -1    1.60    0.50
   3   0   1    1.20    1.10
  -3   0  -1    2.00    0.70
   3   0   1    1.80    0.60
  -4   0  -1    0.30    0.80
   4   0   1   -0.60    0.90
   4   0   1    1.60    0.90
   4   0   1    0.70    1.10
  -4   0  -1    1.90    0.80
  -4   0  -1    0.20    0.50
   4   0   1    0.20    0.60
   5   0   1   55.49    5.10
   5   0   1   52.89    4.00
   5   0   1   52.09    4.80
   6   0   1   -0.40    2.10
  -6   0  -1   -0.50    1.30
   6   0   1   -0.70    1.50
   6   0   1    1.00    1.30
  -6   0  -1    0.60    1.30
  -6   0  -1    0.20    1.10
   7   0   1  166.38   11.50
   8   0   1    3.20    2.60
   8   0   1    2.10    2.10
   8   0   1    1.00    2.40
  -8   0  -1   -0.30    1.50
  -8   0  -1   -1.20    1.70
  -8   0  -1    0.10    1.80
   9   0   1    0.60    3.30
  -9   0  -1    2.10    1.80
   9   0   1   -0.70    2.90
  -9   0  -1   -2.00    2.00
  -9   0  -1   -1.00    1.50
 -10   0  -1   -0.60    1.90
 -10  -1   1   -0.60    1.90
 -10  -1   1   -0.30    1.90
 -10  -1   1    0.60    2.50
  10  -1  -1   -3.90    2.60
  10  -1  -1   -1.30    2.80
 -10   1   1   -0.20    3.80
 -10   1   1   -1.60    1.50
 -10   1   1   -4.30    3.40
 -10   1   1   -2.60    1.60
  10   1  -1   -3.30    2.40
  10   1  -1   -6.50    2.80
 -10   1   1   -0.30    1.60
  -9  -1   1   -2.80    1.60
  -9  -1   1   -0.50    1.10
  -9  -1   1    1.10    2.00
   9  -1  -1    2.90    2.50
  -9  -1   1   -0.30    2.00
   9  -1  -1   -1.30    2.40
   9   1  -1    2.50    3.20
  -9   1   1    0.10    1.90
  -9   1   1   -1.70    1.50
  -9   1   1   -1.60    1.50
  -9   1   1    0.20    2.00
   9   1  -1   -1.50    2.20
  -8  -1   1  381.26   17.30
   8  -1  -1  391.06   19.00
   8  -1  -1  396.66   16.00
  -8  -1   1  378.86   15.90
   8  -1  -1  396.96   20.10
   8  -1  -1  419.26   20.60
  -8  -1   1  390.96   17.40
  -8  -1   1  378.56   18.00
  -8   1   1  401.06   17.50
  -8   1   1  394.16   17.30
   8   1  -1  384.96   22.50
  -8   1   1  387.56   16.90
  -8   1   1  382.96   16.10
  -8   1   1  399.36   17.60
  -8   1   1  423.26   16.80
   8   1  -1  374.86   19.00
  -7  -1   1    5.50    2.00
  -7  -1   1    7.10    1.60
  -7  -1   1    6.40    2.20
   7  -1  -1   10.20    3.40
  -7  -1   1    5.10    1.90
   7  -1  -1    4.70    1.40
   7  -1  -1    7.10    2.50
   7  -1  -1    3.80    2.10
  -7   1   1    4.00    1.70
  -7   1   1    8.40    1.80
  -7   1   1    6.90    2.00
  -7   1   1    4.30    1.70
   7   1  -1    9.10    2.70
  -7   1   1    4.80    2.00
   7   1  -1    6.60    3.00
  -6  -1   1  669.83   28.70
  -6  -1   1  762.32   29.90
   6  -1  -1  661.83   29.70
  -6  -1   1  698.03   27.90
  -6  -1   1  694.03   26.50
   6  -1  -1  702.73   28.70
   6  -1  -1  700.73   26.70
   6  -1  -1  749.62   29.80
  -6   1   1  741.73   27.00
  -6   1   1  733.33   27.50
   6   1  -1  705.13   26.30
   6   1  -1  719.43   30.20
  -6   1   1  722.73   28.00
   6   1  -1  734.23   30.40
   6   1  -1  699.83   29.00
   5  -1  -1   81.59    6.00
  -5  -1   1   83.59    4.20
   5  -1  -1   74.79    4.10
   5  -1  -1   95.09    5.70
   5  -1  -1   93.99    6.90
  -5  -1   1   78.79    5.40
   5   1  -1   90.49    6.40
   5   1  -1   87.59    4.00
   5   1  -1   96.89    5.90
   5   1  -1  102.49    7.60
  -5   1   1   73.39    4.90
   4  -1  -1  268.77   11.90
  -4  -1   1  250.77   11.10
  -4  -1   1  265.57   10.10
   4  -1  -1  258.87   10.30
   4  -1  -1  278.07   11.60
   4  -1  -1  251.97   11.80
  -4  -1   1  254.17   10.10
  -4  -1   1  250.27   10.00
  -4  -1   1  258.97   11.50
   4   1  -1  270.97   10.00
  -4   1   1  246.28   11.00
   4   1  -1  263.87   13.50
   4   1  -1  245.78   11.60
   4   1  -1  300.37   13.30
   3  -1  -1    7.80    1.50
  -3  -1   1    7.90    1.60
  -3  -1   1    7.30    1.70
   3  -1  -1    9.10    1.50
   3  -1  -1    7.50    0.90
  -3  -1   1    8.10    1.60
  -3  -1   1    9.90    1.00
  -3  -1   1    7.30    0.80
  -3  -1   1    7.90    1.50
  -3  -1   1   10.20    0.90
   3  -1  -1    7.70    1.60
  -3  -1   1    6.90    1.40
  -3   1   1    6.50    1.50
  -3   1   1    8.50    1.20
  -3   1   1    7.20    0.90
  -3   1   1    6.40    1.20
   3   1  -1    7.40    0.70
   3   1  -1    6.90    2.00
   3   1  -1    7.90    1.80
  -3   1   1    9.00    1.40
   3   1  -1   11.50    2.00
   2  -1  -1    1.30    0.80
  -2  -1   1    0.90    0.50
   2  -1  -1    0.60    0.50
  -2  -1   1    1.40    0.70
  -2  -1   1    0.90    0.80
  -2  -1   1    0.50    0.70
  -2  -1   1    2.10    0.90
  -2  -1   1    1.40    0.70
   2  -1  -1    1.30    0.80
  -2  -1   1    0.60    0.40
   2  -1  -1    1.50    0.80
  -2  -1   1    1.70    1.00
   2   1  -1    1.20    0.70
   2   1  -1    0.20    0.90
  -2   1   1    0.50    0.60
   2   1  -1    1.80    1.00
  -2   1   1    0.90    0.50
  -2   1   1    0.70    0.40
   2   1  -1    0.00    0.70
  -2   1   1    1.20    0.50
  -2   1   1    1.60    0.70
  -1  -1   1    1.20    0.40
  -1  -1   1    1.30    0.30
  -1  -1   1    1.10    0.40
  -1  -1   1    0.80    0.40
   1  -1  -1    1.10    0.60
  -1  -1   1    0.30    0.30
   1  -1  -1    0.30    0.20
  -1  -1   1    1.00    0.50
  -1  -1   1    0.80    0.50
   1  -1  -1    0.50    0.40
   1  -1  -1    1.50    0.40
   1   1  -1    1.80    0.80
   1   1  -1    1.30    0.40
   1   1  -1    0.50    0.30
  -1   1   1    1.60    0.50
  -1   1   1    1.00    0.30
  -1   1   1    1.40    0.40
  -1   1   1    0.80    0.40
   1   1  -1    1.00    0.50
   1   1  -1    1.60    0.50
   1   1  -1    1.00    0.40
   1   1  -1    0.80    0.30
   1   1  -1    0.80    0.40
  -1   1   1    1.40    0.40
   0  -1   1  443.36   15.10
   0  -1   1  407.16   15.00
   0  -1   1  416.36   15.10
   0  -1   1  438.76   15.60
   0  -1   1  423.56   15.40
   0  -1   1  422.76   15.20
   0  -1  -1  466.95   15.60
   0  -1  -1  390.06   15.20
   0  -1   1  428.96   15.10
   0  -1   1  413.06   15.50
   0  -1  -1  413.36   15.50
   0  -1  -1  402.46   15.60
   0  -1  -1  396.76   15.40
   0  -1  -1  421.86   15.50
   0  -1   1  417.66   15.10
   0   1   1  437.86   15.90
   0   1   1  424.46   15.30
   0   1   1  394.36   15.30
   0   1  -1  415.56   15.20
   0   1  -1  423.86   15.30
   0   1  -1  451.85   15.10
   0   1   1  491.95   16.00
   0   1  -1  430.16   15.10
   0   1  -1  435.56   15.60
   0   1   1  421.26   15.30
   0   1   1  395.66   15.60
   0   1  -1  427.06   15.20
   0   1  -1  422.96   15.40
   1  -1   1   53.89    2.50
  -1  -1  -1   52.79    2.30
   1  -1   1   50.99    2.60
  -1  -1  -1   51.59    2.50
  -1  -1  -1   49.99    2.80
  -1  -1  -1   49.10    3.10
  -1  -1  -1   52.69    2.70
  -1  -1  -1   50.19    2.80
   1  -1   1   50.29    3.00
   1  -1   1   51.79    2.90
  -1  -1  -1   51.59    2.80
   1  -1   1   54.09    2.50
   1  -1   1   54.19    2.40
  -1   1  -1   56.29    2.50
   1   1   1   53.69    3.00
  -1   1  -1   51.29    2.60
  -1   1  -1   54.59    2.40
   1   1   1   46.50    2.60
  -1   1  -1   49.60    2.90
   1   1   1   51.59    3.30
  -1   1  -1   55.39    2.70
  -1   1  -1   53.29    2.30
   1   1   1   53.59    2.30
  -1   1  -1   54.99    2.50
   1   1   1   56.49    2.60
  -1   1  -1   52.69    2.90
  -2  -1  -1 1104.69   42.20
   2  -1   1 1166.58   41.00
  -2  -1  -1 1182.08   41.20
   2  -1   1 1203.18   41.10
  -2  -1  -1  997.00   41.30
  -2  -1  -1 1141.09   40.70
   2  -1   1 1154.78   40.70
  -2  -1  -1 1108.69   41.20
  -2  -1  -1 1226.28   40.60
  -2  -1  -1 1180.68   40.90
   2  -1   1 1141.99   41.90
  -2   1  -1 1092.39   42.00
  -2   1  -1 1169.58   41.40
   2   1   1 1148.89   41.70
   2   1   1 1097.99   40.80
  -2   1  -1 1162.78   41.00
   2   1   1 1127.59   41.20
   2   1   1 1143.79   42.40
  -2   1  -1 1094.29   40.80
  -2   1  -1 1125.59   42.00
  -3  -1  -1   18.00    1.40
   3  -1   1   16.70    1.40
  -3  -1  -1   16.70    1.70
  -3  -1  -1   16.30    2.00
  -3  -1  -1   14.50    1.60
   3  -1   1   18.10    1.80
   3  -1   1   15.90    1.90
   3  -1   1   15.20    2.30
  -3  -1  -1   13.80    1.90
  -3   1  -1   16.50    1.70
   3   1   1   17.70    2.60
  -3   1  -1   16.60    2.00
  -3   1  -1   15.10    1.70
   3   1   1   17.10    2.40
  -3   1  -1   19.60    3.10
   3   1   1   16.20    1.90
   4  -1   1 1012.20   36.80
  -4  -1  -1  963.20   38.00
   4  -1   1 1041.60   38.50
  -4  -1  -1  939.31   36.40
   4  -1   1  868.21   36.10
  -4  -1  -1 1008.80   36.20
   4  -1   1 1047.60   37.50
   4   1   1  999.10   38.20
  -4   1  -1 1012.70   36.40
  -4   1  -1  962.50   36.80
   4   1   1  948.81   37.00
   4   1   1 1047.00   39.10
  -5  -1  -1    0.50    0.90
  -5  -1  -1    2.90    1.90
   5  -1   1    1.90    1.40
   5  -1   1    2.60    1.20
   5  -1   1    1.10    1.60
   5  -1   1    1.90    0.90
  -5   1  -1    1.40    1.00
   5   1   1    0.50    1.30
  -5   1  -1    0.10    0.90
  -5   1  -1    1.60    1.30
   5   1   1    0.50    1.10
   5   1   1    2.60    1.80
  -6  -1  -1    1.40    1.10
   6  -1   1    0.30    1.20
  -6  -1  -1    2.70    1.70
   6  -1   1   -0.20    1.70
   6  -1   1    0.80    0.90
  -6  -1  -1   -1.20    1.20
   6  -1   1    2.70    2.10
  -6   1  -1    0.80    1.10
   6   1   1    1.50    1.90
  -6   1  -1   -0.20    1.20
  -6   1  -1    0.50    1.10
   6   1   1    0.60    1.30
   6   1   1   -0.70    1.30
  -7  -1  -1   77.09    6.60
   7  -1   1   81.49    6.30
  -7  -1  -1   88.79    6.40
  -7  -1  -1   79.69    5.10
   7  -1   1   85.09    7.50
   7  -1   1   67.09    7.10
   7   1   1   82.49    6.50
  -7   1  -1   84.79    5.40
   7   1   1   82.59    7.80
  -7   1  -1   80.29    5.90
  -7   1  -1   86.49    6.60
   7   1   1   76.09    7.80
  -8  -1  -1  895.41   34.90
   8  -1   1  840.92   35.40
  -8  -1  -1  864.11   35.40
   8  -1   1  846.32   37.60
   8  -1   1  844.82   37.30
  -8  -1  -1  841.82   33.10
  -8   1  -1  868.71   33.30
   8   1   1  828.62   35.60
  -8   1  -1  861.51   32.60
  -8   1  -1  875.71   34.40
  -8   1  -1  836.72   34.80
   8   1   1  851.81   38.00
   8   1   1  871.71   37.70
  -9  -1  -1    5.20    2.00
   9  -1   1    5.50    3.50
  -9  -1  -1    6.10    2.40
  -9  -1  -1    5.40    2.70
   9  -1   1    7.50    3.50
   9  -1   1    1.50    3.10
  -9  -1  -1   10.80    2.70
  -9   1  -1    7.70    2.50
   9   1   1    6.20    3.30
   9   1   1    6.90    3.60
  -9   1  -1    6.60    3.00
  -9   1  -1    4.20    2.80
  10  -2  -1   25.00    5.30
 -10  -2   1   34.70    4.90
 -10  -2   1   27.30    3.90
  10  -2  -1   25.00    5.80
 -10  -2   1   35.30    5.40
 -10   2   1   25.20    3.90
  10   2  -1   19.80    6.10
 -10   2   1   30.20    4.00
 -10   2   1   28.30    4.10
  10   2  -1   26.80    5.90
 -10   2   1   24.90    4.20
 -10   2   1   26.40    3.70
  -9  -2   1    2.40    1.80
   9  -2  -1    2.70    2.40
   9  -2  -1   -0.40    2.30
   9  -2  -1    5.10    1.40
  -9  -2   1    0.90    2.00
   9  -2  -1    1.90    3.00
  -9  -2   1   -2.90    1.80
  -9   2   1    4.70    1.60
  -9   2   1    1.00    1.90
  -9   2   1    5.20    2.20
  -9   2   1   -1.20    2.10
  -9   2   1    2.60    1.60
   9   2  -1    3.70    3.00
  -9   2   1    2.00    1.90
  -9   2   1    0.40    2.10
  -9   2   1    4.40    1.60
   9   2  -1    2.60    2.30
   8  -2  -1 1754.12   63.09
   8  -2  -1 1648.83   67.69
  -8  -2   1 1722.63   64.69
   8  -2  -1 1670.53   65.99
  -8  -2   1 1765.92   65.79
  -8  -2   1 1712.43   64.19
   8  -2  -1 1697.13   66.89
  -8   2   1 1726.33   63.29
   8   2  -1 1724.83   68.79
  -8   2   1 1823.12   63.89
  -8   2   1 1733.93   63.49
  -8   2   1 1747.13   64.19
  -8   2   1 1718.43   63.99
   8   2  -1 1687.43   66.79
  -8   2   1 1766.62   65.39
  -7  -2   1    5.50    2.10
  -7  -2   1    2.10    1.90
   7  -2  -1    2.20    1.20
  -7  -2   1    2.70    1.80
   7  -2  -1    4.90    1.80
  -7  -2   1    5.10    1.20
   7  -2  -1    3.60    1.80
   7  -2  -1    4.50    2.30
  -7   2   1   -0.40    1.00
  -7   2   1    2.50    1.40
   7   2  -1    3.40    2.20
  -7   2   1    3.50    1.80
   7   2  -1    3.90    2.20
  -7   2   1    3.10    1.30
  -7   2   1    0.20    1.60
   6  -2  -1   36.50    2.80
   6  -2  -1   41.60    4.20
   6  -2  -1   40.10    4.20
   6  -2  -1   39.70    4.50
  -6  -2   1   53.39    4.30
  -6   2   1   38.10    3.30
  -6   2   1   37.20    4.20
  -5  -2   1    4.60    1.70
   5  -2  -1    5.40    1.20
   5  -2  -1    4.00    1.90
  -5  -2   1    2.60    1.50
  -5  -2   1    6.50    1.20
  -5  -2   1    1.90    0.80
  -5  -2   1    4.00    1.60
   5  -2  -1    4.10    1.60
   5   2  -1    5.10    2.20
   5   2  -1    4.60    1.80
  -5   2   1    4.20    1.40
   4  -2  -1  297.37   13.10
  -4  -2   1  315.67   13.20
   4  -2  -1  307.77   12.10
  -4  -2   1  291.47   11.70
  -4  -2   1  309.07   13.40
  -4  -2   1  302.97   13.00
   4  -2  -1  326.97   13.50
  -4  -2   1  302.37   11.90
   4   2  -1  314.87   14.90
  -4   2   1  305.77   12.40
   4   2  -1  310.67   14.10
  -3  -2   1   41.10    3.20
  -3  -2   1   36.60    2.40
   3  -2  -1   43.40    2.50
  -3  -2   1   46.30    2.40
   3  -2  -1   39.80    3.10
  -3  -2   1   44.80    2.70
  -3  -2   1   40.20    3.00
   3  -2  -1   39.90    2.80
  -3  -2   1   44.30    2.30
  -3  -2   1   42.80    2.90
   3  -2  -1   47.00    3.10
   3   2  -1   49.20    3.70
  -3   2   1   41.40    2.40
  -3   2   1   41.10    2.40
   3   2  -1   44.50    2.40
   3   2  -1   50.99    3.80
   3   2  -1   41.10    3.00
  -3   2   1   46.40    2.30
  -3   2   1   42.60    2.60
   3   2  -1   42.20    2.20
  -3   2   1   37.10    2.90
  -3   2   1   49.20    3.50
  -2  -2   1 9820.42  350.16
  -2   2   1 9999.00  344.17
  -2   2   1 9095.09  346.67
   2   2  -1 9570.34  349.37
  -1  -2   1   20.20    1.40
   1  -2  -1   23.10    1.10
   1  -2  -1   20.00    1.30
  -1  -2   1   21.60    1.50
   1  -2  -1   23.20    1.20
  -1  -2   1   22.10    1.60
   1  -2  -1   24.00    1.50
  -1  -2   1   22.60    1.50
   1  -2  -1   21.20    1.50
  -1  -2   1   24.40    1.70
  -1  -2   1   20.70    1.40
  -1  -2   1   22.00    1.70
   1   2  -1   22.00    1.40
  -1   2   1   22.60    1.60
   1   2  -1   22.80    1.60
  -1   2   1   25.00    1.70
   1   2  -1   19.70    1.20
   1   2  -1   22.80    1.70
   1   2  -1   23.90    2.00
  -1   2   1   21.10    1.30
   1   2  -1   23.20    1.60
   1   2  -1   22.30    1.40
   1   2  -1   20.30    1.30
  -1   2   1   20.40    1.40
  -1   2   1   22.40    1.30
   1   2  -1   21.10    1.50
  -1   2   1   20.70    1.10
   0  -2  -1  439.96   17.00
   0  -2  -1  470.95   17.20
   0  -2  -1  465.25   17.10
   0  -2   1  463.75   17.20
   0  -2   1  475.35   16.70
   0  -2   1  468.15   16.70
   0  -2   1  465.75   17.10
   0  -2   1  487.15   16.80
   0  -2  -1  448.96   17.20
   0  -2   1  482.55   17.60
   0  -2   1  471.65   16.80
   0   2  -1  477.55   16.80
   0   2   1  448.26   17.20
   0   2   1  468.75   17.10
   0   2  -1  462.05   16.80
   0   2  -1  462.55   17.20
   0   2  -1  484.25   17.60
   0   2   1  480.15   17.10
   0   2  -1  461.25   17.00
   0   2  -1  460.15   16.70
   0   2   1  451.75   17.10
   0   2   1  459.15   17.20
   0   2   1  473.65   17.20
   0   2  -1  458.55   16.70
   1  -2   1    3.90    0.90
  -1  -2  -1    2.60    0.90
  -1  -2  -1    3.40    0.70
   1  -2   1    3.90    0.60
   1  -2   1    2.80    1.00
   1  -2   1    3.00    0.60
  -1  -2  -1    2.40    0.80
  -1  -2  -1    3.80    1.20
  -1  -2  -1    3.10    1.10
   1  -2   1    3.70    0.70
   1  -2   1    3.90    1.00
   1  -2   1    3.70    0.50
  -1  -2  -1    4.00    0.90
  -1  -2  -1    4.90    1.20
  -1   2  -1    4.10    0.70
  -1   2  -1    2.90    0.70
   1   2   1    3.10    1.00
  -1   2  -1    3.00    1.00
   1   2   1    3.70    1.20
  -1   2  -1    4.20    0.60
   1   2   1    4.90    1.30
  -1   2  -1    3.40    1.00
  -1   2  -1    4.00    0.50
  -1   2  -1    3.00    0.60
  -1   2  -1    3.20    0.60
   1   2   1    2.70    0.90
   1   2   1    2.90    0.60
   1   2   1    3.20    1.20
  -2  -2  -1   66.69    3.70
   2  -2   1   72.69    3.30
  -2  -2  -1   62.79    4.30
  -2  -2  -1   58.99    4.00
  -2  -2  -1   70.29    4.10
   2  -2   1   74.99    3.70
   2  -2   1   68.79    3.50
  -2  -2  -1   71.59    3.80
   2  -2   1   67.79    4.00
  -2   2  -1   65.19    3.30
   2   2   1   68.49    4.50
  -2   2  -1   69.49    3.80
   2   2   1   67.59    3.60
  -2   2  -1   70.59    4.10
  -2   2  -1   70.09    3.60
  -2   2  -1   60.89    3.20
  -2   2  -1   66.49    3.00
  -2   2  -1   72.29    4.60
  -2   2  -1   70.29    3.00
   2   2   1   68.69    4.60
   2   2   1   76.79    4.30
   3  -2   1    7.90    1.70
   3  -2   1   10.10    1.40
  -3  -2  -1    9.00    1.40
   3  -2   1    9.90    1.50
   3  -2   1    8.50    1.10
  -3  -2  -1    8.50    1.30
  -3  -2  -1    8.30    0.90
  -3  -2  -1    8.40    1.70
  -3   2  -1    8.20    1.50
   3   2   1    5.30    1.90
  -3   2  -1    8.40    1.40
   3   2   1    6.80    1.20
  -3   2  -1    6.60    1.50
   3   2   1    8.10    1.70
  -3   2  -1    5.30    1.50
   3   2   1    5.10    1.50
   4  -2   1 4133.69  147.89
   4  -2   1 4299.07  149.09
   4  -2   1 4169.68  148.79
   4  -2   1 4182.68  152.38
  -4  -2  -1 4142.79  148.19
  -4  -2  -1 4261.07  149.09
  -4   2  -1 4152.48  149.39
   4   2   1 4333.57  150.68
   4   2   1 4381.96  151.38
   4   2   1 4008.30  149.29
  -4   2  -1 3950.50  148.49
   5  -2   1   60.09    3.60
   5  -2   1   65.09    4.90
   5  -2   1   57.79    5.10
  -5  -2  -1   65.29    4.50
   5  -2   1   57.49    4.40
  -5  -2  -1   65.39    5.60
  -5  -2  -1   58.99    4.70
  -5   2  -1   57.59    4.20
  -5   2  -1   65.69    4.30
   5   2   1   62.99    5.90
   5   2   1   56.39    4.60
   5   2   1   58.69    5.50
  -5   2  -1   64.39    4.60
  -6  -2  -1   29.60    4.00
   6  -2   1   32.90    4.40
  -6  -2  -1   27.30    2.90
   6  -2   1   31.00    4.90
   6  -2   1   30.50    2.60
  -6  -2  -1   28.90    3.90
   6  -2   1   28.30    3.40
  -6   2  -1   29.60    3.20
  -6   2  -1   31.10    3.70
   6   2   1   40.80    5.20
   6   2   1   36.50    6.20
   6   2   1   27.80    3.60
  -6   2  -1   31.10    3.40
  -6   2  -1   30.80    3.30
  -7  -2  -1    1.50    1.40
   7  -2   1    2.60    1.90
  -7  -2  -1    2.20    1.70
  -7  -2  -1    4.10    1.80
   7  -2   1   -1.10    1.80
   7  -2   1    3.40    2.30
   7  -2   1    2.70    1.20
  -7   2  -1    0.10    1.40
   7   2   1    3.10    2.60
  -7   2  -1   -1.30    1.20
  -7   2  -1    3.10    1.90
   7   2   1    5.10    3.30
   7   2   1    4.00    2.30
  -7   2  -1   -0.60    1.50
  -7   2  -1    1.10    1.50
   8  -2   1  196.28   12.90
  -8  -2  -1  194.68   11.10
   8  -2   1  186.88   11.40
  -8  -2  -1  196.48   11.60
   8  -2   1  193.58   12.60
  -8  -2  -1  191.98    9.80
  -8   2  -1  198.98   10.10
  -8   2  -1  194.78   11.00
  -8   2  -1  208.08   10.80
  -8   2  -1  202.88    9.80
   8   2   1  198.78   13.70
  -8   2  -1  184.68    8.90
   8   2   1  190.38   11.80
   9  -2   1    1.60    2.70
  -9  -2  -1    1.20    2.20
  -9  -2  -1    1.00    1.90
  -9  -2  -1    0.60    1.90
  -9  -2  -1    3.80    2.20
   9  -2   1    4.40    3.10
   9  -2   1   -1.30    2.70
   9   2   1    2.20    3.00
   9   2   1   -2.20    3.10
  -9   2  -1   -2.40    1.70
  -9   2  -1   -0.30    1.80
  -9   2  -1   -1.40    2.20
  -9   2  -1   -1.50    1.30
  -9   2  -1   -1.80    1.80
  10  -3  -1   20.40    4.70
 -10  -3   1   28.70    4.80
  10  -3  -1   25.40    4.70
 -10  -3   1   19.70    4.50
 -10  -3   1   29.50    4.00
 -10   3   1   29.90    3.80
 -10   3   1   27.40    4.50
 -10   3   1   24.20    3.80
 -10   3   1   23.40    3.90
  10   3  -1   20.60    6.10
 -10   3   1   36.70    5.80
 -10   3   1   21.70    4.10
 -10   3   1   20.60    4.90
  10   3  -1   30.70    6.00
 -10   3   1   31.60    4.00
 -10   3   1   27.70    3.90
   9  -3  -1    3.70    2.80
  -9  -3   1    1.60    2.70
   9  -3  -1    6.40    4.00
  -9  -3   1    3.10    2.70
  -9  -3   1    3.60    2.30
   9  -3  -1    5.70    2.60
   9  -3  -1    3.10    1.50
   9   3  -1    7.30    3.20
  -9   3   1    4.20    1.70
  -9   3   1    2.30    2.00
  -9   3   1    6.60    2.40
   9   3  -1    3.50    4.00
  -9   3   1    3.70    1.70
  -9   3   1    0.90    2.10
  -9   3   1    4.00    2.10
  -9   3   1    4.60    1.90
  -9   3   1    2.20    1.80
  -9   3   1    3.70    2.60
   8  -3  -1  143.39    9.70
   8  -3  -1  148.29   10.70
  -8  -3   1  152.88    7.50
  -8  -3   1  144.99    8.40
   8  -3  -1  141.59    9.60
  -8  -3   1  151.38    9.50
   8  -3  -1  148.09    7.70
  -8   3   1  150.78    8.00
  -8   3   1  141.59    8.90
  -8   3   1  154.28    8.20
   8   3  -1  154.78   11.60
   8   3  -1  131.99   10.10
  -8   3   1  149.99    8.30
  -8   3   1  145.79    7.60
  -8   3   1  152.38    7.70
  -8   3   1  149.19    9.40
  -8   3   1  148.99    7.80
  -8   3   1  157.08    8.60
  -7  -3   1   19.00    2.20
   7  -3  -1   27.40    3.90
   7  -3  -1   19.30    2.30
   7  -3  -1   11.70    2.70
   7  -3  -1    9.10    3.00
  -7  -3   1   13.20    2.70
  -7  -3   1   15.30    2.80
  -7  -3   1   13.10    2.90
  -7   3   1   19.40    2.40
  -7   3   1   18.80    2.30
  -7   3   1   19.60    2.20
   7   3  -1   16.50    4.30
  -7   3   1   11.40    2.80
  -7   3   1   22.00    2.70
   7   3  -1   17.30    3.80
  -6  -3   1  623.54   25.30
   6  -3  -1  629.54   24.00
  -6  -3   1  584.44   23.60
  -6  -3   1  628.64   26.10
   6  -3  -1  603.04   26.20
   6  -3  -1  621.24   26.00
  -6  -3   1  611.24   24.90
   6  -3  -1  600.34   25.60
   6   3  -1  674.83   28.10
  -6   3   1  663.33   27.10
  -6   3   1  655.83   23.60
  -6   3   1  608.54   24.20
   6   3  -1  625.34   26.80
   5  -3  -1  109.19    6.50
   5  -3  -1  105.19    5.30
   5  -3  -1  111.49    6.50
  -5  -3   1   99.09    6.20
   5  -3  -1  104.59    6.40
  -5  -3   1  100.69    6.60
  -5  -3   1  100.69    5.20
  -5  -3   1  103.49    6.20
  -5   3   1  114.29    5.00
   5   3  -1  113.89    7.40
   5   3  -1  110.89    7.60
  -5   3   1  100.09    5.30
  -5   3   1  108.49    7.40
  -5   3   1   94.29    5.30
  -4  -3   1  260.97   12.00
  -4  -3   1  243.88   10.20
  -4  -3   1  215.18   13.20
   4  -3  -1  255.07   11.40
   4  -3  -1  254.27   11.50
   4  -3  -1  255.47   10.60
  -4  -3   1  254.97   10.50
   4  -3  -1  244.38   11.10
  -4  -3   1  299.67   11.80
   4   3  -1  306.17   13.00
  -4   3   1  226.58   10.70
   4   3  -1  291.07   12.90
   4   3  -1  269.47   10.30
  -4   3   1  269.47   10.10
  -4   3   1  261.07   10.50
  -3  -3   1    1.70    0.70
  -3  -3   1    2.80    1.10
  -3  -3   1    1.80    1.10
   3  -3  -1    1.70    0.90
   3  -3  -1    2.30    1.10
  -3  -3   1    2.10    0.60
   3  -3  -1    2.90    0.90
   3  -3  -1    1.90    0.80
  -3  -3   1    2.70    1.10
  -3   3   1    2.50    0.60
   3   3  -1    2.00    1.30
  -3   3   1    2.40    0.60
   3   3  -1    1.20    1.10
   3   3  -1    1.90    0.80
  -3   3   1    1.90    0.70
  -3   3   1    1.60    0.40
   3   3  -1    1.70    0.70
  -2  -3   1    1.30    0.70
   2  -3  -1    1.90    0.50
  -2  -3   1    1.20    0.50
  -2  -3   1    1.40    0.80
   2  -3  -1    2.50    0.50
  -2  -3   1    1.10    0.80
   2  -3  -1    0.20    0.60
   2  -3  -1    1.00    0.50
  -2  -3   1    1.70    0.70
  -2  -3   1    1.10    0.50
  -2  -3   1    1.20    0.70
  -2  -3   1    0.70    0.60
   2   3  -1    2.70    0.80
   2   3  -1    1.70    0.80
   2   3  -1    0.50    0.50
   2   3  -1    0.80    0.70
   2   3  -1    1.00    1.00
  -2   3   1    1.00    0.60
   2   3  -1    1.00    0.60
  -2   3   1    0.50    0.60
  -2   3   1    2.80    0.80
  -2   3   1    0.70    0.40
  -2   3   1    1.50    0.50
  -2   3   1    1.80    0.70
  -2   3   1    1.10    0.30
   2   3  -1    1.40    0.70
   1  -3  -1    4.20    0.90
   1  -3  -1    4.50    0.90
  -1  -3   1    5.20    1.10
   1  -3  -1    2.30    0.60
  -1  -3   1    3.20    0.90
  -1  -3   1    3.10    0.80
  -1  -3   1    2.90    0.70
  -1  -3   1    2.90    0.80
   1  -3  -1    3.90    0.60
   1  -3  -1    6.30    0.80
  -1  -3   1    3.80    0.90
  -1  -3   1    3.00    0.70
   1   3  -1    5.90    1.20
  -1   3   1    3.90    0.60
  -1   3   1    4.00    1.10
  -1   3   1    3.90    0.80
   1   3  -1    4.10    1.00
   1   3  -1    2.80    0.70
  -1   3   1    3.50    0.70
   1   3  -1    3.70    0.80
   1   3  -1    2.60    0.50
   1   3  -1    2.70    0.80
   1   3  -1    4.10    0.90
  -1   3   1    4.60    0.90
   1   3  -1    4.70    1.00
   1   3  -1    3.50    0.80
  -1   3   1    3.40    0.70
   0  -3   1  305.67   10.90
   0  -3   1  314.47   11.10
   0  -3   1  307.27   12.20
   0  -3   1  291.17   11.60
   0  -3   1  295.37   11.10
   0  -3   1  291.47   11.70
   0  -3  -1  299.67   11.50
   0  -3  -1  298.77   11.30
   0  -3  -1  293.27   11.50
   0  -3  -1  291.07   11.70
   0  -3   1  303.47   11.00
   0  -3  -1  294.87   11.40
   0   3  -1  307.17   12.20
   0   3  -1  300.37   11.60
   0   3   1  298.07   12.40
   0   3  -1  295.37   11.70
   0   3   1  291.17   11.70
   0   3   1  274.07   11.40
   0   3   1  298.97   11.40
   0   3  -1  294.57   11.00
   0   3  -1  314.37   11.10
   0   3  -1  286.07   11.00
   0   3  -1  302.57   10.90
   0   3   1  305.07   11.80
   0   3   1  299.37   11.50
   0   3   1  280.27   11.30
  -1  -3  -1   28.60    2.40
   1  -3   1   29.30    1.60
  -1  -3  -1   25.80    2.40
   1  -3   1   28.10    1.80
  -1  -3  -1   30.50    2.00
   1  -3   1   29.90    1.70
   1  -3   1   28.40    2.70
  -1  -3  -1   26.60    2.30
   1  -3   1   27.40    1.70
  -1  -3  -1   27.30    2.40
   1  -3   1   26.60    1.60
  -1  -3  -1   32.20    2.60
   1  -3   1   28.00    1.50
  -1  -3  -1   29.00    2.30
   1   3   1   29.50    1.90
   1   3   1   29.80    2.00
  -1   3  -1   28.00    2.00
   1   3   1   30.60    2.60
  -1   3  -1   26.90    2.60
   1   3   1   33.20    2.40
   1   3   1   31.90    2.10
  -1   3  -1   28.60    1.50
  -1   3  -1   28.40    1.40
   1   3   1   28.40    2.40
   1   3   1   24.10    2.20
  -1   3  -1   30.40    2.40
  -2  -3  -1 1298.77   48.20
   2  -3   1 1373.56   47.70
  -2  -3  -1 1317.67   49.10
  -2  -3  -1 1171.18   48.80
  -2  -3  -1 1335.47   48.90
  -2  -3  -1 1322.07   48.70
   2  -3   1 1348.27   48.30
  -2  -3  -1 1385.76   49.30
  -2  -3  -1 1281.07   47.40
   2  -3   1 1372.66   47.80
  -2  -3  -1 1294.87   48.40
  -2   3  -1 1343.97   49.30
   2   3   1 1356.06   49.50
  -2   3  -1 1290.97   47.90
   2   3   1 1403.56   50.29
  -2   3  -1 1337.87   47.60
  -2   3  -1 1359.46   47.40
  -2   3  -1 1377.26   47.30
  -2   3  -1 1340.27   48.30
  -2   3  -1 1379.26   48.30
   2   3   1 1239.58   48.40
  -2   3  -1 1315.37   47.40
  -2   3  -1 1313.97   47.10
   2   3   1 1361.96   48.30
  -2   3  -1 1303.57   48.40
   2   3   1 1371.76   47.40
   3  -3   1   28.90    2.30
  -3  -3  -1   31.60    2.70
   3  -3   1   33.80    2.90
  -3  -3  -1   31.30    3.50
  -3  -3  -1   35.10    2.10
  -3  -3  -1   27.70    3.30
  -3   3  -1   32.70    2.80
   3   3   1   19.60    3.80
   3   3   1   39.80    3.50
   3   3   1   27.80    2.40
   3   3   1   31.00    3.70
   3   3   1   32.20    2.50
  -3   3  -1   32.50    1.90
  -3   3  -1   28.20    2.70
  -3   3  -1   25.40    1.70
  -3   3  -1   33.10    3.30
   4  -3   1  365.06   15.20
  -4  -3  -1  375.76   15.90
  -4  -3  -1  389.26   16.70
   4  -3   1  374.96   16.20
   4  -3   1  392.76   15.70
  -4  -3  -1  377.96   15.00
  -4  -3  -1  335.07   14.00
  -4   3  -1  367.56   14.00
  -4   3  -1  349.67   16.20
   4   3   1  366.06   17.50
   4   3   1  404.36   19.00
   4   3   1  336.97   20.90
  -4   3  -1  370.36   15.50
   5  -3   1   13.10    3.30
   5  -3   1   17.40    3.00
  -5  -3  -1   16.20    3.00
  -5  -3  -1   16.60    3.20
   5  -3   1   20.00    3.50
   5  -3   1   12.70    1.70
   5   3   1   15.90    3.90
   5   3   1   20.40    4.00
  -5   3  -1   11.40    2.40
   5   3   1   12.50    2.70
  -5   3  -1   11.60    1.60
  -5   3  -1   10.40    2.40
   6  -3   1   71.59    6.30
   6  -3   1   83.59    4.80
  -6  -3  -1   70.59    5.70
  -6  -3  -1   81.39    6.60
   6  -3   1   73.79    5.70
  -6  -3  -1   81.99    5.10
   6  -3   1   77.69    6.10
  -6   3  -1   84.49    5.50
   6   3   1   84.49    7.80
  -6   3  -1   76.89    5.40
   6   3   1   78.79    6.30
  -6   3  -1   76.59    5.90
  -7  -3  -1   72.99    5.90
  -7  -3  -1   71.09    5.10
   7  -3   1   71.69    6.80
   7  -3   1   72.89    6.10
  -7  -3  -1   77.49    6.60
   7  -3   1   75.19    6.80
  -7   3  -1   67.99    5.80
   7   3   1   79.19    7.90
   7   3   1   83.39    6.90
  -7   3  -1   74.39    5.50
  -8  -3  -1  291.97   15.40
  -8  -3  -1  254.27   17.70
   8  -3   1  263.67   14.80
  -8  -3  -1  296.57   13.30
   8  -3   1  292.77   16.60
   8  -3   1  299.67   13.10
  -8  -3  -1  299.17   14.70
   8  -3   1  281.47   18.90
   8   3   1  293.07   17.60
  -8   3  -1  285.57   12.50
  -8   3  -1  305.67   13.90
  -8   3  -1  285.07   14.20
   8   3   1  294.17   16.00
  -8   3  -1  306.57   14.00
  -8   3  -1  285.97   14.20
  -8   3  -1  282.37   13.20
  -9  -3  -1   -1.20    2.20
   9  -3   1   -1.20    2.90
  -9  -3  -1    4.80    2.00
  -9  -3  -1    1.40    2.20
   9  -3   1    1.30    3.70
   9  -3   1    1.40    2.40
  -9  -3  -1    2.60    2.30
  -9   3  -1    1.40    1.80
  -9   3  -1    1.30    1.60
   9   3   1    1.20    2.60
  -9   3  -1   -2.80    3.50
   9   3   1    4.40    3.30
  -9   3  -1   -3.20    2.20
  -9   3  -1    1.80    2.60
  -9   3  -1    1.30    1.60
 -10  -4   1    4.40    3.00
 -10  -4   1    4.20    2.40
  10  -4  -1    1.50    3.10
  10  -4  -1    7.30    2.20
 -10  -4   1    9.50    3.00
  10   4  -1   10.90    4.20
 -10   4   1    3.60    3.10
 -10   4   1    7.10    2.10
 -10   4   1    1.40    2.30
  10   4  -1    5.10    3.80
 -10   4   1    2.80    2.40
 -10   4   1    1.00    2.50
 -10   4   1    1.20    3.40
 -10   4   1    3.50    3.00
 -10   4   1    3.50    2.30
 -10   4   1    8.20    3.70
  -9  -4   1  128.19    9.40
   9  -4  -1  141.69    9.80
  -9  -4   1  120.79    8.80
   9  -4  -1  136.89   10.60
   9  -4  -1  144.09   10.10
  -9  -4   1  146.89    8.50
   9  -4  -1  141.69    7.70
  -9   4   1  110.19    7.40
   9   4  -1  140.89   11.60
  -9   4   1  122.59    7.10
  -9   4   1  147.79    8.40
  -9   4   1  148.19    9.00
   9   4  -1  139.89   11.20
  -9   4   1  139.69    8.40
  -9   4   1  142.39    8.60
  -9   4   1  117.29    7.40
  -9   4   1  159.68    9.70
  -8  -4   1   40.70    5.10
   8  -4  -1   35.50    8.20
  -8  -4   1   43.70    4.80
   8  -4  -1   34.40    5.80
   8  -4  -1   41.70    5.00
   8  -4  -1   32.00    5.70
  -8  -4   1   41.50    4.30
   8   4  -1   57.79    7.00
  -8   4   1   40.50    5.00
   8   4  -1   43.20    6.30
  -8   4   1   47.90    4.00
  -8   4   1   44.30    3.40
  -8   4   1   43.90    5.30
  -8   4   1   42.40    3.20
  -7  -4   1    8.90    2.20
  -7  -4   1    7.90    2.70
  -7  -4   1   10.20    1.70
   7  -4  -1    6.40    2.90
   7  -4  -1    7.40    1.60
   7  -4  -1   11.00    2.80
   7  -4  -1    8.50    2.40
  -7  -4   1   10.20    3.10
  -7   4   1    7.00    1.50
   7   4  -1    6.40    2.90
  -7   4   1    5.80    2.60
   7   4  -1    9.90    3.30
  -7   4   1    5.40    2.00
  -7   4   1   11.40    2.20
  -7   4   1    8.80    2.00
   6  -4  -1  137.59    6.80
   6  -4  -1  137.49    8.20
  -6  -4   1  132.59    8.30
  -6  -4   1  130.49    6.30
   6  -4  -1  130.09    8.10
   6  -4  -1  137.09    7.90
  -6  -4   1  123.09    7.60
  -6  -4   1  123.59    7.40
  -6   4   1  125.99    6.70
  -6   4   1  128.49    6.40
   6   4  -1  131.79    9.10
   6   4  -1  124.29    9.50
  -6   4   1  146.59    9.50
  -5  -4   1   10.70    2.30
  -5  -4   1   10.70    2.40
  -5  -4   1   13.10    2.80
   5  -4  -1   19.70    2.00
   5  -4  -1   19.00    2.50
  -5  -4   1   25.40    2.30
   5  -4  -1   18.40    2.60
   5  -4  -1   22.70    2.80
  -5   4   1   17.50    2.10
   5   4  -1   15.00    3.30
  -5   4   1   10.90    3.00
   5   4  -1   22.00    3.90
  -5   4   1   20.50    1.80
  -4  -4   1  303.67   13.40
   4  -4  -1  330.17   13.10
   4  -4  -1  321.17   13.70
  -4  -4   1  308.47   14.10
  -4  -4   1  296.87   12.40
  -4  -4   1  338.97   15.30
   4  -4  -1  300.17   12.90
   4   4  -1  321.47   14.80
   4   4  -1  292.37   12.70
  -4   4   1  319.47   11.80
   4   4  -1  310.67   15.10
  -4   4   1  318.47   12.50
  -4   4   1  288.77   11.80
  -4   4   1  318.67   15.70
   4   4  -1  321.77   12.50
   3  -4  -1   78.99    4.20
   3  -4  -1   72.99    3.80
  -3  -4   1   77.69    4.70
   3  -4  -1   77.59    3.90
  -3  -4   1   78.29    4.90
  -3  -4   1   76.49    4.60
  -3  -4   1   76.39    3.90
  -3  -4   1   64.49    3.70
  -3  -4   1   76.69    3.80
  -3   4   1   72.79    3.90
  -3   4   1   70.39    4.20
   3   4  -1   77.89    6.50
  -3   4   1   72.09    3.20
   3   4  -1   75.69    4.60
  -3   4   1   70.79    3.50
  -3   4   1   75.99    3.30
   3   4  -1   75.79    5.00
   3   4  -1   73.49    3.90
  -3   4   1   70.99    5.90
  -2  -4   1  231.98    9.40
  -2  -4   1  213.18    9.70
  -2  -4   1  221.68    8.90
   2  -4  -1  228.98    8.70
  -2  -4   1  228.28    9.70
   2  -4  -1  220.48    8.50
  -2  -4   1  210.28    9.10
   2  -4  -1  217.58    9.00
  -2  -4   1  228.28    9.40
   2  -4  -1  227.28    9.20
  -2  -4   1  226.98    9.40
   2   4  -1  222.78    9.60
  -2   4   1  230.78   11.50
   2   4  -1  218.48    9.80
   2   4  -1  215.48    9.10
   2   4  -1  225.68    9.60
   2   4  -1  229.08    9.30
  -2   4   1  236.28   10.10
  -2   4   1  230.18    9.30
   2   4  -1  224.88   10.10
   2   4  -1  223.48    8.80
  -1  -4   1   50.69    2.80
   1  -4  -1   47.40    2.70
   1  -4  -1   49.50    2.40
  -1  -4   1   46.20    2.70
  -1  -4   1   49.60    3.00
   1  -4  -1   45.10    2.70
  -1  -4   1   46.40    3.00
  -1  -4   1   50.99    2.60
  -1  -4   1   52.69    3.90
  -1  -4   1   50.59    2.80
   1  -4  -1   50.49    2.80
   1  -4  -1   48.10    2.40
  -1   4   1   46.30    2.70
   1   4  -1   50.99    3.10
  -1   4   1   47.60    3.40
  -1   4   1   49.90    2.60
   1   4  -1   46.30    2.60
   1   4  -1   49.50    3.30
  -1   4   1   52.09    4.20
  -1   4   1   40.20    2.60
   1   4  -1   52.09    2.80
  -1   4   1   51.79    3.10
   1   4  -1   49.30    3.10
   1   4  -1   47.20    2.50
   0  -4   1  485.75   18.80
   0  -4  -1  515.75   18.20
   0  -4  -1  502.15   18.40
   0  -4  -1  482.95   18.60
   0  -4   1  516.45   18.10
   0  -4  -1  482.35   18.90
   0  -4   1  509.65   17.90
   0  -4  -1  495.95   18.50
   0  -4   1  508.55   18.10
   0  -4   1  476.85   18.90
   0  -4   1  503.55   19.50
   0  -4  -1  517.55   18.50
   0  -4   1  499.75   18.20
   0  -4  -1  477.05   18.40
   0   4  -1  464.45   18.10
   0   4  -1  479.25   18.20
   0   4   1  497.85   19.70
   0   4  -1  512.15   19.70
   0   4  -1  494.65   18.80
   0   4   1  504.65   19.00
   0   4   1  465.55   18.30
   0   4   1  508.75   19.10
   0   4  -1  488.75   17.90
   0   4   1  449.16   18.40
   0   4  -1  487.75   19.00
   0   4  -1  480.75   18.00
   0   4  -1  504.05   18.10
   0   4   1  478.65   18.60
  -1  -4  -1   14.90    1.60
   1  -4   1   12.80    2.10
  -1  -4  -1   14.90    1.60
   1  -4   1   13.80    1.20
  -1  -4  -1   12.90    1.50
   1  -4   1   13.70    1.30
  -1  -4  -1   18.80    2.10
  -1  -4  -1   20.10    2.00
   1  -4   1   14.10    1.40
   1  -4   1   13.50    1.00
   1  -4   1   12.10    1.80
   1  -4   1   14.80    1.10
  -1   4  -1   12.30    2.10
   1   4   1   14.80    1.60
  -1   4  -1   13.00    1.00
  -1   4  -1   12.30    0.90
   1   4   1   11.00    1.50
   1   4   1   13.50    1.80
   1   4   1   13.60    1.60
  -1   4  -1   11.40    2.20
  -1   4  -1   10.30    1.10
  -1   4  -1   12.70    1.60
   1   4   1   14.40    1.80
  -1   4  -1   13.00    1.10
   1   4   1   17.50    2.10
   2  -4   1  327.47   12.70
  -2  -4  -1  337.07   13.70
  -2  -4  -1  313.97   12.60
  -2  -4  -1  320.77   13.50
   2  -4   1  337.67   12.80
  -2  -4  -1  341.97   14.20
   2  -4   1  323.87   12.40
  -2  -4  -1  326.27   13.90
   2   4   1  333.27   13.50
  -2   4  -1  331.47   13.80
   2   4   1  296.27   13.40
  -2   4  -1  319.57   12.00
   2   4   1  341.67   12.70
  -2   4  -1  319.67   14.60
  -2   4  -1  328.47   12.70
  -2   4  -1  329.57   12.10
   2   4   1  322.17   14.30
   3  -4   1   14.20    2.10
  -3  -4  -1   13.30    2.70
  -3  -4  -1   11.30    2.00
  -3  -4  -1   11.70    2.40
   3  -4   1   10.80    1.50
   3  -4   1    8.70    1.40
   3   4   1   12.20    3.50
   3   4   1   10.60    2.40
  -3   4  -1    8.70    2.10
  -3   4  -1    7.70    2.00
  -3   4  -1   11.60    1.60
   3   4   1   10.90    2.70
  -3   4  -1   11.00    1.60
   4  -4   1   57.19    4.20
   4  -4   1   63.49    4.00
  -4  -4  -1   61.89    4.60
  -4  -4  -1   62.69    4.10
  -4  -4  -1   58.99    4.90
   4  -4   1   65.79    3.70
  -4  -4  -1   51.39    3.00
  -4   4  -1   54.79    3.20
   4   4   1   60.19    5.60
  -4   4  -1   52.79    4.40
   4   4   1   63.39    5.20
  -4   4  -1   55.69    5.00
  -4   4  -1   48.00    2.80
   5  -4   1  239.08   11.60
  -5  -4  -1  250.27   11.30
  -5  -4  -1  259.47   13.00
  -5  -4  -1  270.17   12.20
   5  -4   1  214.88   10.60
  -5   4  -1  237.78   10.20
   5   4   1  282.67   14.40
   5   4   1  261.87   13.30
  -5   4  -1  251.47   12.80
  -6  -4  -1   36.00    4.40
   6  -4   1   30.00    3.80
  -6  -4  -1   25.90    3.50
   6  -4   1   26.40    4.40
  -6  -4  -1   32.00    4.50
   6  -4   1   27.20    2.80
  -6   4  -1   29.80    3.50
  -6   4  -1   29.10    4.10
  -6   4  -1   26.20    3.50
   6   4   1   27.10    5.30
   6   4   1   19.00    3.70
  -6   4  -1   28.60    3.00
  -7  -4  -1   88.89    5.90
  -7  -4  -1   95.29    6.80
  -7  -4  -1   85.79    6.90
   7  -4   1   98.09    7.30
   7  -4   1   86.79    7.40
  -7   4  -1  100.89    7.00
   7   4   1   96.49    7.90
  -7   4  -1   91.49    6.50
  -8  -4  -1    2.80    2.40
   8  -4   1    2.00    1.80
  -8  -4  -1    0.50    1.60
   8  -4   1    1.60    2.90
  -8  -4  -1    3.30    1.70
  -8   4  -1    2.60    1.90
  -8   4  -1    0.70    1.70
   8   4   1    4.30    3.20
   8   4   1    6.30    2.90
  -8   4  -1    0.60    1.40
  -8   4  -1    2.50    2.30
  -8   4  -1   -2.30    1.90
  -8   4  -1    0.40    1.70
   9  -4   1    1.90    2.20
  -9  -4  -1    0.70    1.60
  -9  -4  -1    0.40    1.80
  -9  -4  -1   -2.90    1.80
   9  -4   1   -4.90    3.40
  -9   4  -1   -2.30    1.70
   9   4   1   -0.30    3.50
  -9   4  -1   -4.40    3.00
  -9   4  -1    4.00    2.30
  -9   4  -1   -0.30    1.90
   9   4   1   -0.20    2.60
  -9   4  -1    0.50    2.30
  -9  -5   1    4.40    2.30
  -9  -5   1    6.10    2.10
   9  -5  -1    6.20    2.20
  -9  -5   1    5.70    2.80
   9  -5  -1    7.70    3.70
   9   5  -1   11.40    4.30
   9   5  -1    6.40    4.00
  -9   5   1    6.80    2.60
  -9   5   1   13.50    3.60
  -9   5   1    2.30    2.40
  -9   5   1    5.20    3.00
  -9   5   1    9.50    2.40
  -8  -5   1  387.56   22.00
   8  -5  -1  391.36   17.00
   8  -5  -1  380.56   18.60
  -8  -5   1  405.86   18.60
  -8  -5   1  413.56   20.80
   8  -5  -1  401.86   20.10
  -8   5   1  398.16   16.90
   8   5  -1  387.36   21.20
  -8   5   1  383.96   18.70
   8   5  -1  394.06   21.60
  -8   5   1  402.16   19.90
   7  -5  -1   12.80    3.10
  -7  -5   1   10.20    2.40
  -7  -5   1   14.40    2.60
  -7  -5   1   10.30    1.70
  -7  -5   1   13.00    2.70
  -7   5   1   14.20    2.80
   7   5  -1   22.50    4.50
   7   5  -1   15.80    4.10
  -7   5   1   13.70    2.30
  -6  -5   1 1312.17   50.89
   6  -5  -1 1355.76   49.70
   6  -5  -1 1256.07   49.99
  -6  -5   1 1285.07   49.90
  -6  -5   1 1333.27   49.50
  -6  -5   1 1261.97   47.80
   6  -5  -1 1295.77   48.60
  -6   5   1 1357.36   50.79
   6   5  -1 1317.27   52.79
  -6   5   1 1325.77   52.49
   6   5  -1 1342.47   52.99
  -6   5   1 1327.77   48.40
  -5  -5   1   23.60    2.30
   5  -5  -1   27.80    2.90
   5  -5  -1   29.10    2.60
  -5  -5   1   24.80    3.20
   5  -5  -1   32.40    3.30
  -5  -5   1   29.00    3.90
  -5  -5   1   23.40    3.20
   5   5  -1   27.30    4.80
   5   5  -1   21.50    3.50
  -5   5   1   18.90    4.40
  -5   5   1   27.90    2.70
  -5   5   1   14.90    2.80
   5   5  -1   27.30    4.10
  -4  -5   1  269.87   11.30
  -4  -5   1  276.07   12.40
   4  -5  -1  292.27   11.60
   4  -5  -1  272.07   11.50
   4  -5  -1  278.27   11.60
  -4  -5   1  276.57   12.30
  -4  -5   1  282.87   13.10
   4   5  -1  279.07   11.50
  -4   5   1  282.67   11.50
   4   5  -1  257.37   11.50
  -4   5   1  283.87   14.90
  -4   5   1  259.17   12.80
   4   5  -1  288.67   14.70
  -4   5   1  245.78   12.20
  -3  -5   1   11.80    2.30
  -3  -5   1   10.00    1.40
  -3  -5   1   10.30    2.00
  -3  -5   1   11.70    2.10
   3  -5  -1   10.10    1.40
  -3  -5   1   10.70    1.50
   3  -5  -1   10.90    1.80
  -3   5   1   10.20    2.80
  -3   5   1   11.70    1.80
   3   5  -1   12.40    1.60
  -3   5   1   15.00    2.60
   3   5  -1   10.30    1.60
   3   5  -1   12.60    2.70
   3   5  -1    9.50    1.70
   3   5  -1    9.40    1.80
  -2  -5   1    0.40    0.80
  -2  -5   1    1.10    0.90
   2  -5  -1    2.60    0.60
   2  -5  -1    2.60    0.60
  -2  -5   1    1.70    0.90
   2  -5  -1    1.50    0.90
  -2  -5   1    0.20    0.60
  -2  -5   1    0.90    0.60
   2   5  -1    0.50    0.80
   2   5  -1    0.90    0.60
  -2   5   1    0.80    0.80
  -2   5   1    1.70    0.50
   2   5  -1    1.20    0.90
   2   5  -1    1.90    0.90
  -2   5   1   -0.30    1.30
   2   5  -1    0.90    0.60
   2   5  -1    0.80    0.70
   1  -5  -1    3.60    0.80
   1  -5  -1    3.40    0.90
  -1  -5   1    2.70    1.10
  -1  -5   1    2.70    0.60
   1  -5  -1    2.70    0.70
  -1  -5   1    2.80    0.80
  -1  -5   1    2.40    0.80
  -1  -5   1    2.30    0.80
   1   5  -1    2.40    0.70
   1   5  -1    1.40    0.60
  -1   5   1    1.70    0.70
  -1   5   1    2.70    1.40
  -1   5   1    2.50    0.60
   1   5  -1    3.40    1.00
   1   5  -1    2.90    1.10
  -1   5   1    1.90    0.90
   1   5  -1    3.40    1.10
   1   5  -1    3.20    1.30
  -1   5   1    2.00    1.40
   0  -5   1  456.95   18.30
   0  -5  -1  563.14   19.30
   0  -5   1  500.95   18.30
   0  -5   1  500.85   18.30
   0  -5  -1  497.15   19.00
   0  -5   1  460.45   19.10
   0  -5   1  497.35   20.10
   0  -5  -1  503.65   18.40
   0  -5  -1  493.15   18.60
   0  -5   1  488.65   18.10
   0  -5  -1  500.05   18.80
   0  -5   1  489.85   18.50
   0  -5  -1  474.35   18.70
   0   5   1  495.25   19.50
   0   5  -1  488.05   19.40
   0   5  -1  453.95   18.20
   0   5  -1  497.75   18.20
   0   5  -1  534.25   18.50
   0   5  -1  489.35   19.30
   0   5   1  498.75   19.40
   0   5  -1  488.85   20.20
   0   5   1  502.45   20.30
  -1  -5  -1   28.90    2.40
   1  -5   1   32.70    3.40
  -1  -5  -1   35.00    2.60
  -1  -5  -1   27.10    2.30
  -1  -5  -1   30.40    2.40
   1  -5   1   32.90    2.30
   1  -5   1   31.50    2.10
   1  -5   1   33.10    1.90
  -1  -5  -1   32.70    2.70
   1  -5   1   32.70    2.10
  -1  -5  -1   33.80    3.00
  -1  -5  -1   28.50    2.60
   1  -5   1   32.20    1.70
  -1   5  -1   31.20    3.00
   1   5   1   28.60    2.70
   1   5   1   32.50    2.80
  -1   5  -1   29.00    2.60
   1   5   1   34.50    2.60
  -1   5  -1   34.20    3.50
   1   5   1   35.60    3.00
  -1   5  -1   31.40    1.70
  -1   5  -1   33.80    1.90
   2  -5   1 2838.12   99.79
  -2  -5  -1 2878.51  101.39
  -2  -5  -1 2615.74   99.79
  -2  -5  -1 2804.22  100.79
   2  -5   1 2878.81   99.89
   2  -5   1 2696.93   99.49
  -2  -5  -1 2809.22  100.59
  -2   5  -1 2756.72   98.79
   2   5   1 2845.22   99.49
   2   5   1 2800.82   99.89
   2   5   1 2831.72  100.89
   2   5   1 2847.11   99.99
  -2   5  -1 2826.12  102.49
  -2   5  -1 2801.42  105.29
   2   5   1 2834.72  101.59
  -2   5  -1 2841.02   98.99
  -2   5  -1 2819.62  100.09
  -3  -5  -1   29.90    2.20
  -3  -5  -1   35.50    3.20
  -3  -5  -1   34.50    3.70
   3  -5   1   33.90    2.60
  -3   5  -1   33.10    2.60
  -3   5  -1   25.40    2.40
  -3   5  -1   33.20    3.50
   3   5   1   30.30    2.90
  -3   5  -1   31.10    4.00
   3   5   1   29.40    3.70
   3   5   1   35.00    2.40
   4  -5   1  775.12   29.50
  -4  -5  -1  772.02   30.50
  -4  -5  -1  723.63   33.40
  -4  -5  -1  814.22   30.20
   4  -5   1  785.12   30.00
  -4   5  -1  758.92   32.20
  -4   5  -1  775.72   29.10
   4   5   1  846.12   36.10
   4   5   1  785.22   32.50
  -5  -5  -1   30.00    3.90
  -5  -5  -1   22.40    3.20
   5  -5   1   25.60    2.60
   5  -5   1   25.90    3.10
  -5  -5  -1   26.50    3.00
   5  -5   1   27.30    3.10
   5   5   1   23.40    4.10
  -5   5  -1   16.90    2.80
  -5   5  -1   29.70    4.20
  -5   5  -1   21.80    1.80
   5   5   1   33.30    4.60
  -5   5  -1   25.40    2.40
  -6  -5  -1   24.90    3.00
  -6  -5  -1   28.60    4.10
  -6  -5  -1   30.00    3.70
   6  -5   1   23.90    3.40
   6  -5   1   29.10    3.70
   6  -5   1   28.90    2.80
  -6   5  -1   28.60    2.60
  -6   5  -1   24.40    2.10
   6   5   1   26.50    5.50
  -6   5  -1   20.70    3.50
  -6   5  -1   20.10    3.60
  -6   5  -1   27.00    3.80
   6   5   1   23.80    4.60
  -7  -5  -1   21.40    3.70
   7  -5   1   27.10    3.50
   7  -5   1   23.50    4.20
  -7  -5  -1   24.10    2.90
  -7  -5  -1   23.00    4.00
   7  -5   1   19.30    3.40
  -7  -5  -1   14.40    3.20
  -7   5  -1   27.20    3.90
  -7   5  -1   17.40    3.10
  -7   5  -1   29.70    3.90
   7   5   1   21.60    4.00
   7   5   1   22.70    4.80
  -7   5  -1   18.10    3.10
   8  -5   1  909.01   38.90
   8  -5   1  887.21   39.50
   8  -5   1  951.90   35.50
  -8  -5  -1  864.91   37.70
  -8  -5  -1  914.41   36.30
  -8  -5  -1  911.61   37.00
  -8  -5  -1  884.01   34.60
  -8   5  -1  863.21   35.30
  -8   5  -1  958.90   38.00
  -8   5  -1  953.20   37.50
   8   5   1  947.81   48.00
  -8   5  -1  860.81   34.30
   8   5   1  899.61   40.80
  -8   5  -1  913.81   36.20
   9  -5   1    7.40    3.80
  -9  -5  -1    5.70    1.80
  -9  -5  -1    3.50    2.60
  -9  -5  -1   10.00    2.70
   9  -5   1    6.50    2.60
  -9  -5  -1    8.40    2.20
   9   5   1   13.00    4.40
  -9   5  -1    5.40    2.50
  -9   5  -1    8.30    2.90
  -9   5  -1    7.70    2.50
  -9   5  -1    1.20    2.10
  -9   5  -1    9.80    3.00
  -9   5  -1    4.40    1.90
   9   5   1    5.50    4.10
  -9  -6   1    0.20    2.40
   9  -6  -1    0.60    1.20
  -9  -6   1    1.60    1.90
  -9  -6   1    0.60    1.70
   9  -6  -1    2.00    3.20
   9   6  -1    0.70    3.40
   9   6  -1   -2.90    3.00
  -9   6   1   -0.70    2.60
  -9   6   1   -3.20    5.00
  -9   6   1    0.40    1.90
  -9   6   1   -0.90    2.10
   8  -6  -1 1170.48   43.40
  -8  -6   1 1134.39   44.80
   8  -6  -1 1077.49   46.10
  -8  -6   1 1123.19   45.80
  -8  -6   1 1129.79   43.70
   8   6  -1 1143.29   48.80
  -8   6   1 1082.59   42.90
  -8   6   1 1173.68   46.50
   8   6  -1 1142.59   48.30
  -8   6   1 1144.49   47.00
  -7  -6   1    5.30    2.00
  -7  -6   1    8.40    3.00
  -7  -6   1    5.80    2.80
  -7  -6   1    6.40    2.00
   7  -6  -1    7.70    2.80
   7  -6  -1    5.60    2.80
  -7   6   1    5.30    1.80
  -7   6   1    5.50    2.30
   7   6  -1    0.40    2.30
  -7   6   1    8.00    3.00
  -6  -6   1    1.90    1.40
  -6  -6   1    4.00    1.60
  -6  -6   1    0.90    1.50
  -6  -6   1    1.60    1.70
   6  -6  -1    1.70    1.10
   6  -6  -1    2.70    1.60
  -6   6   1    4.60    2.20
  -6   6   1    2.90    1.10
  -6   6   1   -1.70    1.90
   6   6  -1    1.50    2.10
   5  -6  -1   17.60    2.30
  -5  -6   1   21.80    3.70
  -5  -6   1   28.40    4.00
   5  -6  -1   22.40    3.00
  -5  -6   1   22.50    4.10
  -5  -6   1   18.20    2.10
   5   6  -1   16.10    2.30
  -5   6   1   19.50    3.70
  -5   6   1   20.80    3.00
   5   6  -1   23.90    4.50
   5   6  -1   19.70    4.40
  -5   6   1   27.90    5.10
  -4  -6   1  143.59    7.80
   4  -6  -1  143.79    7.50
  -4  -6   1  151.18    8.50
   4  -6  -1  140.09    7.00
  -4  -6   1  132.79    6.70
  -4  -6   1  136.89    7.80
   4   6  -1  142.89    8.80
  -4   6   1  142.49    7.10
   4   6  -1  142.49    9.90
  -4   6   1  132.59    8.20
  -4   6   1  140.49   10.50
   4   6  -1  141.69    7.00
  -3  -6   1   21.20    2.00
  -3  -6   1   18.70    2.40
  -3  -6   1   18.20    2.70
  -3  -6   1   20.00    2.90
   3  -6  -1   17.20    1.70
  -3  -6   1   20.50    2.20
   3  -6  -1   18.70    2.00
  -3   6   1   17.10    2.30
   3   6  -1   20.40    2.60
   3   6  -1   18.10    3.90
   3   6  -1   16.60    2.20
  -3   6   1   20.20    4.40
  -3   6   1   18.60    3.20
   3   6  -1   18.30    2.20
  -2  -6   1 4620.94  158.58
  -2  -6   1 4321.87  158.38
  -2  -6   1 4534.95  158.78
  -2  -6   1 4446.96  157.98
   2  -6  -1 4448.85  157.18
  -2  -6   1 4466.75  157.78
   2  -6  -1 4531.05  157.88
  -2  -6   1 4378.16  158.08
   2   6  -1 4234.78  158.18
   2   6  -1 4570.84  158.88
  -2   6   1 4539.15  161.28
  -2   6   1 4658.73  158.58
   2   6  -1 4411.56  157.78
   2   6  -1 4448.06  158.78
   2   6  -1 4374.96  158.48
   2   6  -1 4414.96  158.38
  -2   6   1 4353.76  159.08
  -1  -6   1  127.09    5.40
  -1  -6   1  121.89    6.90
   1  -6  -1  136.79    6.00
  -1  -6   1  130.49    6.00
   1  -6  -1  120.89    6.00
  -1  -6   1  127.09    6.00
   1  -6  -1  128.39    5.70
  -1  -6   1  122.69    5.70
   1   6  -1  126.49    7.10
   1   6  -1  126.69    6.70
  -1   6   1  124.09    7.80
  -1   6   1  119.19    7.00
   1   6  -1  123.29    6.60
  -1   6   1  122.99    6.90
   0  -6   1  197.18    8.20
   0  -6   1  198.18    8.30
   0  -6  -1  206.18    8.60
   0  -6  -1  204.58    8.10
   0  -6   1  199.18    7.90
   0  -6  -1  202.88    8.30
   0  -6  -1  202.08    8.80
   0  -6   1  194.98   10.00
   0  -6   1  199.58    8.10
   0  -6   1  201.68    8.20
   0  -6  -1  192.58    8.50
   0   6   1  191.68   10.00
   0   6   1  193.58    9.40
   0   6  -1  186.48    7.90
   0   6   1  223.18   10.80
   0   6  -1  193.48   10.10
   0   6  -1  171.88    7.90
   0   6  -1  198.68    9.30
   0   6  -1  196.58    9.20
   0   6  -1  200.78    8.20
  -1  -6  -1   40.30    3.20
   1  -6   1   36.90    2.50
   1  -6   1   32.10    3.70
  -1  -6  -1   41.50    3.30
  -1  -6  -1   36.40    2.80
   1  -6   1   33.50    2.30
  -1  -6  -1   35.00    3.10
  -1  -6  -1   35.00    3.00
   1  -6   1   35.60    1.90
  -1  -6  -1   34.90    2.60
   1  -6   1   35.20    2.10
   1   6   1   33.10    3.20
  -1   6  -1   37.00    4.00
   1   6   1   36.20    3.00
  -1   6  -1   33.40    3.00
  -1   6  -1   38.50    3.50
  -1   6  -1   36.00    2.10
   1   6   1   35.00    3.00
   1   6   1   30.70    3.20
  -1   6  -1   37.30    2.40
  -2  -6  -1    7.70    1.90
  -2  -6  -1    4.50    2.40
  -2  -6  -1    8.40    2.10
   2  -6   1    8.90    1.40
   2  -6   1    7.90    1.50
  -2  -6  -1   10.40    2.20
  -2   6  -1    8.70    1.80
   2   6   1    8.70    2.30
   2   6   1   11.00    2.20
   2   6   1   15.30    1.90
  -2   6  -1    9.10    2.10
  -2   6  -1    9.80    2.60
   2   6   1    7.30    1.50
  -3  -6  -1    8.50    1.80
  -3  -6  -1    7.80    2.00
  -3  -6  -1    7.00    1.80
   3  -6   1   10.30    1.60
  -3  -6  -1    6.40    2.10
   3  -6   1    7.20    1.50
   3   6   1    6.50    1.80
  -3   6  -1    5.00    2.20
  -3   6  -1    6.70    1.60
  -3   6  -1   10.90    2.60
   3   6   1    9.30    1.60
   3   6   1    9.20    2.70
  -4  -6  -1 2416.56   85.89
  -4  -6  -1 2390.76   85.09
  -4  -6  -1 2467.95   86.89
   4  -6   1 2356.36   84.69
   4  -6   1 2340.27   84.49
   4  -6   1 2304.47   84.89
  -4   6  -1 2119.39   83.19
  -4   6  -1 2371.26   88.39
  -4   6  -1 2325.87   84.49
  -4   6  -1 2343.57   86.49
   4   6   1 2306.27   85.79
   4   6   1 2421.06   87.99
   4   6   1 2473.35   88.89
   4   6   1 2299.77   83.99
   5  -6   1    8.40    2.20
   5  -6   1    7.80    1.80
  -5  -6  -1   10.50    2.70
  -5  -6  -1    8.50    2.50
  -5  -6  -1   11.70    2.40
   5  -6   1    8.70    1.90
  -5  -6  -1   17.00    3.60
  -5   6  -1    8.50    2.80
  -5   6  -1    9.90    3.00
   5   6   1    5.80    2.90
   5   6   1    9.50    3.10
  -5   6  -1   11.30    2.00
  -6  -6  -1   22.30    4.10
  -6  -6  -1   26.70    2.90
   6  -6   1   27.50    2.90
  -6  -6  -1   18.30    3.10
  -6  -6  -1   28.40    3.70
   6  -6   1   28.50    3.80
   6  -6   1   28.40    3.10
  -6   6  -1   20.60    4.10
  -6   6  -1   28.80    3.90
  -6   6  -1   22.60    3.90
  -6   6  -1   23.90    2.10
   6   6   1   28.30    5.50
  -6   6  -1   31.20    3.00
   6   6   1   25.40    4.90
  -7  -6  -1   24.40    2.80
   7  -6   1   23.70    3.10
  -7  -6  -1   14.80    3.80
   7  -6   1   25.60    3.40
  -7  -6  -1   16.70    3.30
   7  -6   1   16.40    3.80
  -7  -6  -1   15.10    3.00
   7   6   1   17.00    4.10
  -7   6  -1   18.80    3.70
  -7   6  -1   19.40    3.30
  -7   6  -1   14.20    2.20
  -7   6  -1   12.00    3.10
   8  -6   1  188.28    9.90
  -8  -6  -1  188.68   11.60
   8  -6   1  175.18   10.70
  -8  -6  -1  181.28   10.40
   8  -6   1  198.28   12.30
  -8  -6  -1  191.88   11.10
  -8  -6  -1  176.18    8.90
  -8   6  -1  159.58    8.90
  -8   6  -1  180.28   10.60
  -8   6  -1  185.48   11.10
  -8   6  -1  193.98   12.10
   8   6   1  198.08   13.10
   8   6   1  176.38   13.30
   9  -6   1   12.30    4.10
  -9  -6  -1    9.70    2.80
   9  -6   1   10.40    2.90
  -9  -6  -1    2.90    2.60
  -9  -6  -1    7.40    1.70
  -9  -6  -1    8.00    2.20
  -9   6  -1    2.50    2.50
  -9   6  -1    5.20    2.90
  -9   6  -1    2.30    2.60
   9   6   1   14.90    4.60
   9   6   1   10.70    4.40
  -9  -7   1   11.30    3.00
   9  -7  -1   14.70    3.10
   9  -7  -1    7.00    4.10
  -9  -7   1    7.10    3.30
  -9  -7   1   11.90    3.50
  -9   7   1    8.80    4.30
   9   7  -1    7.60    4.10
   9   7  -1   13.50    5.50
  -9   7   1    4.20    2.90
  -9   7   1   11.90    4.20
  -9   7   1   13.00    4.20
  -8  -7   1   13.70    3.00
  -8  -7   1   13.80    3.60
   8  -7  -1   22.30    5.00
   8  -7  -1   10.50    2.50
  -8  -7   1   19.30    4.60
  -8   7   1   17.40    4.80
  -8   7   1   16.40    4.50
  -8   7   1   16.00    3.50
   8   7  -1   21.80    5.30
   8   7  -1   16.20    4.60
   7  -7  -1   60.59    5.80
  -7  -7   1   68.29    6.00
   7  -7  -1   64.79    4.90
  -7  -7   1   65.99    4.10
  -7  -7   1   58.89    6.00
  -7  -7   1   77.99    6.80
  -7   7   1   61.69    4.80
  -7   7   1   63.89    6.60
   7   7  -1   66.49    7.50
  -7   7   1   72.69    7.40
  -6  -7   1  103.99    5.60
   6  -7  -1  110.69    6.40
  -6  -7   1  100.59    7.10
   6  -7  -1  105.89    6.80
  -6  -7   1  102.79    7.70
  -6  -7   1  102.19    6.90
  -6   7   1  110.69    6.40
  -6   7   1  105.09    9.10
   6   7  -1  103.79    8.80
  -6   7   1  103.59    8.00
   6   7  -1   93.79    9.10
  -5  -7   1   46.40    3.50
  -5  -7   1   41.10    4.40
  -5  -7   1   53.19    4.70
   5  -7  -1   47.00    3.80
   5  -7  -1   49.99    3.80
  -5  -7   1   48.10    5.10
  -5   7   1   50.19    5.20
  -5   7   1   50.19    4.10
   5   7  -1   55.39    6.70
   5   7  -1   54.89    5.70
  -5   7   1   52.49    6.50
   5   7  -1   49.70    3.70
  -4  -7   1  460.95   19.80
  -4  -7   1  459.45   18.70
   4  -7  -1  474.55   19.10
  -4  -7   1  456.15   19.80
   4  -7  -1  470.75   18.60
  -4  -7   1  477.95   20.70
   4   7  -1  454.05   20.80
  -4   7   1  490.45   20.90
  -4   7   1  489.85   23.20
  -4   7   1  458.55   19.10
   4   7  -1  492.95   23.40
   3  -7  -1   12.20    2.20
  -3  -7   1    8.50    1.70
  -3  -7   1    9.70    2.30
   3  -7  -1    9.50    1.50
  -3  -7   1   12.00    2.50
  -3  -7   1    8.70    1.90
  -3  -7   1    7.70    2.10
  -3   7   1   11.00    3.10
  -3   7   1   10.70    3.30
   3   7  -1    6.30    1.90
   3   7  -1    9.80    2.40
   3   7  -1    7.60    1.80
   3   7  -1    6.80    1.80
   2  -7  -1    3.10    0.80
  -2  -7   1    2.60    1.10
  -2  -7   1    1.90    1.20
   2  -7  -1    2.10    0.90
  -2  -7   1    0.60    1.00
  -2  -7   1    1.30    1.10
   2  -7  -1    1.10    0.70
  -2  -7   1    0.60    0.80
   2   7  -1    2.30    0.90
  -2   7   1    1.50    1.20
   2   7  -1    1.50    1.10
   2   7  -1    1.20    1.20
   2   7  -1    1.20    0.90
  -2   7   1    2.30    1.80
  -2   7   1    1.10    1.00
   2   7  -1    0.30    0.90
   1  -7  -1    8.70    1.80
   1  -7  -1    8.00    1.10
  -1  -7   1    6.20    1.90
  -1  -7   1    7.60    1.30
  -1  -7   1    4.50    1.20
  -1  -7   1    6.60    1.40
   1  -7  -1    7.30    1.30
   1   7  -1    6.50    1.40
  -1   7   1   10.20    2.90
   1   7  -1    8.90    2.20
  -1   7   1    8.20    2.50
  -1   7   1    7.40    1.90
   1   7  -1    4.90    1.60
   0  -7   1  707.53   29.30
   0  -7   1  678.93   26.70
   0  -7   1  715.33   26.60
   0  -7  -1  725.13   28.10
   0  -7   1  713.83   26.30
   0  -7   1  726.63   26.70
   0  -7  -1  710.73   27.10
   0  -7  -1  702.93   26.50
   0  -7  -1  740.73   26.90
   0   7  -1  742.93   29.50
   0   7   1  728.33   29.30
   0   7  -1  719.03   28.10
   0   7  -1  729.13   26.80
   0   7   1  730.03   28.10
   1  -7   1   32.60    2.50
  -1  -7  -1   27.70    2.80
  -1  -7  -1   29.70    2.60
  -1  -7  -1   30.40    2.90
  -1  -7  -1   28.90    3.00
   1  -7   1   32.50    2.00
   1  -7   1   33.50    1.90
  -1  -7  -1   26.10    3.00
  -1   7  -1   32.60    2.10
   1   7   1   30.40    2.90
  -1   7  -1   29.30    1.80
   1   7   1   35.30    3.50
   1   7   1   34.00    3.40
  -1   7  -1   35.20    4.20
  -1   7  -1   34.30    3.60
  -1   7  -1   27.00    3.00
   2  -7   1  121.69    6.20
  -2  -7  -1  131.69    7.50
   2  -7   1  125.39    6.10
   2  -7   1  123.49    6.20
  -2  -7  -1  131.99    7.80
  -2  -7  -1  114.79    6.90
  -2  -7  -1  132.69    7.50
  -2  -7  -1  119.39    6.20
   2   7   1  131.99    7.40
   2   7   1  122.19    7.30
  -2   7  -1  127.79    8.70
  -2   7  -1  125.89    6.90
   2   7   1  127.19    6.50
  -2   7  -1  124.19    7.50
   2   7   1  129.89    6.90
  -3  -7  -1  103.39    6.30
   3  -7   1   91.29    5.20
  -3  -7  -1   93.89    6.70
  -3  -7  -1  105.99    6.50
  -3   7  -1   96.19    7.80
   3   7   1   85.09    6.10
   3   7   1   89.39    6.70
   3   7   1   96.09    5.30
  -3   7  -1   93.69    6.60
  -3   7  -1   91.69    5.70
  -4  -7  -1   35.80    3.40
   4  -7   1   36.40    3.20
  -4  -7  -1   33.80    3.80
   4  -7   1   36.90    3.20
  -4  -7  -1   32.00    4.20
  -4  -7  -1   43.10    4.10
   4   7   1   40.60    4.90
  -4   7  -1   37.10    4.30
   4   7   1   35.00    2.80
  -4   7  -1   38.60    5.10
   4   7   1   40.40    5.40
   4   7   1   32.40    3.70
  -4   7  -1   36.40    3.30
  -5  -7  -1   35.50    4.10
  -5  -7  -1   34.10    3.20
  -5  -7  -1   30.80    3.80
   5  -7   1   35.20    3.60
   5  -7   1   33.90    3.20
  -5  -7  -1   29.50    4.10
   5   7   1   34.00    4.80
   5   7   1   32.70    5.90
  -5   7  -1   34.40    3.30
  -5   7  -1   37.40    5.30
  -5   7  -1   23.70    4.90
  -6  -7  -1  339.57   16.50
   6  -7   1  320.07   15.40
   6  -7   1  310.27   14.40
  -6  -7  -1  344.67   17.50
  -6  -7  -1  318.07   15.70
   6  -7   1  298.27   15.70
  -6  -7  -1  327.17   14.10
  -6   7  -1  329.17   16.30
   6   7   1  342.27   18.10
  -6   7  -1  310.57   14.40
  -6   7  -1  331.07   16.20
   6   7   1  336.17   18.10
  -6   7  -1  321.77   17.70
  -7  -7  -1   52.69    4.10
  -7  -7  -1   53.39    5.50
   7  -7   1   48.30    4.50
  -7  -7  -1   52.09    5.00
  -7  -7  -1   55.89    5.50
   7  -7   1   50.89    4.50
  -7   7  -1   58.59    5.90
  -7   7  -1   50.09    6.30
   7   7   1   49.80    6.70
   7   7   1   52.89    7.20
  -7   7  -1   50.89    5.70
  -7   7  -1   50.29    4.30
  -8  -7  -1   63.19    5.70
   8  -7   1   71.99    7.30
  -8  -7  -1   67.69    6.80
  -8  -7  -1   75.09    6.40
  -8  -7  -1   72.59    4.90
   8  -7   1   65.59    5.50
   8  -7   1   71.89    5.50
   8   7   1   62.29    7.80
  -8   7  -1   70.89    5.30
  -8   7  -1   67.09    6.60
  -8   7  -1   70.99    6.60
   8   7   1   58.29    8.20
  -8  -8   1  125.39    8.20
  -8  -8   1  126.09    9.20
  -8  -8   1  120.49    8.70
   8  -8  -1  126.39    7.80
   8  -8  -1  103.19   11.10
   8   8  -1  120.79   11.30
  -8   8   1  123.89   10.90
  -8   8   1  129.59    9.90
   8   8  -1  128.59   11.40
  -8   8   1  123.09    7.70
   7  -8  -1   15.00    2.90
  -7  -8   1   11.10    3.30
   7  -8  -1   15.40    3.50
  -7  -8   1   19.40    3.80
  -7  -8   1   15.40    2.30
  -7  -8   1   25.10    4.40
  -7   8   1    9.30    4.10
  -7   8   1   21.30    5.00
   7   8  -1    9.00    3.80
  -7   8   1   19.30    3.60
   7   8  -1   11.50    4.00
   6  -8  -1  251.17   12.10
   6  -8  -1  252.77   12.50
  -6  -8   1  252.37   13.90
  -6  -8   1  262.07   13.30
  -6  -8   1  259.27   13.50
  -6  -8   1  254.07   11.30
  -6   8   1  246.58   14.10
   6   8  -1  264.07   11.60
   6   8  -1  257.37   16.20
  -6   8   1  252.27   12.20
  -6   8   1  279.97   16.40
   6   8  -1  257.77   15.10
   5  -8  -1   22.30    2.70
   5  -8  -1   23.50    2.90
  -5   8   1   19.50    3.90
  -5   8   1   26.50    3.30
  -5   8   1   21.30    4.80
   5   8  -1   37.20    5.00
  -4  -8   1  566.44   23.70
  -4  -8   1  568.04   24.40
  -4  -8   1  594.74   23.20
  -4  -8   1  564.34   23.60
  -4  -8   1  572.84   23.70
   4  -8  -1  543.65   22.10
   4  -8  -1  582.04   22.90
  -4   8   1  568.34   24.60
   4   8  -1  560.04   23.90
  -4   8   1  581.74   27.10
   4   8  -1  555.34   22.60
  -4   8   1  570.04   23.10
   4   8  -1  533.05   24.30
   4   8  -1  587.54   22.80
  -3  -8   1  182.28    9.60
  -3  -8   1  193.38    9.80
  -3  -8   1  185.98   10.00
  -3  -8   1  176.98    9.40
   3  -8  -1  185.18    9.00
   3  -8  -1  192.88    9.10
  -3   8   1  198.88   10.70
  -3   8   1  201.68   12.40
  -3   8   1  183.18    9.50
   3   8  -1  183.38    8.50
   3   8  -1  196.28   10.20
   3   8  -1  200.68    9.50
   3   8  -1  182.78    9.50
   3   8  -1  181.88    9.80
  -2  -8   1  570.64   22.60
   2  -8  -1  554.34   21.20
  -2  -8   1  578.54   22.40
  -2  -8   1  566.44   21.90
   2  -8  -1  579.24   22.10
   2  -8  -1  558.34   21.20
  -2  -8   1  575.54   23.50
  -2   8   1  552.34   22.80
   2   8  -1  552.74   22.50
   2   8  -1  565.74   23.30
  -2   8   1  553.04   23.40
   2   8  -1  549.95   23.10
  -2   8   1  548.95   25.20
   2   8  -1  510.45   22.30
   2   8  -1  532.25   22.20
   1  -8  -1   94.49    5.00
  -1  -8   1  101.19    5.40
  -1  -8   1   91.69    4.90
  -1  -8   1   88.69    4.60
   1  -8  -1   96.99    5.40
  -1  -8   1   93.39    5.30
  -1  -8   1   94.39    7.90
   1   8  -1   88.49    5.80
  -1   8   1   98.49    7.30
  -1   8   1   96.79    6.20
   1   8  -1   90.49    6.40
   1   8  -1   87.09    5.20
   1   8  -1   90.29    6.00
  -1   8   1   91.39    6.10
   0  -8   1  825.52   29.80
   0  -8   1  788.42   30.10
   0  -8  -1  794.62   29.50
   0  -8   1  820.62   33.00
   0  -8   1  731.33   29.70
   0  -8  -1  798.32   30.30
   0  -8  -1  820.12   29.90
   0  -8  -1  788.92   30.40
   0  -8   1  808.32   29.40
   0  -8   1  777.52   29.80
   0   8   1  829.02   32.80
   0   8  -1  809.92   33.00
   0   8  -1  805.92   31.50
   0   8  -1  792.92   29.90
   0   8  -1  822.22   31.70
   0   8   1  792.42   31.40
   0   8   1  813.22   31.70
  -1  -8  -1   40.90    4.50
  -1  -8  -1   32.70    3.30
  -1  -8  -1   39.50    3.40
   1  -8   1   39.20    2.30
  -1  -8  -1   35.60    3.20
   1  -8   1   39.00    2.40
   1  -8   1   38.80    3.30
   1  -8   1   38.20    2.80
  -1  -8  -1   37.40    3.10
  -1   8  -1   38.70    2.50
  -1   8  -1   46.20    5.80
  -1   8  -1   38.20    3.80
  -1   8  -1   34.80    3.80
   1   8   1   36.50    3.80
   1   8   1   42.00    3.60
   1   8   1   37.70    3.80
  -2  -8  -1  383.56   16.40
   2  -8   1  376.86   15.30
  -2  -8  -1  380.06   15.60
  -2  -8  -1  372.76   16.70
   2  -8   1  400.66   15.90
  -2  -8  -1  399.76   17.10
  -2  -8  -1  378.96   16.60
  -2   8  -1  376.56   19.10
  -2   8  -1  393.36   17.60
   2   8   1  389.06   16.70
   2   8   1  372.26   16.60
   2   8   1  397.46   16.30
   2   8   1  389.36   17.20
  -3  -8  -1   17.30    2.60
  -3  -8  -1   17.90    3.40
  -3  -8  -1   23.10    3.50
   3  -8   1   19.70    2.30
   3  -8   1   16.50    2.20
  -3  -8  -1   21.80    3.70
  -3   8  -1   21.50    4.10
   3   8   1   18.90    2.90
   3   8   1   18.50    2.30
   3   8   1   12.40    4.60
  -3   8  -1   16.60    3.90
   4  -8   1  195.08    9.50
  -4  -8  -1  196.38    9.80
  -4  -8  -1  204.28   11.10
  -4  -8  -1  202.68   10.50
   4  -8   1  202.68    9.70
  -4  -8  -1  202.58   10.40
  -4   8  -1  195.98   11.30
   4   8   1  192.98   10.70
  -4   8  -1  196.48   12.90
   4   8   1  190.98   11.50
  -4   8  -1  194.88   10.00
  -5  -8  -1  127.59    7.80
   5  -8   1  121.79    7.00
  -5  -8  -1  124.49    8.40
  -5  -8  -1  121.39    7.80
  -5  -8  -1  129.09    7.10
   5  -8   1  119.09    7.30
   5   8   1  125.49   10.00
  -5   8  -1  122.99   10.00
   5   8   1  121.99    9.20
  -5   8  -1  124.29    8.60
   5   8   1  118.59    6.40
  -5   8  -1  118.99    7.10
  -6  -8  -1   60.39    5.90
  -6  -8  -1   58.39    5.50
  -6  -8  -1   56.29    4.50
  -6  -8  -1   57.09    5.30
   6  -8   1   58.49    5.10
   6  -8   1   62.99    5.00
  -6   8  -1   61.29    4.70
  -6   8  -1   50.69    6.50
   6   8   1   58.49    7.30
   6   8   1   68.09    9.00
  -6   8  -1   50.59    5.80
  -6   8  -1   59.99    6.20
  -7  -8  -1   65.49    5.80
  -7  -8  -1   60.79    4.50
   7  -8   1   62.69    6.00
   7  -8   1   64.39    5.30
  -7  -8  -1   63.59    6.40
  -7  -8  -1   66.89    5.70
   7   8   1   67.19    7.40
  -7   8  -1   63.49    6.30
  -7   8  -1   68.99    6.70
   7   8   1   60.49    7.90
  -7   8  -1   69.49    4.90
   8  -8   1    7.50    2.30
  -8  -8  -1    1.10    2.90
  -8  -8  -1    0.90    2.00
  -8  -8  -1    5.00    1.80
   8  -8   1    8.40    3.70
  -8  -8  -1    5.10    2.30
  -8   8  -1    0.00    3.20
  -8   8  -1    2.10    2.30
  -8   8  -1    1.30    2.80
   8   8   1    3.10    3.70
   8   8   1    2.70    3.70
  -8   8  -1    5.70    2.80
   8  -9  -1  293.07   15.20
  -8  -9   1  277.17   15.80
   8  -9  -1  269.67   13.90
  -8  -9   1  292.87   15.20
  -8  -9   1  289.27   14.50
  -8   9   1  282.47   18.00
   8   9  -1  267.57   17.40
  -8   9   1  310.37   16.80
  -8   9   1  249.97   17.90
   8   9  -1  307.57   18.90
  -7  -9   1   41.60    5.20
  -7  -9   1   44.90    5.40
   7  -9  -1   45.70    4.80
  -7  -9   1   46.10    5.00
   7  -9  -1   47.40    4.50
   7   9  -1   35.70    6.30
  -7   9   1   43.30    4.70
  -7   9   1   35.40    5.40
   7   9  -1   48.00    6.70
  -6  -9   1  691.43   28.50
  -6  -9   1  705.33   29.90
   6  -9  -1  657.33   27.70
  -6  -9   1  681.23   28.70
   6  -9  -1  679.73   27.60
  -6   9   1  684.23   32.80
  -6   9   1  705.83   30.40
  -6   9   1  667.93   27.70
   6   9  -1  655.13   30.70
   6   9  -1  700.03   33.00
   6   9  -1  668.33   26.80
  -5  -9   1    3.10    2.20
  -5  -9   1    2.90    2.00
   5  -9  -1    3.50    1.10
  -5  -9   1    1.00    1.50
   5   9  -1    1.00    1.80
  -5   9   1    5.10    1.90
  -5   9   1    3.70    2.90
   5   9  -1    1.00    2.10
  -5   9   1    3.40    2.70
  -4  -9   1  177.38   10.40
  -4  -9   1  173.48    9.70
  -4  -9   1  170.68    9.80
   4  -9  -1  183.88    9.20
   4  -9  -1  159.28    8.40
   4   9  -1  173.68   10.10
   4   9  -1  162.58   10.10
  -4   9   1  192.08   12.80
  -4   9   1  184.38   10.80
   4   9  -1  174.28    9.00
  -4   9   1  176.78    9.40
   4   9  -1  179.08    9.10
   3  -9  -1   31.60    3.10
  -3  -9   1   31.40    3.70
  -3  -9   1   33.80    3.90
   3  -9  -1   27.10    2.40
  -3  -9   1   38.50    3.60
   3  -9  -1   29.30    2.50
  -3   9   1   41.20    5.50
  -3   9   1   28.10    3.50
   3   9  -1   24.90    2.50
  -3   9   1   30.10    5.80
   3   9  -1   29.90    3.30
   3   9  -1   27.90    3.70
   3   9  -1   29.20    3.40
  -2  -9   1    0.60    1.10
   2  -9  -1   -0.10    0.90
   2  -9  -1    1.60    0.90
  -2  -9   1    1.30    1.10
  -2  -9   1   -0.70    1.20
   2  -9  -1    1.20    0.80
  -2  -9   1    0.50    1.20
   2   9  -1    1.90    1.30
  -2   9   1    0.40    1.60
   2   9  -1   -0.80    0.90
  -2   9   1    2.00    1.70
   2   9  -1    1.70    1.20
  -2   9   1    0.50    1.00
   2   9  -1    2.20    1.40
   1  -9  -1    8.90    2.10
  -1  -9   1    7.60    1.70
  -1  -9   1    7.50    1.60
   1  -9  -1    7.40    1.60
  -1  -9   1    6.80    1.40
  -1  -9   1    8.40    1.90
  -1   9   1    6.30    2.50
  -1   9   1    8.30    2.50
   1   9  -1    8.80    2.20
   1   9  -1    6.20    1.90
  -1   9   1    8.00    2.20
   0  -9   1  244.58   10.20
   0  -9  -1  238.98   10.80
   0  -9   1  233.98   10.60
   0  -9   1  240.98   11.20
   0  -9   1  236.28    9.80
   0  -9  -1  250.57   10.40
   0  -9  -1  242.78   10.90
   0   9  -1  229.58   11.80
   0   9  -1  236.98   11.90
   0   9  -1  239.78   13.10
   0   9  -1  230.68   10.40
   0   9   1  220.88   11.70
   0   9   1  227.38   11.60
   1  -9   1    6.10    1.50
  -1  -9  -1    5.10    1.70
  -1  -9  -1    6.20    2.00
  -1  -9  -1    7.60    2.00
   1  -9   1    6.40    1.20
   1  -9   1    8.40    1.20
  -1  -9  -1    8.00    2.20
   1  -9   1    6.60    1.50
  -1   9  -1    5.30    1.20
  -1   9  -1    8.30    2.80
   1   9   1    6.00    2.10
  -1   9  -1    8.40    2.60
  -1   9  -1    6.10    2.00
   1   9   1    5.70    2.10
   1   9   1    4.00    1.90
  -2  -9  -1 1306.97   48.00
   2  -9   1 1268.57   46.20
  -2  -9  -1 1194.78   47.00
  -2  -9  -1 1213.38   47.00
  -2  -9  -1 1170.68   46.40
   2  -9   1 1253.77   45.90
  -2  -9  -1 1201.38   45.70
   2  -9   1 1219.08   45.50
  -2   9  -1 1250.77   47.30
   2   9   1 1252.87   47.80
  -2   9  -1 1254.27   50.39
   2   9   1 1251.37   46.70
   2   9   1 1262.37   47.30
  -2   9  -1 1257.77   48.30
   2   9   1 1230.78   46.90
  -3  -9  -1   81.59    6.10
  -3  -9  -1   70.89    5.90
  -3  -9  -1   67.69    5.40
  -3  -9  -1   72.19    5.30
   3  -9   1   73.59    4.90
   3  -9   1   74.89    4.70
   3   9   1   77.79    6.00
  -3   9  -1   75.29    7.50
  -3   9  -1   61.89    5.20
   3   9   1   75.09    6.00
   3   9   1   73.99    4.90
  -3   9  -1   80.19    6.50
  -4  -9  -1  458.15   19.20
  -4  -9  -1  447.06   19.70
  -4  -9  -1  460.15   19.90
   4  -9   1  453.15   18.90
   4  -9   1  459.95   19.00
  -4  -9  -1  451.35   20.50
  -4   9  -1  441.16   19.40
   4   9   1  436.86   20.20
   4   9   1  443.16   20.90
   4   9   1  449.26   18.40
  -4   9  -1  465.75   21.20
  -4   9  -1  446.56   23.10
   5  -9   1   57.69    4.70
  -5  -9  -1   53.39    4.40
  -5  -9  -1   45.90    5.10
  -5  -9  -1   69.39    6.80
   5  -9   1   50.49    4.50
  -5  -9  -1   52.49    5.20
   5   9   1   58.49    5.80
  -5   9  -1   65.49    6.60
  -5   9  -1   52.19    6.80
   5   9   1   63.59    7.80
  -5   9  -1   58.79    4.90
   5   9   1   50.89    3.70
   6  -9   1    1.70    1.40
  -6  -9  -1    6.50    3.20
  -6  -9  -1    4.20    2.00
   6  -9   1    6.10    1.80
  -6  -9  -1    3.20    1.90
  -6  -9  -1    3.60    1.70
  -6   9  -1    4.90    2.40
  -6   9  -1    3.70    2.90
   6   9   1    5.00    3.10
   6   9   1   -0.90    2.60
  -6   9  -1    2.10    1.70
  -6   9  -1    5.50    3.10
  -7  -9  -1   -3.60    1.50
  -7  -9  -1   -1.80    1.30
  -7  -9  -1   -0.40    1.50
  -7  -9  -1   -0.60    1.70
   7  -9   1    0.00    1.10
   7  -9   1    3.20    2.30
  -7   9  -1   -3.40    2.10
  -7   9  -1    1.40    2.30
  -7   9  -1    1.80    2.50
   7   9   1   -2.30    2.60
  -7   9  -1   -1.10    2.60
   7   9   1   -3.70    2.70
   8  -9   1  706.23   28.90
  -8  -9  -1  652.83   26.80
   8  -9   1  704.53   31.00
  -8  -9  -1  708.23   29.80
  -8  -9  -1  642.04   30.40
  -8  -9  -1  684.03   28.90
   8   9   1  659.53   32.70
   8   9   1  738.53   33.10
  -8   9  -1  713.33   31.40
  -8   9  -1  705.73   30.80
  -8   9  -1  678.73   32.80
   7 -10  -1   46.10    4.40
  -7 -10   1   43.80    5.30
   7 -10  -1   46.40    4.70
  -7 -10   1   42.90    4.90
  -7 -10   1   40.30    5.00
  -7  10   1   42.30    7.80
   7  10  -1   35.60    6.50
  -7  10   1   47.10    7.30
  -7  10   1   41.50    7.40
   7  10  -1   40.40    6.50
  -6 -10   1   51.29    5.30
  -6 -10   1   44.30    5.30
  -6 -10   1   44.50    5.00
   6 -10  -1   42.10    4.50
   6 -10  -1   47.30    4.40
  -6  10   1   45.60    7.00
   6  10  -1   46.70    7.80
   6  10  -1   46.60    4.10
   6  10  -1   38.60    7.20
  -6  10   1   50.59    5.20
  -6  10   1   43.00    6.80
   5 -10  -1   30.50    3.30
   5 -10  -1   49.50    4.50
  -5 -10   1   52.49    5.20
  -5 -10   1   39.80    4.80
  -5 -10   1   43.90    4.80
   5  10  -1   39.80    7.10
  -5  10   1   43.40    6.40
   5  10  -1   38.20    3.80
  -5  10   1   47.80    6.40
  -5  10   1   43.20    4.40
  -4 -10   1    3.70    1.90
  -4 -10   1    0.50    1.40
   4 -10  -1   -0.30    1.00
  -4 -10   1    0.30    1.70
   4  10  -1    1.20    1.30
   4  10  -1    1.90    1.30
  -4  10   1    0.80    1.80
  -4  10   1    3.10    2.10
  -4  10   1    4.20    1.80
   3 -10  -1   69.19    4.20
   3 -10  -1   63.59    4.10
  -3 -10   1   62.39    5.40
  -3 -10   1   62.19    5.50
   3 -10  -1   63.49    4.80
  -3 -10   1   63.19    5.10
  -3  10   1   69.29    6.30
   3  10  -1   61.59    4.40
  -3  10   1   60.19    6.90
  -3  10   1   55.59    5.20
   3  10  -1   67.79    5.90
   3  10  -1   72.29    5.20
  -2 -10   1 1463.85   55.49
  -2 -10   1 1463.75   56.29
   2 -10  -1 1488.55   54.89
  -2 -10   1 1511.45   56.39
   2 -10  -1 1531.75   55.99
  -2  10   1 1486.45   56.99
   2  10  -1 1513.55   57.59
  -2  10   1 1544.35   60.09
   2  10  -1 1531.05   57.39
   2  10  -1 1477.75   56.39
   2  10  -1 1503.35   56.29
  -2  10   1 1475.45   57.39
   1 -10  -1  121.79    7.20
  -1 -10   1  128.39    6.50
  -1 -10   1  136.39    7.50
  -1 -10   1  140.59    7.20
  -1 -10   1  129.99    6.60
   1 -10  -1  127.29    6.90
   1  10  -1  126.39    8.10
  -1  10   1  131.69    8.30
   1  10  -1  132.29    8.10
  -1  10   1  145.19    9.80
  -1  10   1  123.69    8.10
   1  10  -1  131.09    8.80
   0 -10   1    4.00    1.20
   0 -10  -1    3.60    1.40
   0 -10  -1    5.20    1.60
   0 -10  -1    3.80    1.10
   0 -10  -1    2.90    1.00
   0 -10   1    4.70    1.50
   0 -10   1    5.20    1.20
   0 -10   1    3.80    1.40
   0  10   1    4.70    1.80
   0  10  -1    5.60    2.30
   0  10   1    3.50    2.00
   0  10  -1    3.20    1.70
   0  10  -1    3.60    1.90
   0  10   1    2.30    1.80
   0  10  -1    3.00    1.20
  -1 -10  -1   73.79    5.40
   1 -10   1   77.09    4.80
   1 -10   1   74.99    4.00
  -1 -10  -1   73.89    5.10
  -1 -10  -1   67.59    4.50
  -1 -10  -1   75.19    4.80
   1 -10   1   76.89    4.50
   1 -10   1   72.09    4.80
   1  10   1   75.29    6.00
   1  10   1   76.19    5.70
  -1  10  -1   71.19    7.00
  -1  10  -1   69.29    4.20
  -1  10  -1   73.09    6.10
   1  10   1   74.39    6.10
  -1  10  -1   80.19    5.90
  -2 -10  -1   68.69    4.60
  -2 -10  -1   69.99    5.60
  -2 -10  -1   74.39    5.70
   2 -10   1   74.99    4.80
  -2 -10  -1   73.89    5.80
   2 -10   1   75.49    4.70
  -2 -10  -1   81.09    5.40
   2 -10   1   75.89    5.00
  -2  10  -1   79.49    7.70
  -2  10  -1   81.89    6.60
   2  10   1   72.89    5.60
   2  10   1   72.09    5.90
   2  10   1   76.99    5.40
  -2  10  -1   77.39    5.80
   3 -10   1   41.70    3.60
  -3 -10  -1   41.10    4.50
  -3 -10  -1   38.50    4.70
   3 -10   1   45.20    3.90
  -3 -10  -1   45.20    4.30
  -3 -10  -1   51.79    4.50
   3  10   1   41.00    4.40
  -3  10  -1   44.00    5.10
   3  10   1   40.80    3.90
  -3  10  -1   40.90    4.20
   3  10   1   46.20    4.90
  -3  10  -1   38.30    5.60
   3  10   1   46.60    4.10
  -4 -10  -1  972.40   38.20
  -4 -10  -1  987.10   38.80
  -4 -10  -1 1016.20   39.90
   4 -10   1  962.00   37.90
  -4 -10  -1  989.70   39.10
   4  10   1  950.90   40.00
  -4  10  -1  987.50   38.80
   4  10   1  970.10   37.60
   4  10   1  992.50   39.80
  -4  10  -1 1020.80   43.60
  -5 -10  -1   28.80    4.80
  -5 -10  -1   26.00    3.30
  -5 -10  -1   29.20    3.90
  -5 -10  -1   35.10    5.00
   5 -10   1   29.80    3.50
   5 -10   1   30.00    3.60
  -5  10  -1   31.20    4.60
   5  10   1   20.60    2.70
   5  10   1   30.10    5.90
   5  10   1   29.00    5.20
  -5  10  -1   23.90    6.50
  -5  10  -1   33.40    5.40
  -6 -10  -1   -1.00    1.80
   6 -10   1    5.20    1.90
  -6 -10  -1    3.70    1.90
   6 -10   1    1.60    2.60
  -6 -10  -1    4.90    1.60
  -6 -10  -1    8.80    2.70
  -6  10  -1    7.60    2.90
   6  10   1    6.60    2.90
  -6  10  -1    3.70    2.10
  -6  10  -1    4.50    3.30
  -6  10  -1    5.60    2.80
   6  10   1    9.30    4.10
  -7 -10  -1   67.59    6.10
   7 -10   1   67.09    6.00
  -7 -10  -1   61.69    6.60
  -7 -10  -1   55.99    4.80
  -7 -10  -1   70.69    5.90
   7 -10   1   74.39    5.70
  -7  10  -1   71.79    7.60
   7  10   1   63.99    8.10
  -7  10  -1   65.79    7.90
  -7  10  -1   67.49    7.50
   7  10   1   45.90    6.80
  -7  10  -1   55.39    5.30
  -7 -11   1   77.09    6.40
   7 -11  -1   66.69    5.90
   7 -11  -1   72.39    6.50
  -7 -11   1   55.29    6.50
  -7 -11   1   66.59    6.40
   7  11  -1   63.39    8.90
  -7  11   1   71.29    9.30
  -7  11   1   61.69    7.50
  -7  11   1   68.89    6.50
  -6 -11   1   80.69    6.90
  -6 -11   1   82.49    6.80
  -6 -11   1   69.39    6.80
   6 -11  -1   84.59    6.30
   6 -11  -1   84.79    5.60
   6  11  -1   80.59    5.40
  -6  11   1   76.09    9.40
   6  11  -1   69.39    9.00
  -6  11   1   86.59    7.50
  -6  11   1   85.89    8.20
   5 -11  -1   12.30    3.00
   5 -11  -1   11.60    2.10
  -5 -11   1    5.60    2.40
  -5 -11   1    7.50    2.60
  -5  11   1   10.30    3.70
  -5  11   1    9.00    2.70
  -5  11   1    5.10    2.60
   5  11  -1    8.40    2.20
   5  11  -1   17.70    5.20
   4 -11  -1  348.47   15.30
  -4 -11   1  354.86   18.80
   4 -11  -1  370.66   16.60
  -4 -11   1  340.07   17.50
  -4 -11   1  355.66   17.20
  -4  11   1  345.77   16.90
   4  11  -1  372.46   16.50
   4  11  -1  336.27   17.40
  -4  11   1  374.76   18.40
   4  11  -1  366.86   16.40
  -4  11   1  368.26   20.80
   3 -11  -1    1.70    1.70
  -3 -11   1    3.80    1.70
   3 -11  -1    6.50    1.40
  -3 -11   1    5.50    2.20
   3 -11  -1    7.90    1.60
  -3 -11   1    5.50    2.20
   3  11  -1   13.30    3.00
   3  11  -1    4.30    1.80
  -3  11   1    9.90    3.80
  -3  11   1    7.90    2.60
   3  11  -1    4.30    1.60
  -3  11   1    3.70    1.70
   3  11  -1    4.70    1.50
   2 -11  -1    1.70    1.20
   2 -11  -1    3.10    1.20
  -2 -11   1    1.10    1.20
  -2 -11   1    3.50    2.00
  -2 -11   1    1.20    1.10
   2 -11  -1    1.10    1.00
   2  11  -1    0.60    1.30
  -2  11   1    1.20    2.10
   2  11  -1    0.70    1.30
  -2  11   1    1.10    1.50
   2  11  -1    7.10    2.30
  -2  11   1    1.70    1.60
   2  11  -1    2.10    1.70
  -1 -11   1   18.60    3.30
   1 -11  -1    9.70    2.00
  -1 -11   1   15.10    2.60
  -1 -11   1   16.20    2.50
   1 -11  -1   15.40    3.00
  -1 -11   1   12.80    2.20
  -1  11   1   12.50    3.10
  -1  11   1   19.00    4.30
  -1  11   1   22.10    4.00
   1  11  -1   15.80    3.50
   1  11  -1   16.80    3.70
   1  11  -1   13.50    3.00
   1  11  -1   13.00    2.90
   0 -11   1  445.26   18.00
   0 -11  -1  455.45   18.50
   0 -11   1  454.75   18.90
   0 -11   1  456.45   19.30
   0 -11   1  464.55   18.50
   0 -11  -1  445.46   19.20
   0 -11  -1  458.75   19.50
   0  11  -1  475.15   22.40
   0  11   1  454.45   20.70
   0  11  -1  455.55   20.60
   0  11  -1  471.95   20.80
   0  11   1  468.35   21.90
   0  11   1  465.35   20.50
  -1 -11  -1    9.60    2.00
   1 -11   1    5.70    1.70
  -1 -11  -1    6.60    1.90
   1 -11   1    7.70    1.30
   1 -11   1    6.10    1.60
  -1 -11  -1    5.80    1.90
  -1 -11  -1    8.00    2.00
   1  11   1    9.60    2.80
   1  11   1    7.40    2.20
  -1  11  -1    8.30    3.10
   1  11   1    6.10    2.20
  -1  11  -1    7.40    2.50
  -1  11  -1    6.90    2.80
  -2 -11  -1  156.88    9.20
  -2 -11  -1  150.68    9.60
   2 -11   1  156.88    8.50
   2 -11   1  157.98    8.00
  -2 -11  -1  148.89    8.40
  -2 -11  -1  148.59    7.70
   2 -11   1  151.68    8.10
   2  11   1  152.38   11.50
   2  11   1  155.58    9.40
  -2  11  -1  175.48   14.40
  -2  11  -1  161.98    9.40
  -2  11  -1  152.18   11.60
   2  11   1  164.58    9.00
  -3 -11  -1  119.39    8.00
   3 -11   1  108.89    6.70
  -3 -11  -1  124.69    7.60
   3 -11   1  121.99    7.40
  -3 -11  -1  130.79    8.30
   3  11   1   98.49    7.10
  -3  11  -1  109.19    7.60
   3  11   1  114.99    8.20
   3  11   1  116.59    7.00
  -3  11  -1  103.99    8.30
  -3  11  -1  115.69   10.20
  -4 -11  -1   37.50    4.00
   4 -11   1   39.20    3.90
  -4 -11  -1   32.50    4.30
  -4 -11  -1   25.50    4.40
  -4 -11  -1   33.20    4.60
   4 -11   1   32.70    3.40
  -4  11  -1   34.50    5.40
   4  11   1   30.70    4.30
   4  11   1   26.40    3.10
   4  11   1   35.40    4.70
  -4  11  -1   34.30    4.10
   5 -11   1   37.20    3.90
  -5 -11  -1   42.60    4.30
   5 -11   1   33.40    4.10
  -5 -11  -1   51.79    5.30
  -5 -11  -1   42.00    4.80
  -5 -11  -1   36.00    4.70
   5  11   1   35.40    5.50
   5  11   1   33.30    3.30
  -5  11  -1   46.50    4.80
  -5  11  -1   35.90    6.20
  -5  11  -1   31.50    6.30
  -5  11  -1   47.30    5.80
   5  11   1   49.40    7.50
   6 -11   1  511.35   22.30
  -6 -11  -1  506.55   22.60
  -6 -11  -1  516.25   22.60
  -6 -11  -1  487.25   22.30
  -6 -11  -1  461.95   23.00
   6 -11   1  525.55   22.50
  -6  11  -1  528.75   24.90
   6  11   1  530.05   26.70
  -6  11  -1  484.25   24.90
   6  11   1  483.55   24.20
  -6  11  -1  487.85   26.80
  -6  11  -1  508.35   22.30
  -6 -12   1  252.37   13.40
  -6 -12   1  203.78   13.40
   6 -12  -1  230.38   11.70
   6 -12  -1  233.98   12.80
  -6 -12   1  256.77   13.40
  -6  12   1  239.48   15.10
   6  12  -1  261.67   17.70
   6  12  -1  244.68   11.70
  -6  12   1  226.18   12.80
  -6  12   1  229.48   17.00
  -5 -12   1   43.00    5.30
   5 -12  -1   53.69    5.20
  -5 -12   1   54.49    5.70
   5 -12  -1   53.49    4.10
  -5 -12   1   50.79    5.60
  -5  12   1   63.69    8.10
  -5  12   1   50.09    6.20
   5  12  -1   51.09    4.70
   5  12  -1   55.39    8.10
  -5  12   1   51.79    5.60
  -4 -12   1  293.67   15.40
  -4 -12   1  278.77   15.50
   4 -12  -1  296.67   13.40
  -4 -12   1  293.37   14.90
   4 -12  -1  302.27   14.80
  -4  12   1  317.27   19.20
   4  12  -1  303.87   14.50
  -4  12   1  302.17   15.40
   4  12  -1  310.97   16.00
   4  12  -1  297.47   14.30
  -4  12   1  289.17   16.20
   3 -12  -1   98.49    7.10
  -3 -12   1   93.59    7.30
  -3 -12   1   96.49    6.90
   3 -12  -1  107.89    6.10
  -3 -12   1   95.99    7.50
   3  12  -1  107.59    7.50
  -3  12   1  102.79    8.30
   3  12  -1  107.69    8.10
   3  12  -1  111.69    8.50
   3  12  -1  111.39    6.50
   2 -12  -1  693.33   26.70
   2 -12  -1  673.43   26.40
  -2 -12   1  662.03   28.20
  -2 -12   1  654.53   27.80
   2 -12  -1  672.33   27.70
  -2 -12   1  637.94   26.90
  -2  12   1  682.93   31.50
   2  12  -1  681.63   29.10
   2  12  -1  636.14   31.00
   2  12  -1  678.53   28.00
   2  12  -1  680.53   29.30
  -2  12   1  701.83   29.30
  -1 -12   1   82.09    5.60
  -1 -12   1   76.59    5.00
   1 -12  -1   83.39    5.90
  -1 -12   1   88.19    6.20
   1 -12  -1   91.79    5.90
  -1 -12   1   85.59    5.30
   1  12  -1   81.49    6.70
   1  12  -1   89.19    7.50
  -1  12   1   89.89    8.10
  -1  12   1   87.49    7.00
   1  12  -1   93.59    7.00
   1  12  -1   89.29    7.30
   0 -12   1  363.26   16.00
   0 -12  -1  343.07   14.30
   0 -12   1  358.96   14.40
   0 -12  -1  344.27   15.70
   0 -12   1  339.27   15.20
   0 -12  -1  351.46   14.90
   0 -12   1  360.06   15.00
   0  12   1  359.96   18.40
   0  12   1  341.17   17.10
   0  12  -1  347.17   17.80
   0  12  -1  354.86   17.20
   0  12  -1  334.57   17.00
   0  12  -1  346.07   18.60
  -1 -12  -1   71.09    4.90
   1 -12   1   65.69    5.10
  -1 -12  -1   69.79    5.00
  -1 -12  -1   75.19    5.40
   1 -12   1   87.39    6.70
  -1 -12  -1   70.19    5.90
  -1  12  -1   78.99    7.70
  -1  12  -1   67.29    6.10
   1  12   1   81.59    6.70
  -1  12  -1   81.09    6.90
   1  12   1   83.79    6.20
   1  12   1   80.89    6.60
  -2 -12  -1  392.66   16.90
  -2 -12  -1  402.86   18.90
   2 -12   1  422.26   17.80
   2 -12   1  412.66   17.70
   2 -12   1  405.46   18.10
  -2 -12  -1  415.56   17.90
  -2 -12  -1  408.16   18.70
  -2  12  -1  401.76   19.00
  -2  12  -1  417.76   22.30
  -2  12  -1  401.36   19.90
   2  12   1  399.56   19.00
   2  12   1  421.76   19.70
   2  12   1  419.86   18.50
  -3 -12  -1   11.20    2.70
  -3 -12  -1   11.90    3.00
  -3 -12  -1   13.20    3.40
   3 -12   1   11.90    2.70
   3 -12   1   15.10    3.00
   3  12   1   12.80    2.50
  -3  12  -1   15.80    4.30
  -3  12  -1   17.20    4.00
  -3  12  -1   17.10    3.70
   3  12   1   11.60    3.10
   3  12   1   15.30    2.20
   3  12   1   10.90    2.20
   4 -12   1  222.58   11.50
  -4 -12  -1  245.98   12.90
  -4 -12  -1  224.08   12.00
   4 -12   1  225.38   12.00
  -4  12  -1  217.48   14.50
  -4  12  -1  219.48   13.70
  -4  12  -1  239.18   16.40
   4  12   1  235.58   13.40
  -4  12  -1  229.78   12.50
   4  12   1  217.38   11.20
   5 -12   1  109.59    7.50
   5 -12   1   99.39    7.40
  -5 -12  -1  107.09    7.60
  -5 -12  -1  121.49    8.30
  -5  12  -1  109.09    8.10
   5  12   1  108.09   10.90
  -5  12  -1  109.99    9.70
  -5  12  -1  103.69    9.00
  -5  12  -1  107.79   10.80
  -6 -12  -1   21.80    4.10
   6 -12   1   18.60    3.90
   6 -12   1   26.40    3.50
  -6 -12  -1   15.50    3.90
  -6 -12  -1   26.10    4.40
   6  12   1   21.20    5.40
  -6  12  -1   17.80    4.80
   6  12   1   23.30    5.80
  -6  12  -1   26.10    5.20
  -5 -13   1   13.50    3.60
  -5 -13   1   24.40    4.50
  -5 -13   1   16.70    4.20
   5 -13  -1   18.00    3.80
  -5  13   1   12.00    3.40
   5  13  -1   18.20    3.10
   5  13  -1   20.00    5.60
  -5  13   1    6.50    3.40
  -5  13   1    9.70    3.60
   4 -13  -1  123.49    7.10
  -4 -13   1  126.19    9.20
  -4 -13   1  124.89    8.90
   4 -13  -1  137.09    8.90
  -4 -13   1  120.69    8.50
  -4  13   1  146.49   10.10
  -4  13   1  129.39    8.90
   4  13  -1  130.49    7.80
  -4  13   1  146.29   12.20
   4  13  -1  131.89    8.30
  -3 -13   1   12.00    3.10
  -3 -13   1   11.50    3.50
  -3 -13   1   11.60    2.80
   3 -13  -1   12.40    3.30
   3 -13  -1   14.50    2.00
   3  13  -1   10.70    2.80
   3  13  -1   11.40    3.00
   3  13  -1    9.50    2.20
  -3  13   1   10.20    3.70
   3  13  -1   15.60    3.30
  -3  13   1   18.90    4.20
  -3  13   1   15.40    3.30
   2 -13  -1    6.00    1.50
  -2 -13   1   -0.40    1.00
  -2 -13   1    0.90    1.60
   2 -13  -1    2.90    1.80
  -2 -13   1    2.00    1.80
   2 -13  -1    2.70    1.50
   2  13  -1    3.40    2.10
  -2  13   1    8.90    2.80
   2  13  -1    1.60    1.70
   2  13  -1    5.00    1.90
  -2  13   1    2.90    1.90
   2  13  -1   -0.80    1.60
  -2  13   1    1.70    2.00
  -1 -13   1   15.80    3.30
  -1 -13   1   17.10    2.80
  -1 -13   1   18.90    3.10
   1 -13  -1   16.10    2.90
   1 -13  -1   19.50    3.80
  -1 -13   1   17.10    2.90
  -1  13   1   13.10    3.30
   1  13  -1    8.90    2.90
  -1  13   1   23.70    4.50
  -1  13   1   11.80    3.60
   1  13  -1   12.90    3.40
   1  13  -1   15.80    3.80
   1  13  -1   19.10    3.90
   0 -13  -1  173.98    9.40
   0 -13  -1  171.88    9.90
   0 -13  -1  165.78    8.50
   0 -13   1  164.88    9.00
   0 -13  -1  175.98    8.20
   0 -13   1  186.68    8.40
   0 -13   1  175.18    8.70
   0 -13   1  163.48    9.60
   0  13  -1  172.38   10.60
   0  13   1  185.08   10.90
   0  13  -1  176.18   12.00
   0  13  -1  171.88   11.30
   0  13   1  174.78   10.60
   0  13  -1  166.18   10.60
   0  13   1  173.08   11.60
  -1 -13  -1    1.80    1.40
   1 -13   1    4.10    1.80
  -1 -13  -1    3.10    1.90
   1 -13   1    4.60    2.00
  -1 -13  -1    6.10    2.00
  -1 -13  -1    4.70    1.50
   1 -13   1    7.60    2.10
   1  13   1    6.80    2.30
  -1  13  -1    5.70    2.30
   1  13   1    4.70    1.80
  -1  13  -1    0.30    2.10
   1  13   1    6.00    2.60
  -1  13  -1    2.00    1.90
   2 -13   1  482.85   21.20
  -2 -13  -1  469.85   21.40
   2 -13   1  498.55   20.60
   2 -13   1  475.25   20.60
  -2 -13  -1  473.25   22.00
  -2 -13  -1  474.35   20.70
   2  13   1  483.55   22.10
  -2  13  -1  515.35   25.80
   2  13   1  509.25   23.00
  -2  13  -1  473.95   23.00
   2  13   1  461.95   21.20
  -2  13  -1  483.15   22.20
   2  13   1  474.45   21.30
  -2  13  -1  502.95   24.70
   3 -13   1   59.49    4.70
  -3 -13  -1   60.59    6.00
   3 -13   1   57.89    5.20
  -3 -13  -1   54.49    5.30
  -3 -13  -1   51.29    4.80
   3  13   1   54.29    4.60
  -3  13  -1   56.79    7.60
   3  13   1   60.89    5.10
  -3  13  -1   61.19    6.60
   3  13   1   62.39    6.20
  -3  13  -1   58.79    7.00
   3  13   1   52.19    4.90
  -3  13  -1   51.19    5.50
   4 -13   1  164.18    8.90
   4 -13   1  168.08    9.80
  -4 -13  -1  153.28   10.00
  -4 -13  -1  157.78   10.00
  -4 -13  -1  144.59    9.20
  -4  13  -1  144.39   10.90
  -4  13  -1  152.38   12.20
  -4  13  -1  168.78   13.70
  -4  13  -1  149.79    9.70
   4  13   1  138.19    8.50
   4  13   1  154.58   10.50
   5 -13   1   95.09    7.10
   5 -13   1   81.99    6.00
  -5 -13  -1   71.39    6.90
  -5 -13  -1   86.79    7.30
  -5 -13  -1   85.09    6.60
  -5  13  -1   82.89    8.60
   5  13   1   95.69   10.40
  -5  13  -1   71.39    6.90
  -5  13  -1   93.89    8.70
  -5  13  -1   93.09   10.00
   5  13   1   81.29    5.50
  -4 -14   1   49.99    5.50
  -4 -14   1   46.90    5.50
  -4 -14   1   58.39    6.00
   4 -14  -1   55.49    4.10
   4 -14  -1   67.89    6.10
  -4  14   1   52.99    5.90
   4  14  -1   57.49    5.10
  -4  14   1   66.19    6.80
  -4  14   1   47.40    7.30
   4  14  -1   58.09    4.90
   3 -14  -1   77.19    6.60
  -3 -14   1   91.89    7.50
   3 -14  -1   83.29    5.10
  -3 -14   1   85.79    6.70
  -3 -14   1   71.49    6.20
  -3  14   1   75.59    8.60
   3  14  -1   63.49    5.40
   3  14  -1   95.29    7.00
   3  14  -1   90.19    6.60
   3  14  -1   69.99    6.90
  -3  14   1   92.59    7.90
  -3  14   1   78.59    7.10
   2 -14  -1  338.37   15.20
   2 -14  -1  345.37   15.90
  -2 -14   1  358.36   17.60
   2 -14  -1  348.27   16.80
  -2 -14   1  330.57   16.30
  -2 -14   1  333.67   15.80
  -2  14   1  363.86   18.20
   2  14  -1  364.56   17.20
   2  14  -1  350.46   17.90
   2  14  -1  322.17   21.60
  -2  14   1  341.67   19.90
   2  14  -1  360.46   23.70
  -2  14   1  331.17   17.50
  -1 -14   1  130.79    7.30
  -1 -14   1  135.69    7.40
  -1 -14   1  136.39    9.00
  -1 -14   1  126.09    7.60
   1 -14  -1  145.29    8.60
   1 -14  -1  132.99    8.50
   1 -14  -1  125.39    7.50
  -1  14   1  135.69    9.50
  -1  14   1  133.79    9.40
   1  14  -1  144.09    9.80
   1  14  -1  132.19    9.90
  -1  14   1  126.19   10.40
   1  14  -1  137.79    9.60
   1  14  -1  141.89    9.40
   0 -14  -1   70.49    5.90
   0 -14   1   69.89    5.20
   0 -14   1   67.49    4.30
   0 -14   1   67.29    5.70
   0 -14   1   68.59    4.50
   0  14  -1   58.59    6.50
   0  14  -1   65.69    7.20
   0  14  -1   69.99    6.50
   0  14   1   65.99    6.40
   0  14   1   71.39    6.90
   0  14   1   71.09    6.40
   0  14  -1   67.69    6.50
  -1 -14  -1  115.99    8.10
  -1 -14  -1  112.29    6.80
  -1 -14  -1  108.69    6.70
   1 -14   1  125.39    7.60
  -1 -14  -1  103.39    6.40
   1 -14   1  117.59    7.50
   1 -14   1  117.99    7.50
   1  14   1  121.09    8.40
   1  14   1  110.89    8.20
   1  14   1  127.29    9.00
  -1  14  -1  123.49   10.60
  -1  14  -1  109.29    8.70
  -1  14  -1  100.19    8.00
   1  14   1  113.09    9.50
  -1  14  -1  117.39    9.70
  -2 -14  -1  138.49    9.40
   2 -14   1  127.39    8.30
   2 -14   1  136.69    8.10
  -2 -14  -1  130.59    7.90
  -2 -14  -1  129.09    8.10
  -2  14  -1  138.39   11.40
  -2  14  -1  135.69   10.70
   2  14   1  124.69    8.40
   2  14   1  126.39    9.40
   2  14   1  130.59    8.20
  -2  14  -1  124.29    8.80
  -2  14  -1  133.99   10.00
   2  14   1  131.39    8.90
  -3 -14  -1   33.70    5.40
   3 -14   1   32.40    3.70
  -3 -14  -1   29.50    4.40
  -3 -14  -1   25.50    3.60
   3 -14   1   25.00    3.20
  -3  14  -1   30.20    5.00
  -3  14  -1   31.80    6.80
   3  14   1   30.90    4.30
   3  14   1   30.10    4.90
   3  14   1   28.10    3.20
  -3  14  -1   23.50    5.50
  -3  14  -1   36.40    6.40
  -4 -14  -1  344.97   16.60
  -4  14  -1  354.06   19.10
   4  14   1  340.77   16.00
   2 -15  -1    0.20    1.50
  -2 -15   1    0.60    1.40
  -2 -15   1   -1.20    1.50
   2 -15  -1   -0.30    1.20
  -2 -15   1    1.80    1.70
   2 -15  -1    1.70    1.30
   2  15  -1    0.60    1.80
  -2  15   1    0.60    1.60
  -2  15   1    1.70    2.80
   2  15  -1   -0.50    1.50
  -2  15   1    6.30    2.60
   2  15  -1    1.30    2.00
   2  15  -1    1.20    2.00
  -1 -15   1   12.60    2.40
   1 -15  -1   13.40    3.10
   1 -15  -1   14.70    3.10
  -1 -15   1   15.80    3.20
  -1 -15   1    6.20    2.30
   1 -15  -1   10.60    2.80
  -1 -15   1   14.60    2.70
   1  15  -1   13.60    3.30
   1  15  -1   11.20    3.30
   1  15  -1   18.40    4.10
  -1  15   1   13.60    3.80
  -1  15   1   10.70    3.00
   1  15  -1   13.20    3.00
  -1  15   1   15.50    4.10
   0 -15  -1  363.96   17.90
   0 -15   1  358.16   16.30
   0 -15   1  378.56   17.90
   0 -15   1  346.57   15.50
   0 -15  -1  359.66   16.60
   0  15  -1  364.16   18.90
   0  15   1  391.26   19.30
   0  15  -1  368.16   18.60
   0  15  -1  366.66   19.40
   0  15   1  355.76   18.50
   0  15   1  366.06   19.70
   0  15  -1  359.16   20.20
   0  15   1  376.26   18.50
  -1 -15  -1    2.20    1.40
   1 -15   1    1.00    1.30
  -1 -15  -1    0.20    1.60
   1 -15   1    2.30    1.60
  -1 -15  -1    2.50    1.20
  -1 -15  -1    2.10    2.00
   1 -15   1    1.60    1.70
   1  15   1    3.60    2.10
   1  15   1    5.10    2.10
   1  15   1    5.00    2.30
  -1  15  -1   -3.10    2.40
  -1  15  -1    2.70    2.10
   1  15   1   -0.10    1.80
  -1  15  -1    1.30    1.70
  -1  15  -1    3.80    2.30
  -2 -15  -1   -1.70    1.20
   2  15   1   -0.30    1.70
  -2  15  -1   -1.70    2.30
 -10   0   2  972.30   42.20
 -10   0   2 1066.39   39.80
  10   0  -2 1061.39   44.80
  10   0  -2  969.40   43.30
 -10   0   2 1014.20   39.30
  -9   0   2    2.10    1.80
   9   0  -2    3.90    2.80
  -9   0   2    6.50    2.20
  -9   0   2    5.60    2.30
   9   0  -2    8.20    3.30
  -8   0   2   29.20    3.50
  -8   0   2   30.20    3.90
   8   0  -2   24.80    4.40
   8   0  -2   32.10    5.50
  -8   0   2   23.00    3.10
   8   0  -2   31.70    2.50
  -8   0   2   31.90    3.70
  -8   0   2   20.30    3.10
  -8   0   2   21.20    2.50
  -7   0   2    6.80    1.90
  -7   0   2    6.80    2.00
   7   0  -2    6.90    1.20
  -7   0   2    7.70    1.40
   7   0  -2    3.20    2.10
   7   0  -2    9.30    3.00
  -7   0   2   11.60    3.10
  -6   0   2  266.67   11.70
  -6   0   2  249.28   10.10
  -6   0   2  213.28   10.70
   6   0  -2  259.57   10.30
  -6   0   2  279.17   11.60
   6   0  -2  252.37   13.10
   6   0  -2  257.47   12.60
  -6   0   2  258.67   12.10
  -5   0   2    1.10    0.90
  -5   0   2    2.70    1.30
  -5   0   2    5.30    2.30
  -5   0   2    3.10    1.20
   5   0  -2    5.50    2.10
  -5   0   2    2.60    0.80
   5   0  -2    2.40    0.80
   5   0  -2    3.90    1.60
   4   0  -2 8824.22  315.97
  -4   0   2 8616.24  313.67
  -4   0   2 8501.85  314.07
   4   0  -2 9789.32  315.87
  -3   0   2   43.90    2.60
  -3   0   2   43.60    2.40
   3   0  -2   44.80    3.20
  -3   0   2   47.90    3.20
   3   0  -2   48.20    2.30
  -3   0   2   46.10    2.50
  -3   0   2   41.40    3.20
  -3   0   2   44.20    3.20
  -3   0   2   51.39    2.80
  -3   0   2   40.90    2.70
   3   0  -2   48.30    3.40
   3   0  -2   45.50    3.20
   2   0  -2  309.17   11.50
  -2   0   2  299.47   12.00
   2   0  -2  342.57   12.50
  -2   0   2  324.37   12.50
   2   0  -2  299.87   12.20
  -2   0   2  306.17   11.50
  -2   0   2  328.17   12.40
   2   0  -2  310.27   11.50
  -2   0   2  277.27   11.60
   2   0  -2  327.37   11.70
  -2   0   2  317.67   11.70
   1   0  -2   11.10    0.90
   1   0  -2   10.90    1.20
   1   0  -2   10.90    0.80
   1   0  -2   10.60    1.00
  -1   0   2   11.10    1.20
   1   0  -2   11.70    0.80
  -1   0   2   10.90    1.30
  -1   0   2   11.10    0.80
  -1   0   2   12.30    1.20
   1   0  -2    9.10    1.20
  -1   0   2   11.30    0.90
  -1   0   2   10.40    0.80
  -1   0   2    9.40    0.90
  -1   0   2   10.60    0.80
   0   0  -2  138.79    5.40
   0   0  -2  147.39    5.70
   0   0  -2  145.29    5.70
   0   0  -2  142.79    5.30
   0   0  -2  138.09    5.60
   0   0   2  139.09    5.60
   0   0  -2  134.19    5.40
   0   0   2  136.79    5.30
   0   0   2  145.39    5.80
   0   0   2  142.29    5.50
   0   0  -2  139.29    5.50
   0   0   2  148.99    5.50
   0   0   2  147.99    5.40
   0   0   2  145.99    5.40
   0   0  -2  146.89    5.40
   0   0   2  133.79    5.70
  -1   0  -2   16.70    1.30
   1   0   2   18.60    1.50
   1   0   2   18.10    1.90
  -1   0  -2   16.30    1.60
   1   0   2   17.10    1.40
  -1   0  -2   17.80    1.40
  -1   0  -2   16.30    1.40
  -1   0  -2   14.90    1.40
  -1   0  -2   15.70    1.70
   1   0   2   18.20    1.40
   1   0   2   14.30    1.30
   2   0   2 4738.53  167.88
   2   0   2 4921.21  166.48
  -2   0  -2 4716.83  165.98
  -2   0  -2 4933.31  165.98
  -2   0  -2 4672.73  167.68
   2   0   2 4753.32  166.18
  -2   0  -2 4348.46  166.28
   2   0   2 4716.73  165.78
  -2   0  -2 4870.01  165.88
  -2   0  -2 4224.68  166.18
   2   0   2 4569.84  166.08
  -2   0  -2 5032.50  165.88
  -2   0  -2 4774.82  165.58
  -3   0  -2  139.59    6.60
  -3   0  -2  124.09    5.40
   3   0   2  139.09    6.70
  -3   0  -2  120.79    6.10
  -3   0  -2  134.99    5.80
   3   0   2  121.19    5.80
  -3   0  -2  126.39    6.10
   3   0   2  130.49    7.60
   4   0   2   11.10    2.50
  -4   0  -2   13.40    3.00
   4   0   2   11.70    1.90
  -4   0  -2   10.20    1.40
  -4   0  -2   11.50    1.60
   4   0   2   15.00    2.90
   5   0   2    0.20    0.90
   5   0   2    1.80    1.40
  -5   0  -2    0.30    0.90
   5   0   2    1.90    1.40
  -5   0  -2    0.30    1.20
   6   0   2  265.47   14.00
  -6   0  -2  247.28   11.50
   6   0   2  244.88   14.20
   6   0   2  238.98   12.10
  -6   0  -2  263.47   10.80
  -6   0  -2  261.57   12.30
  -7   0  -2    1.00    1.40
   7   0   2    1.50    1.80
   7   0   2   -1.80    2.10
   7   0   2    1.90    2.60
  -7   0  -2    1.00    1.60
  -7   0  -2   -0.40    1.70
  -8   0  -2  309.77   14.50
  -8   0  -2  385.86   19.70
   8   0   2  303.47   18.10
   8   0   2  323.07   18.20
   8   0   2  285.07   15.80
  -8   0  -2  318.47   16.30
   9   0   2   15.50    4.90
  -9   0  -2    7.90    3.00
   9   0   2   10.80    4.70
   9   0   2    7.70    4.20
  -9   0  -2   16.60    3.40
  -9   0  -2   18.50    4.10
 -10  -1   2  162.78    9.30
  10  -1  -2  146.59   11.50
  10  -1  -2  150.08   11.60
 -10  -1   2  170.08   10.20
 -10  -1   2  169.78   10.90
 -10   1   2  156.28    8.90
 -10   1   2  162.68    9.20
  10   1  -2  161.88   12.50
 -10   1   2  156.28    9.30
 -10   1   2  178.68    9.10
  10   1  -2  168.48   12.30
  -9  -1   2   10.90    2.60
  -9  -1   2    9.40    2.80
   9  -1  -2    8.10    3.10
   9  -1  -2    8.40    3.70
   9  -1  -2    8.80    1.70
  -9  -1   2    7.90    2.40
  -9   1   2    5.00    2.60
  -9   1   2    9.00    2.50
  -9   1   2    9.70    2.60
   9   1  -2   10.40    3.80
   9   1  -2   12.20    4.10
  -9   1   2    7.60    2.40
  -9   1   2    6.20    2.40
  -8  -1   2  443.46   18.90
  -8  -1   2  441.56   19.50
   8  -1  -2  454.85   17.60
   8  -1  -2  431.96   20.60
   8  -1  -2  459.85   21.60
  -8  -1   2  433.46   18.50
  -8   1   2  449.66   20.10
  -8   1   2  428.26   18.60
  -8   1   2  443.86   18.80
  -8   1   2  456.15   18.30
  -8   1   2  413.36   17.30
   8   1  -2  410.46   20.60
   8   1  -2  451.05   24.70
   7  -1  -2  118.09    8.80
  -7  -1   2  120.49    6.80
  -7  -1   2  103.19    5.40
   7  -1  -2  131.69    8.60
   7  -1  -2  121.59    5.90
   7  -1  -2  133.49    8.20
  -7  -1   2  127.69    7.40
  -7  -1   2  128.19    6.90
  -7   1   2  125.09    6.80
   7   1  -2   99.19    5.70
   7   1  -2  126.29    9.00
  -7   1   2  102.89    5.70
   7   1  -2  123.59    8.20
  -7   1   2  107.19    6.80
  -7   1   2  118.29    6.40
   6  -1  -2  208.18   11.40
  -6  -1   2  203.48   10.00
  -6  -1   2  195.48    9.50
   6  -1  -2  218.38   11.20
  -6  -1   2  197.68    8.20
  -6  -1   2  199.98    9.50
  -6  -1   2  189.18    9.90
   6  -1  -2  210.68   10.60
   6   1  -2  209.58   11.50
  -6   1   2  198.08    9.00
   6   1  -2  193.98   10.60
  -6   1   2  199.88    9.10
   6   1  -2  196.58    8.30
  -6   1   2  196.58    9.40
  -5  -1   2    1.10    0.70
   5  -1  -2    2.50    1.30
  -5  -1   2    1.90    0.80
  -5  -1   2    1.60    1.20
  -5  -1   2    2.70    1.30
   5  -1  -2    0.90    1.30
  -5  -1   2    1.80    1.10
   5   1  -2    1.70    0.50
   5   1  -2    0.90    1.20
   5   1  -2    3.40    1.80
  -5   1   2    2.40    1.10
  -5   1   2    2.40    1.00
  -5   1   2    1.40    0.90
  -4  -1   2    2.50    0.90
  -4  -1   2    2.60    0.80
  -4  -1   2    2.40    0.70
   4  -1  -2    5.70    1.60
  -4  -1   2    1.80    0.60
   4  -1  -2    3.30    0.70
   4  -1  -2    4.50    1.60
   4  -1  -2    3.80    1.20
  -4  -1   2    1.90    1.00
  -4  -1   2    3.80    1.30
   4   1  -2    3.80    1.40
  -4   1   2    1.60    0.70
   4   1  -2    3.10    0.60
  -4   1   2    2.20    0.80
  -4   1   2    4.80    1.00
   4   1  -2    2.70    2.50
  -3  -1   2   10.50    1.40
  -3  -1   2   12.10    1.20
  -3  -1   2   11.50    1.30
  -3  -1   2    9.20    1.60
  -3  -1   2   13.80    1.80
   3  -1  -2   12.10    1.10
   3  -1  -2   11.10    1.80
  -3  -1   2   12.60    1.50
   3  -1  -2    9.70    1.90
  -3  -1   2   11.20    1.40
   3  -1  -2   12.40    1.60
  -3  -1   2   10.90    1.10
  -3   1   2   12.80    1.80
  -3   1   2   12.90    1.10
   3   1  -2   14.20    2.30
  -3   1   2   11.00    1.20
  -3   1   2   11.80    1.40
  -3   1   2   11.70    1.20
  -3   1   2   11.50    1.60
  -3   1   2   10.40    1.20
  -3   1   2   10.60    0.90
   3   1  -2   12.50    2.10
   3   1  -2   11.70    1.50
   3   1  -2   14.60    1.60
  -2  -1   2  235.68   10.40
   2  -1  -2  241.08    9.30
   2  -1  -2  232.48    9.40
  -2  -1   2  248.18    9.50
  -2  -1   2  262.87    9.50
   2  -1  -2  236.48    9.10
  -2  -1   2  236.78    9.40
  -2  -1   2  256.57    9.80
  -2  -1   2  262.87    9.70
  -2  -1   2  248.58   10.20
   2  -1  -2  252.97   10.00
  -2   1   2  256.87    9.10
   2   1  -2  251.37    9.50
  -2   1   2  252.57    9.20
  -2   1   2  231.48    9.60
  -2   1   2  238.88    9.60
  -2   1   2  246.48   10.00
   2   1  -2  250.67   10.40
   2   1  -2  252.27    9.40
  -2   1   2  259.17    9.40
   2   1  -2  262.47    9.70
  -2   1   2  253.07   10.00
  -2   1   2  215.58   10.10
   2   1  -2  274.57    9.50
   2   1  -2  287.57    9.80
  -2   1   2  218.48    9.20
  -1  -1   2   68.19    2.90
  -1  -1   2   65.39    3.00
   1  -1  -2   68.49    3.20
  -1  -1   2   70.49    3.40
   1  -1  -2   66.19    3.20
  -1  -1   2   69.39    2.70
   1  -1  -2   70.39    2.70
  -1  -1   2   76.99    3.10
   1  -1  -2   64.39    2.90
   1  -1  -2   61.79    3.60
  -1  -1   2   72.89    2.90
  -1  -1   2   65.29    3.00
   1   1  -2   70.59    3.00
  -1   1   2   70.59    3.00
   1   1  -2   64.79    3.60
  -1   1   2   67.29    2.90
   1   1  -2   65.79    3.10
  -1   1   2   65.39    3.20
  -1   1   2   62.19    3.40
  -1   1   2   69.09    2.70
   1   1  -2   64.29    3.00
   1   1  -2   71.29    2.90
   1   1  -2   69.59    3.40
  -1   1   2   68.49    2.70
  -1   1   2   62.39    3.50
   1   1  -2   69.59    2.70
   0  -1   2 1352.66   48.00
   0  -1   2 1355.36   47.90
   0  -1  -2 1338.97   48.10
   0  -1  -2 1277.67   47.90
   0  -1   2 1354.86   48.40
   0  -1  -2 1338.77   48.40
   0  -1   2 1422.16   48.00
   0  -1   2 1315.27   48.20
   0  -1  -2 1416.36   48.30
   0  -1  -2 1505.15   48.00
   0  -1   2 1280.87   47.70
   0   1  -2 1311.47   47.70
   0   1  -2 1477.05   48.60
   0   1  -2 1408.46   48.00
   0   1  -2 1363.76   47.90
   0   1   2 1320.37   48.30
   0   1   2 1354.76   48.00
   0   1  -2 1383.26   48.00
   0   1   2 1372.56   47.90
   0   1   2 1262.17   48.40
   0   1  -2 1320.77   48.20
   0   1   2 1366.66   48.10
   0   1   2 1261.07   47.80
  -1  -1  -2   14.40    1.50
   1  -1   2   15.00    1.30
  -1  -1  -2   15.50    1.80
  -1  -1  -2   15.40    1.30
  -1  -1  -2   14.90    1.60
   1  -1   2   14.20    1.40
   1  -1   2   16.30    1.20
   1  -1   2   17.40    1.90
  -1  -1  -2   13.20    1.30
   1  -1   2   15.60    1.30
   1  -1   2   14.40    1.30
  -1  -1  -2   15.80    1.30
   1  -1   2   15.30    1.60
  -1   1  -2   16.10    1.20
   1   1   2   15.70    1.50
   1   1   2   13.90    1.30
   1   1   2   15.30    1.30
  -1   1  -2   14.20    1.10
  -1   1  -2   14.60    1.20
   1   1   2   16.20    1.70
  -1   1  -2   15.20    1.10
  -1   1  -2   16.50    1.10
  -1   1  -2   15.80    1.60
  -1   1  -2   15.90    1.50
  -1   1  -2   16.50    1.10
   1   1   2   16.30    2.00
   1   1   2   16.00    1.50
  -2  -1  -2  752.42   26.00
  -2  -1  -2  706.63   26.80
  -2  -1  -2  752.12   26.60
  -2  -1  -2  694.43   26.00
   2  -1   2  764.82   26.60
   2  -1   2  726.43   27.90
  -2  -1  -2  729.03   26.20
   2  -1   2  756.52   26.20
   2  -1   2  730.43   26.20
   2  -1   2  709.93   26.90
  -2  -1  -2  640.04   26.60
  -2  -1  -2  686.63   27.80
  -2   1  -2  735.53   26.60
  -2   1  -2  705.83   27.50
   2   1   2  742.73   28.20
   2   1   2  714.63   26.30
  -2   1  -2  757.02   26.70
  -2   1  -2  710.63   26.10
  -2   1  -2  707.23   26.30
  -2   1  -2  673.03   26.30
   2   1   2  733.33   26.10
  -2   1  -2  708.23   26.00
   2   1   2  724.63   26.10
  -2   1  -2  726.63   26.20
   2   1   2  744.83   27.00
   2   1   2  665.13   26.40
   3  -1   2    8.80    1.30
  -3  -1  -2   11.30    1.90
   3  -1   2   11.90    2.50
   3  -1   2    8.20    1.10
  -3  -1  -2    6.00    1.50
   3  -1   2    8.40    1.60
  -3  -1  -2    8.20    1.00
   3   1   2    9.00    2.00
  -3   1  -2    5.70    1.20
   3   1   2    7.00    2.20
  -3   1  -2    8.80    1.40
  -3   1  -2    7.50    1.60
  -3   1  -2    8.00    1.30
   3   1   2   10.00    1.60
   4  -1   2   24.00    3.20
  -4  -1  -2   21.30    1.90
  -4  -1  -2   25.40    1.80
   4  -1   2   21.80    2.30
   4  -1   2   18.40    3.40
  -4  -1  -2   20.90    2.30
   4  -1   2   20.70    1.90
  -4   1  -2   23.00    2.30
   4   1   2   27.00    5.30
  -4   1  -2   22.20    1.60
   4   1   2   24.90    2.40
  -4   1  -2   24.80    2.40
  -4   1  -2   21.40    2.60
   5  -1   2   82.99    6.90
   5  -1   2   94.49    5.60
  -5  -1  -2  101.49    5.50
   5  -1   2   89.09    6.30
   5   1   2   89.19    7.40
   5   1   2   99.39    5.90
   5   1   2   93.99    6.90
  -6  -1  -2  836.12   32.00
   6  -1   2  801.72   32.60
   6  -1   2  822.32   35.20
   6  -1   2  806.12   34.10
  -6  -1  -2  842.12   32.90
   6   1   2  781.42   32.80
   6   1   2  879.21   35.30
   6   1   2  830.02   35.80
  -6   1  -2  860.71   32.20
  -6   1  -2  874.01   31.70
  -7  -1  -2    1.50    1.60
   7  -1   2    1.50    1.80
   7  -1   2    1.60    2.40
   7  -1   2    0.70    2.00
  -7  -1  -2    0.40    1.70
  -7  -1  -2    2.20    1.90
   7   1   2   -2.00    2.00
  -7   1  -2    0.60    1.80
  -7   1  -2    1.20    1.90
   7   1   2   -0.50    1.70
  -7   1  -2   -2.40    2.30
   7   1   2    3.30    2.30
  -7   1  -2    1.00    1.40
  -8  -1  -2  483.45   22.60
   8  -1   2  479.95   24.30
  -8  -1  -2  496.15   20.60
   8  -1   2  464.65   22.10
  -8  -1  -2  404.46   23.60
   8  -1   2  477.95   24.60
  -8   1  -2  498.65   22.40
  -8   1  -2  490.75   22.90
   8   1   2  503.35   24.60
  -8   1  -2  489.65   19.60
   8   1   2  496.95   25.30
  -8   1  -2  523.75   20.90
   8   1   2  477.35   22.40
   9  -1   2   20.30    4.50
   9  -1   2   22.70    4.00
  -9  -1  -2   26.70    3.90
   9  -1   2   26.10    5.20
  -9  -1  -2   23.40    4.30
   9   1   2   29.30    5.30
  -9   1  -2   21.80    2.90
   9   1   2   16.50    4.90
   9   1   2   16.70    5.00
  -9   1  -2   21.50    4.00
  -9   1  -2   38.10    5.10
 -10  -2   2    1.70    2.20
 -10  -2   2    4.70    2.30
 -10  -2   2    3.80    1.90
  10  -2  -2    0.90    3.00
  10   2  -2    0.10    3.60
 -10   2   2    0.90    1.80
 -10   2   2    4.60    2.20
  10   2  -2    0.90    3.50
 -10   2   2   -0.60    1.60
 -10   2   2    8.40    2.30
 -10   2   2    7.40    2.50
 -10   2   2   -1.50    2.10
 -10   2   2    5.50    2.50
 -10   2   2    0.10    3.00
 -10   2   2    3.60    2.10
  -9  -2   2    0.10    1.50
   9  -2  -2    1.30    2.40
   9  -2  -2   -3.60    2.20
  -9  -2   2   -1.50    1.60
   9  -2  -2   -0.70    1.30
  -9  -2   2   -1.70    1.40
   9   2  -2    3.10    2.70
  -9   2   2    0.60    1.80
  -9   2   2   -0.10    1.30
  -9   2   2    0.80    1.60
  -9   2   2   -0.10    1.30
  -9   2   2    1.40    1.60
  -9   2   2   -4.10    1.80
  -9   2   2    0.60    1.70
   9   2  -2    3.90    2.40
   8  -2  -2   25.80    2.60
  -8  -2   2   26.90    3.50
  -8  -2   2   25.70    3.40
  -8  -2   2   22.60    4.00
   8  -2  -2   29.20    5.40
   8  -2  -2   26.30    4.90
   8  -2  -2   28.30    4.30
  -8   2   2   22.30    3.40
  -8   2   2   25.50    4.30
  -8   2   2   25.50    2.90
  -8   2   2   22.10    3.40
   8   2  -2   25.20    4.80
   8   2  -2   25.20    5.90
  -8   2   2   23.20    2.80
  -8   2   2   21.90    3.10
   7  -2  -2   12.00    2.60
  -7  -2   2   11.80    2.70
   7  -2  -2   15.20    1.90
  -7  -2   2   11.60    2.50
   7  -2  -2   13.10    3.00
   7  -2  -2    7.30    3.00
  -7  -2   2    8.50    2.00
  -7   2   2   10.80    2.00
   7   2  -2   10.30    2.70
  -7   2   2    8.80    1.80
  -7   2   2    8.20    1.70
   7   2  -2   12.60    3.70
  -7   2   2   12.40    2.20
   6  -2  -2   53.19    4.70
   6  -2  -2   55.59    3.40
  -6  -2   2   48.40    4.00
   6  -2  -2   50.29    5.10
  -6  -2   2   52.99    4.60
   6  -2  -2   53.29    4.60
  -6  -2   2   59.59    4.40
  -6   2   2   49.30    3.40
  -6   2   2   51.49    3.60
   6   2  -2   51.49    5.40
   6   2  -2   48.40    4.80
  -6   2   2   56.29    3.70
  -5  -2   2   14.30    1.60
   5  -2  -2   12.40    1.50
  -5  -2   2   15.00    2.50
   5  -2  -2   14.10    2.60
  -5  -2   2   15.60    2.60
   5  -2  -2   12.30    2.70
   5  -2  -2   13.70    2.40
   5   2  -2   13.50    2.60
   5   2  -2   15.80    3.30
  -5   2   2   14.30    1.50
  -5   2   2   13.70    1.70
   4  -2  -2   56.89    4.10
   4  -2  -2   65.79    4.20
  -4  -2   2   58.49    3.90
  -4  -2   2   54.39    3.60
  -4  -2   2   48.80    3.30
   4  -2  -2   64.49    4.20
   4  -2  -2   58.89    3.20
   4   2  -2   52.49    3.80
   4   2  -2   59.79    4.60
  -4   2   2   62.49    4.00
   4   2  -2   70.59    4.90
  -4   2   2   51.29    3.10
  -4   2   2   62.79    3.20
  -4   2   2   60.29    2.90
   3  -2  -2   63.89    3.20
  -3  -2   2   66.99    3.80
  -3  -2   2   66.99    3.40
  -3  -2   2   73.09    3.60
  -3  -2   2   60.99    3.30
   3  -2  -2   57.29    3.60
  -3  -2   2   60.79    3.10
   3  -2  -2   66.19    3.90
  -3   2   2   62.79    3.10
  -3   2   2   61.49    3.70
  -3   2   2   63.19    3.10
   3   2  -2   61.59    4.40
   3   2  -2   61.49    3.90
  -3   2   2   60.89    3.00
   3   2  -2   60.69    3.70
   3   2  -2   59.59    3.20
  -3   2   2   56.89    3.20
   3   2  -2   68.09    4.30
  -2  -2   2  188.58    7.70
   2  -2  -2  201.48    8.20
   2  -2  -2  190.58    7.70
  -2  -2   2  185.18    7.40
  -2  -2   2  198.18    7.90
  -2  -2   2  195.38    7.90
   2  -2  -2  184.88    7.40
  -2  -2   2  183.58    7.50
  -2  -2   2  186.28    7.60
  -2   2   2  194.78    7.90
  -2   2   2  196.88    8.20
   2   2  -2  206.38    9.10
   2   2  -2  193.58    7.50
   2   2  -2  192.08    7.90
   2   2  -2  189.98    7.60
  -2   2   2  184.08    7.50
  -2   2   2  197.88    7.70
  -2   2   2  178.18    8.00
   2   2  -2  202.98    8.10
   2   2  -2  183.28    7.50
   2   2  -2  205.28    7.80
  -2   2   2  200.18    7.40
   1  -2  -2    2.80    0.90
  -1  -2   2    3.80    0.80
   1  -2  -2    4.10    0.70
  -1  -2   2    2.70    0.70
  -1  -2   2    3.70    0.90
   1  -2  -2    5.90    1.20
   1  -2  -2    3.80    0.60
   1  -2  -2    4.00    0.80
  -1  -2   2    3.90    0.70
  -1  -2   2    4.40    0.80
   1  -2  -2    3.40    0.90
  -1  -2   2    3.80    0.80
  -1  -2   2    4.10    0.70
   1   2  -2    3.70    1.00
   1   2  -2    3.30    0.80
   1   2  -2    3.00    0.60
  -1   2   2    4.30    0.80
   1   2  -2    2.50    0.60
  -1   2   2    4.40    0.80
  -1   2   2    5.10    1.00
   1   2  -2    3.60    0.60
   1   2  -2    3.50    0.80
  -1   2   2    3.90    0.90
  -1   2   2    2.90    1.10
  -1   2   2    4.80    1.00
   0  -2  -2  110.09    4.70
   0  -2   2  117.19    4.40
   0  -2  -2  107.99    4.70
   0  -2   2  109.99    5.20
   0  -2   2  114.99    4.40
   0  -2  -2  102.19    4.50
   0  -2  -2  108.59    5.10
   0  -2  -2  103.39    5.30
   0  -2   2  108.39    4.40
   0  -2   2  104.59    4.40
   0  -2   2  109.69    4.90
   0  -2  -2  109.59    5.10
   0  -2   2  107.09    4.50
   0  -2   2  111.19    4.20
   0  -2   2  108.69    4.80
   0   2  -2  109.59    4.80
   0   2   2  102.59    5.00
   0   2   2  107.89    4.80
   0   2  -2  110.09    4.30
   0   2   2  107.59    4.80
   0   2  -2  111.99    4.90
   0   2  -2  111.89    4.30
   0   2  -2  113.89    4.40
   0   2   2   97.29    5.30
   0   2  -2  111.99    4.50
   0   2  -2  106.09    4.40
   0   2   2  109.09    4.80
   0   2  -2  118.09    5.30
   0   2   2  101.59    5.10
  -1  -2  -2    3.50    1.10
   1  -2   2    2.40    0.70
   1  -2   2    4.60    1.10
   1  -2   2    2.00    0.80
  -1  -2  -2    3.10    0.80
   1  -2   2    3.40    1.00
  -1  -2  -2    3.50    0.90
   1  -2   2    3.00    0.60
   1  -2   2    3.60    0.70
  -1  -2  -2    3.30    1.10
  -1  -2  -2    2.80    0.80
  -1  -2  -2    5.50    1.00
   1   2   2    2.30    0.80
   1   2   2    2.70    1.20
  -1   2  -2    1.80    0.70
  -1   2  -2    3.40    0.90
   1   2   2    3.50    0.80
   1   2   2    2.10    1.00
  -1   2  -2    2.10    1.00
   1   2   2    2.70    1.00
   1   2   2    2.20    1.00
  -1   2  -2    3.70    0.60
  -1   2  -2    3.40    0.60
   2  -2   2   83.49    3.80
  -2  -2  -2   73.99    4.10
  -2  -2  -2   75.99    4.90
  -2  -2  -2   63.49    4.10
  -2  -2  -2   77.59    4.30
   2  -2   2   78.39    4.70
   2  -2   2   83.09    4.00
   2  -2   2   82.49    4.90
  -2  -2  -2   78.19    3.50
  -2  -2  -2   79.59    4.40
   2   2   2   75.09    3.50
   2   2   2   82.79    5.40
  -2   2  -2   75.49    3.40
   2   2   2   68.09    4.00
  -2   2  -2   76.99    3.90
   2   2   2   75.99    4.40
   2   2   2   83.99    4.00
   2   2   2   82.09    4.80
  -2   2  -2   82.79    4.30
  -2   2  -2   78.39    3.80
  -2   2  -2   82.39    4.50
  -2   2  -2   76.19    4.50
  -2   2  -2   79.19    3.90
  -2   2  -2   75.49    3.80
  -3  -2  -2  148.89    7.00
  -3  -2  -2  166.78    7.40
   3  -2   2  148.99    8.30
   3  -2   2  167.28    7.30
   3   2   2  161.58    7.60
  -3   2  -2  158.48    7.10
  -3   2  -2  166.58    7.60
   4  -2   2    2.30    1.50
   4  -2   2    4.70    1.40
  -4  -2  -2    3.50    1.50
  -4  -2  -2    3.00    2.30
  -4   2  -2    2.30    1.20
  -4   2  -2    2.20    1.10
  -4   2  -2    0.00    0.80
   4   2   2    1.60    1.50
  -4   2  -2    6.00    1.60
   4   2   2    2.30    0.90
   4   2   2    4.40    2.30
   5  -2   2  177.48   10.30
  -5  -2  -2  171.68    8.40
   5  -2   2  168.28    8.60
   5   2   2  172.48   11.00
   5   2   2  173.18    9.00
  -6  -2  -2    4.90    2.10
   6  -2   2    4.10    2.10
   6  -2   2    2.90    1.70
  -6  -2  -2    4.20    1.60
  -6  -2  -2    1.30    1.60
   6  -2   2    0.70    1.70
   6  -2   2    2.80    1.30
   6   2   2    2.20    1.60
  -6   2  -2    3.60    1.70
   6   2   2    2.20    2.80
   6   2   2    1.00    1.80
  -6   2  -2    3.10    1.60
  -6   2  -2    2.90    1.70
   7  -2   2   -1.30    1.90
   7  -2   2   -3.10    1.50
  -7  -2  -2    1.80    1.60
  -7  -2  -2   -1.70    1.50
  -7  -2  -2   -0.10    1.60
   7  -2   2   -1.00    2.00
  -7   2  -2    1.10    1.40
  -7   2  -2   -0.10    1.40
   7   2   2   -1.40    2.40
   7   2   2    1.20    1.90
   7   2   2   -0.30    2.70
  -7   2  -2   -1.70    1.20
  -7   2  -2   -0.90    0.80
   8  -2   2    1.60    2.80
  -8  -2  -2   -0.80    2.00
   8  -2   2    0.20    2.30
  -8  -2  -2   -0.90    2.10
   8  -2   2   -1.00    2.30
  -8  -2  -2    3.00    1.80
   8   2   2   -1.40    2.50
  -8   2  -2   -0.70    1.30
  -8   2  -2   -2.50    1.50
  -8   2  -2    0.70    1.70
   8   2   2   -4.40    2.40
  -8   2  -2    3.30    2.70
   8   2   2    3.20    2.70
  -8   2  -2    2.00    1.80
   9  -2   2  127.29   11.00
   9   2   2  123.19   11.70
  10  -3  -2  225.18   14.70
 -10  -3   2  252.67   14.20
  10  -3  -2  257.57   12.00
 -10  -3   2  257.67   13.50
 -10  -3   2  270.87   12.60
 -10   3   2  255.37   11.90
 -10   3   2  269.27   13.00
 -10   3   2  273.97   14.20
 -10   3   2  282.67   14.30
  10   3  -2  243.58   16.00
 -10   3   2  249.58   12.10
 -10   3   2  260.57   12.20
 -10   3   2  254.37   11.70
 -10   3   2  248.78   12.40
  10   3  -2  240.38   17.10
 -10   3   2  258.67   12.90
  -9  -3   2    1.30    2.00
   9  -3  -2    6.80    2.90
  -9  -3   2    4.50    2.10
   9  -3  -2    4.40    1.70
  -9   3   2    6.70    2.60
  -9   3   2    3.90    1.70
  -9   3   2    0.10    1.90
  -9   3   2    2.80    1.60
  -9   3   2    3.10    1.70
   9   3  -2    4.40    2.80
  -9   3   2    1.90    2.10
   9   3  -2    5.30    3.30
  -9   3   2    5.60    2.00
  -9   3   2    5.00    1.70
  -8  -3   2  695.93   30.10
   8  -3  -2  716.03   30.70
  -8  -3   2  721.53   28.70
  -8  -3   2  712.63   29.50
   8  -3  -2  727.23   28.00
   8  -3  -2  720.93   30.90
   8  -3  -2  717.13   32.00
   8   3  -2  751.82   33.20
  -8   3   2  697.93   28.30
  -8   3   2  731.03   27.50
   8   3  -2  707.03   31.70
  -8   3   2  760.22   31.30
  -8   3   2  694.93   28.10
  -8   3   2  739.23   31.30
  -8   3   2  730.03   27.90
   7  -3  -2   65.59    5.80
  -7  -3   2   55.09    4.70
   7  -3  -2   63.29    5.40
   7  -3  -2   58.19    3.90
   7  -3  -2   50.39    5.80
  -7  -3   2   52.39    4.50
  -7  -3   2   54.19    5.00
  -7   3   2   52.59    3.80
  -7   3   2   56.79    3.80
  -7   3   2   56.29    5.60
   7   3  -2   69.49    6.20
   7   3  -2   72.49    6.70
  -7   3   2   62.49    4.20
  -7   3   2   63.49    4.20
  -7   3   2   46.20    3.40
   6  -3  -2  160.68    7.40
   6  -3  -2  158.58    9.40
   6  -3  -2  142.99    8.60
   6  -3  -2  162.18    9.00
  -6   3   2  154.78    7.10
  -6   3   2  142.49    6.70
  -6   3   2  172.38    7.30
   5  -3  -2    6.30    1.40
  -5  -3   2    8.10    2.10
   5  -3  -2    9.50    2.10
   5  -3  -2    5.10    2.80
   5  -3  -2    8.00    2.10
  -5  -3   2    8.40    2.00
  -5  -3   2    6.40    1.70
  -5   3   2    8.80    1.30
  -5   3   2    7.50    1.10
   5   3  -2    6.90    2.40
  -5   3   2    8.00    1.60
  -5   3   2    7.50    1.40
   5   3  -2    6.70    2.00
  -4  -3   2    5.60    1.50
  -4  -3   2    2.20    1.10
   4  -3  -2    1.30    0.70
  -4  -3   2    4.70    1.60
   4  -3  -2    2.40    1.20
   4  -3  -2    1.50    0.90
  -4  -3   2    0.60    0.70
   4   3  -2    0.60    1.10
   4   3  -2    0.30    0.70
  -4   3   2    2.30    0.90
  -4   3   2    0.80    0.70
   4   3  -2    2.20    0.90
   4   3  -2    1.90    1.20
   3  -3  -2    2.80    0.80
  -3  -3   2    2.20    1.00
  -3  -3   2    3.20    0.90
  -3  -3   2    2.50    0.90
  -3  -3   2    2.10    0.80
   3  -3  -2    3.30    1.10
  -3  -3   2    3.20    0.80
  -3  -3   2    2.00    0.50
   3  -3  -2    1.60    0.70
   3   3  -2    2.40    0.80
   3   3  -2    3.80    1.10
  -3   3   2    3.70    1.20
   3   3  -2    3.20    1.50
  -3   3   2    2.30    0.70
  -3   3   2    2.70    0.90
  -3   3   2    1.60    0.40
   3   3  -2    2.50    0.90
   3   3  -2    3.50    1.20
   3   3  -2    1.80    1.20
  -3   3   2    2.60    0.60
  -3   3   2    2.50    0.60
   2  -3  -2  407.26   15.10
  -2  -3   2  401.96   16.00
   2  -3  -2  412.36   15.60
  -2  -3   2  413.66   15.70
  -2  -3   2  430.66   15.90
  -2  -3   2  433.26   15.30
  -2  -3   2  426.96   15.80
   2  -3  -2  432.86   16.20
   2  -3  -2  420.06   14.80
  -2  -3   2  402.46   15.50
  -2  -3   2  405.86   15.40
  -2  -3   2  414.86   15.50
  -2   3   2  393.36   15.70
   2   3  -2  396.76   15.40
  -2   3   2  410.06   16.20
   2   3  -2  382.66   15.30
  -2   3   2  411.46   15.10
  -2   3   2  412.36   15.50
   2   3  -2  426.26   15.80
   2   3  -2  418.16   15.30
  -2   3   2  441.06   15.60
   2   3  -2  374.76   14.90
  -2   3   2  397.26   14.80
   2   3  -2  421.66   15.60
  -2   3   2  390.86   15.40
   1  -3  -2   43.60    2.50
  -1  -3   2   38.90    2.80
  -1  -3   2   42.20    2.40
   1  -3  -2   38.50    2.30
   1  -3  -2   39.50    2.20
  -1  -3   2   40.90    2.20
  -1  -3   2   43.50    2.20
   1  -3  -2   42.80    2.60
   1  -3  -2   42.40    2.10
  -1  -3   2   38.80    2.40
  -1  -3   2   42.40    2.40
  -1  -3   2   37.50    2.30
   1   3  -2   43.20    2.60
  -1   3   2   41.50    2.30
   1   3  -2   42.20    2.50
  -1   3   2   40.10    2.20
   1   3  -2   39.10    2.40
  -1   3   2   40.00    2.50
   1   3  -2   45.40    3.40
  -1   3   2   41.70    2.70
   1   3  -2   40.00    2.20
   0  -3  -2 2596.84   90.19
   0  -3   2 2563.34   89.99
   0  -3  -2 2485.85   90.29
   0  -3  -2 2366.76   90.09
   0  -3  -2 2527.55   90.69
   0  -3   2 2617.54   90.99
   0  -3   2 2636.94   90.69
   0  -3  -2 2389.26   90.69
   0   3  -2 2608.54   90.99
   0   3   2 2498.85   90.79
   0   3   2 2618.74   90.19
   0   3  -2 2531.15   89.89
   0   3  -2 2665.83   90.39
   0   3   2 2585.14   90.19
   0   3   2 2442.36   90.49
   0   3   2 2595.94   90.29
   0   3  -2 2548.65   90.39
   0   3   2 2468.55   90.59
   1  -3   2   15.50    1.70
  -1  -3  -2   18.30    2.20
  -1  -3  -2   18.30    1.80
   1  -3   2   20.50    1.30
   1  -3   2   21.20    1.30
  -1  -3  -2   18.90    2.00
   1  -3   2   19.60    1.80
   1  -3   2   20.50    2.40
   1  -3   2   21.60    1.60
  -1  -3  -2   15.40    1.80
   1  -3   2   19.10    1.40
   1  -3   2   19.50    1.40
  -1  -3  -2   19.90    2.30
  -1   3  -2   19.50    1.40
   1   3   2   17.80    2.10
  -1   3  -2   20.10    1.30
   1   3   2   17.40    2.20
  -1   3  -2   21.30    2.30
   1   3   2   18.70    1.70
  -1   3  -2   20.70    1.40
   1   3   2   16.50    2.20
   1   3   2   18.80    2.00
  -1   3  -2   18.90    1.20
  -1   3  -2   20.20    1.50
  -1   3  -2   21.00    2.10
   1   3   2   20.80    2.40
   1   3   2   18.30    1.60
  -1   3  -2   20.80    2.00
   1   3   2   17.60    2.00
   2  -3   2 1599.84   60.09
   2  -3   2 1576.54   58.89
  -2  -3  -2 1603.04   58.89
   2  -3   2 1672.93   58.59
   2  -3   2 1663.33   58.39
  -2  -3  -2 1637.74   59.49
   2  -3   2 1609.24   59.49
  -2  -3  -2 1599.24   59.19
   2   3   2 1680.83   60.49
   2   3   2 1459.05   59.09
  -2   3  -2 1683.13   59.39
  -2   3  -2 1609.84   58.89
  -2   3  -2 1658.53   58.09
   2   3   2 1650.93   58.99
   2   3   2 1665.93   59.99
  -2   3  -2 1673.83   57.89
  -2   3  -2 1707.23   58.79
  -2   3  -2 1680.23   59.89
  -2   3  -2 1576.04   57.79
   3  -3   2    9.40    1.90
   3  -3   2    6.30    1.20
  -3  -3  -2    7.70    1.60
   3  -3   2   12.40    1.40
  -3  -3  -2    8.50    1.60
   3   3   2    9.80    2.30
  -3   3  -2    6.40    1.50
   3   3   2    7.10    2.00
  -3   3  -2    9.10    1.70
  -3   3  -2    7.70    1.00
  -3   3  -2    7.20    1.60
   3   3   2   12.20    1.50
   3   3   2   13.20    2.10
  -4  -3  -2   26.40    3.30
  -4  -3  -2   15.50    3.00
   4  -3   2   21.80    2.00
   4  -3   2   19.00    2.20
   4  -3   2   22.60    3.10
   4   3   2   19.80    2.70
  -4   3  -2   18.30    1.50
  -4   3  -2   20.70    2.80
  -4   3  -2   18.30    2.30
  -4   3  -2   22.10    2.60
   4   3   2   17.00    3.40
   4   3   2   19.60    3.70
   5  -3   2   86.39    5.90
  -5  -3  -2   96.79    7.10
   5  -3   2  100.79    6.90
   5  -3   2   82.39    6.60
   5  -3   2   93.09    5.10
  -5  -3  -2   85.89    5.80
  -5  -3  -2   94.49    6.30
  -5   3  -2   95.69    6.20
  -5   3  -2   91.09    5.80
  -5   3  -2  103.09    8.00
   5   3   2   86.99    6.10
   5   3   2   87.59    7.60
   5   3   2   91.49    7.20
  -6  -3  -2 1414.56   52.49
  -6  -3  -2 1421.26   53.59
   6  -3   2 1382.36   53.99
   6  -3   2 1366.56   52.99
  -6  -3  -2 1474.95   54.79
   6  -3   2 1404.46   51.89
   6  -3   2 1368.06   54.79
   6   3   2 1471.15   56.89
  -6   3  -2 1459.95   52.89
   6   3   2 1386.66   55.39
   6   3   2 1342.17   53.89
  -6   3  -2 1440.26   53.39
  -6   3  -2 1378.86   52.09
   7  -3   2   30.20    3.10
   7  -3   2   30.60    4.10
  -7  -3  -2   19.70    3.80
  -7  -3  -2   36.20    4.50
  -7  -3  -2   34.90    3.70
   7  -3   2   23.30    4.80
   7  -3   2   32.30    4.80
   7   3   2   22.20    4.00
   7   3   2   28.80    6.10
  -7   3  -2   28.20    3.60
  -7   3  -2   29.10    3.40
  -8  -3  -2  651.03   27.70
  -8  -3  -2  659.63   26.50
  -8  -3  -2  544.35   32.00
   8  -3   2  641.14   29.60
   8  -3   2  657.03   30.10
  -8   3  -2  655.13   26.80
  -8   3  -2  665.53   27.20
  -8   3  -2  686.23   26.60
   8   3   2  685.43   32.00
   8   3   2  628.34   28.70
  -8   3  -2  633.74   27.50
  -9  -3  -2   18.80    3.60
   9  -3   2   18.60    4.60
  -9  -3  -2   10.30    3.10
  -9  -3  -2   14.70    3.70
   9  -3   2   21.90    4.70
   9   3   2   14.90    3.80
   9   3   2   22.50    5.00
 -10  -4   2  903.11   36.20
  10  -4  -2  883.71   34.30
 -10  -4   2  895.91   34.80
  10  -4  -2  821.32   37.80
 -10  -4   2  856.31   37.00
  10   4  -2  895.11   39.80
 -10   4   2  934.21   36.50
 -10   4   2  897.41   37.20
 -10   4   2  923.91   35.70
 -10   4   2  851.91   34.30
 -10   4   2  812.32   33.50
 -10   4   2  828.72   34.90
  10   4  -2  931.51   41.40
 -10   4   2  870.71   34.30
  -9  -4   2   -0.80    2.20
   9  -4  -2    0.80    2.40
  -9  -4   2    0.50    2.50
   9  -4  -2    2.40    1.70
   9  -4  -2    2.90    2.80
  -9  -4   2    4.60    2.10
   9   4  -2    4.40    3.90
   9   4  -2    2.70    2.90
  -9   4   2    2.30    2.00
  -9   4   2   -1.30    2.10
  -9   4   2   -3.10    2.60
  -9   4   2    1.30    1.40
  -9   4   2   -0.60    1.60
  -9   4   2   -0.30    1.50
  -9   4   2    2.80    2.10
  -8  -4   2   11.40    2.90
   8  -4  -2   12.50    3.30
  -8  -4   2    7.70    2.60
  -8  -4   2    9.10    2.40
   8  -4  -2    8.30    4.60
   8  -4  -2    9.00    2.00
  -8   4   2    5.90    2.00
  -8   4   2    8.50    1.80
  -8   4   2    8.20    1.60
   8   4  -2    7.80    3.90
  -8   4   2    8.40    2.00
  -8   4   2    3.30    2.70
  -8   4   2   12.00    2.10
   8   4  -2    8.60    3.60
  -7  -4   2    0.20    1.30
   7  -4  -2    1.70    2.00
   7  -4  -2    2.10    1.30
   7  -4  -2    2.20    1.50
  -7  -4   2   -1.20    1.50
  -7  -4   2    0.20    1.20
   7  -4  -2    1.80    1.80
   7   4  -2    0.30    2.10
  -7   4   2    1.30    1.10
   7   4  -2    3.20    2.00
  -7   4   2    0.70    1.20
  -7   4   2    1.20    2.00
   6  -4  -2  167.58    9.00
  -6  -4   2  165.88    9.00
  -6  -4   2  164.88    8.60
   6  -4  -2  148.69    9.20
   6  -4  -2  162.18    8.00
  -6  -4   2  163.88    9.50
   6  -4  -2  173.08    9.50
  -6   4   2  176.68    7.50
   6   4  -2  165.98   10.80
  -6   4   2  165.48    8.10
   6   4  -2  173.78   10.80
  -6   4   2  181.88   11.40
   5  -4  -2    6.20    1.60
   5  -4  -2    8.90    2.70
  -5  -4   2    6.60    2.50
  -5  -4   2    4.80    1.70
   5  -4  -2    5.90    1.40
  -5   4   2    4.20    1.30
  -5   4   2    4.60    0.70
   5   4  -2    6.70    2.00
   5   4  -2    3.90    2.10
  -5   4   2    6.70    1.20
   4  -4  -2 4555.44  147.09
  -4  -4   2 4145.99  143.89
  -4  -4   2 4016.30  144.49
  -4  -4   2 3881.11  143.09
  -4  -4   2 4248.67  145.39
   4  -4  -2 4166.98  144.19
   4  -4  -2 4025.40  144.29
   4   4  -2 4204.88  147.49
   4   4  -2 4071.69  143.99
   4   4  -2 3820.42  143.29
   4   4  -2 4153.08  146.09
   4   4  -2 3945.11  145.19
  -4   4   2 4314.97  144.09
  -4   4   2 3699.73  143.19
  -4   4   2 3634.44  142.79
  -4   4   2 4128.69  143.19
   3  -4  -2   52.79    2.90
  -3  -4   2   49.90    3.60
  -3  -4   2   46.90    3.40
  -3  -4   2   49.70    3.30
   3  -4  -2   45.90    3.10
  -3  -4   2   54.39    3.30
   3   4  -2   55.09    3.30
   3   4  -2   47.20    2.90
   3   4  -2   56.79    4.00
   3   4  -2   54.79    5.70
  -3   4   2   49.70    2.40
  -3   4   2   56.89    2.70
  -3   4   2   52.99    3.30
  -3   4   2   59.59    3.30
   3   4  -2   57.49    3.60
   3   4  -2   50.19    3.50
  -3   4   2   50.69    2.50
  -2  -4   2  389.16   15.30
  -2  -4   2  397.46   15.40
   2  -4  -2  381.66   15.00
  -2  -4   2  386.76   14.80
   2  -4  -2  389.06   14.20
   2  -4  -2  375.76   14.30
  -2  -4   2  401.26   15.20
  -2  -4   2  386.56   14.80
   2   4  -2  398.26   15.30
   2   4  -2  391.16   15.10
   2   4  -2  348.27   14.30
  -2   4   2  379.06   14.40
   2   4  -2  382.86   14.70
   2   4  -2  398.66   15.60
   2   4  -2  419.36   15.30
  -2   4   2  383.56   15.00
  -2   4   2  363.86   14.20
  -1  -4   2   15.70    1.50
  -1  -4   2   17.10    1.50
  -1  -4   2   16.20    1.60
  -1  -4   2   19.40    1.70
   1  -4  -2   18.20    1.40
   1  -4  -2   18.30    1.30
   1  -4  -2   18.40    1.70
   1  -4  -2   18.60    1.80
   1  -4  -2   17.00    1.60
  -1  -4   2   17.70    2.00
  -1  -4   2   17.20    1.50
  -1  -4   2   19.10    1.40
   1   4  -2   21.40    2.00
   1   4  -2   17.30    1.30
  -1   4   2   17.20    1.60
  -1   4   2   18.80    1.90
   1   4  -2   15.30    1.60
   1   4  -2   17.70    1.40
   1   4  -2   17.60    2.10
   1   4  -2   17.00    1.40
   1   4  -2   18.60    1.70
  -1   4   2   18.10    1.60
  -1   4   2   18.50    1.40
   1   4  -2   18.90    1.60
   0  -4  -2   29.60    2.30
   0  -4   2   29.10    1.70
   0  -4   2   24.00    2.60
   0  -4  -2   29.30    2.20
   0  -4  -2   30.10    2.10
   0  -4   2   30.00    1.70
   0  -4   2   30.40    1.90
   0  -4  -2   26.30    2.40
   0  -4   2   24.40    2.10
   0  -4   2   27.90    1.80
   0  -4  -2   24.70    2.10
   0   4  -2   29.10    2.10
   0   4   2   25.90    2.20
   0   4  -2   27.50    1.70
   0   4  -2   29.40    1.80
   0   4  -2   27.10    2.40
   0   4   2   29.10    2.40
   0   4   2   30.90    2.20
   0   4  -2   27.70    2.40
   0   4  -2   29.40    2.80
   0   4   2   27.20    2.30
   0   4  -2   30.60    2.00
   0   4  -2   26.40    1.70
   0   4   2   30.80    2.40
   0   4   2   29.20    2.30
   1  -4   2    5.60    1.40
   1  -4   2    6.60    0.80
   1  -4   2    6.00    1.00
   1  -4   2    5.40    1.00
  -1  -4  -2    7.00    1.70
   1  -4   2    5.60    0.90
   1  -4   2    7.40    1.00
  -1  -4  -2    7.30    1.40
  -1  -4  -2    3.70    1.20
  -1  -4  -2    4.00    1.10
   1  -4   2    6.40    1.10
   1   4   2    6.00    1.50
  -1   4  -2    6.20    1.40
   1   4   2    9.60    1.40
   1   4   2    5.90    1.40
  -1   4  -2    6.00    1.40
   1   4   2    7.00    1.40
  -1   4  -2    6.90    1.80
   1   4   2    5.30    1.10
  -1   4  -2    6.50    0.90
  -1   4  -2    5.20    1.00
   2  -4   2 5519.05  196.18
   2  -4   2 5747.83  197.28
   2  -4   2 5617.24  196.98
   2  -4   2 5655.03  199.18
  -2  -4  -2 5452.65  197.88
   2  -4   2 5579.24  197.58
   2   4   2 5362.36  196.58
  -2   4  -2 5278.37  196.08
  -2   4  -2 5699.13  198.88
   2   4   2 5601.84  197.68
  -2   4  -2 5827.82  198.88
   2   4   2 5747.73  199.08
  -2   4  -2 5520.35  197.68
  -2   4  -2 5683.13  196.68
   2   4   2 5474.05  196.48
  -3  -4  -2   59.39    4.50
   3  -4   2   61.19    3.50
   3  -4   2   56.09    4.00
  -3  -4  -2   56.79    4.50
   3  -4   2   58.69    3.60
  -3   4  -2   50.39    4.00
  -3   4  -2   50.19    2.70
   3   4   2   53.79    4.90
   3   4   2   52.19    3.80
  -3   4  -2   61.69    4.80
  -3   4  -2   52.49    4.00
  -3   4  -2   52.79    3.00
   3   4   2   48.80    4.50
  -3   4  -2   54.39    2.90
   4  -4   2   77.69    4.80
   4  -4   2   74.99    5.20
  -4  -4  -2   74.19    5.30
   4  -4   2   75.19    4.30
  -4  -4  -2   85.29    8.50
  -4  -4  -2   69.19    4.80
   4   4   2   73.59    5.70
  -4   4  -2   67.49    4.80
  -4   4  -2   68.39    5.40
   4   4   2   67.79    6.00
  -4   4  -2   74.19    3.70
  -4   4  -2   63.89    3.70
  -4   4  -2   69.79    5.00
  -5  -4  -2   46.00    4.80
   5  -4   2   36.00    4.10
  -5  -4  -2   34.50    4.40
  -5  -4  -2   40.00    4.30
   5  -4   2   44.30    4.00
   5  -4   2   40.80    3.20
  -5   4  -2   38.90    2.60
  -5   4  -2   38.60    3.90
   5   4   2   35.10    5.00
   5   4   2   44.50    5.30
  -5   4  -2   44.60    4.40
  -5   4  -2   39.60    3.80
  -6  -4  -2  301.57   15.10
   6  -4   2  299.57   14.40
   6  -4   2  280.57   14.60
  -6  -4  -2  282.37   14.00
  -6  -4  -2  295.87   13.40
   6  -4   2  290.17   12.80
  -6   4  -2  284.07   13.30
  -6   4  -2  290.67   14.40
   6   4   2  278.77   14.70
  -6   4  -2  294.77   13.80
   6   4   2  297.17   16.70
   7  -4   2   13.70    3.20
   7  -4   2    3.40    2.30
  -7  -4  -2    7.10    2.20
   7  -4   2    7.10    2.20
  -7  -4  -2    6.90    2.40
  -7  -4  -2    4.20    2.10
   7   4   2    9.90    2.90
   7   4   2   10.60    3.70
  -7   4  -2    2.60    1.60
  -7   4  -2    7.40    2.20
  -7   4  -2    7.00    2.20
   8  -4   2  283.07   16.10
  -8  -4  -2  295.07   14.90
   8  -4   2  306.67   16.90
  -8  -4  -2  303.67   14.10
  -8  -4  -2  288.57   15.80
  -8   4  -2  274.37   14.50
  -8   4  -2  266.37   16.00
   8   4   2  300.77   16.20
   8   4   2  303.37   18.40
  -8   4  -2  301.97   14.80
  -8   4  -2  324.27   14.70
  -9  -4  -2   34.50    4.70
  -9  -4  -2   24.00    4.50
   9  -4   2   22.50    5.00
   9  -4   2   22.00    5.60
  -9  -4  -2   33.80    4.10
  -9  -4  -2   22.80    5.10
  -9   4  -2   19.70    3.90
  -9   4  -2   33.50    4.70
  -9   4  -2   23.40    4.50
  -9   4  -2   28.80    4.60
   9   4   2   29.30    6.30
   9   4   2   36.30    5.30
  -9   4  -2   25.40    4.30
 -10  -5   2   39.30    5.00
 -10   5   2   43.10    5.90
 -10   5   2   30.50    4.70
 -10   5   2   29.40    4.50
  -9  -5   2   50.69    4.60
   9  -5  -2   39.70    4.00
   9  -5  -2   31.70    6.10
  -9  -5   2   40.00    5.20
  -9  -5   2   25.80    4.50
  -9   5   2   35.70    3.50
  -9   5   2   39.80    4.40
   9   5  -2   57.49    7.90
  -9   5   2   49.50    6.10
  -9   5   2   47.90    5.90
  -9   5   2   43.40    4.30
   9   5  -2   54.39    7.50
   8  -5  -2  246.38   11.50
   8  -5  -2  242.58   13.70
  -8  -5   2  245.48   12.80
  -8  -5   2  239.68   11.90
  -8  -5   2  238.08   13.50
   8  -5  -2  231.68   14.00
  -8   5   2  244.38   10.60
  -8   5   2  244.38   11.60
  -8   5   2  247.68   14.60
   8   5  -2  235.38   15.20
   8   5  -2  260.07   15.90
  -8   5   2  248.68   13.70
   7  -5  -2   69.59    6.50
  -7  -5   2   81.29    6.20
  -7  -5   2   74.89    6.60
  -7  -5   2   85.09    5.90
   7  -5  -2   90.59    6.90
   7  -5  -2   79.59    5.20
   7   5  -2   95.89    8.20
  -7   5   2   92.99    7.30
  -7   5   2   81.29    7.90
   7   5  -2   80.79    7.80
  -7   5   2   85.49    5.40
  -6  -5   2  245.48   12.30
   6  -5  -2  241.38   12.40
  -6  -5   2  246.18   12.90
  -6  -5   2  261.77   12.00
   6  -5  -2  255.07   11.30
   6  -5  -2  251.07   12.70
   6   5  -2  250.87   14.50
  -6   5   2  251.07   14.70
   6   5  -2  249.97   14.20
  -6   5   2  253.47   11.20
  -5  -5   2   12.50    2.40
   5  -5  -2    4.50    2.30
  -5  -5   2    8.00    2.60
  -5  -5   2    7.70    2.20
   5  -5  -2    6.40    1.50
  -5  -5   2    8.20    1.40
  -5   5   2    7.20    3.00
   5   5  -2    7.50    2.80
   5   5  -2   10.40    3.00
   5   5  -2    6.80    1.30
  -5   5   2   10.30    1.50
   5   5  -2    7.30    1.60
  -5   5   2   10.90    1.90
  -4  -5   2    3.40    1.50
  -4  -5   2    3.60    0.90
  -4  -5   2    1.90    0.90
   4  -5  -2    3.90    1.20
   4  -5  -2    4.50    1.00
  -4  -5   2    3.30    1.30
  -4   5   2    1.90    0.60
   4   5  -2    4.00    1.30
   4   5  -2    4.60    2.40
   4   5  -2    2.50    1.10
   4   5  -2    3.40    1.00
  -4   5   2    3.80    0.90
  -4   5   2    0.90    1.20
  -4   5   2    1.60    1.20
   4   5  -2    3.30    1.80
   4   5  -2    0.60    1.00
   3  -5  -2    7.00    1.10
  -3  -5   2    7.40    1.30
   3  -5  -2    5.60    1.00
  -3  -5   2    4.50    1.20
  -3  -5   2    7.80    1.80
  -3  -5   2    6.70    1.60
   3  -5  -2    7.80    1.50
  -3   5   2    9.00    1.20
   3   5  -2    7.80    1.70
   3   5  -2    6.80    1.40
   3   5  -2    7.60    1.80
   3   5  -2    8.30    1.80
  -3   5   2    7.60    0.90
  -3   5   2    7.50    1.40
   3   5  -2    7.70    1.40
  -2  -5   2  533.65   20.10
  -2  -5   2  530.85   20.60
   2  -5  -2  539.75   19.50
  -2  -5   2  528.15   20.80
  -2  -5   2  544.35   20.50
  -2   5   2  534.65   21.70
   2   5  -2  485.15   19.60
  -2   5   2  524.65   19.60
  -2   5   2  487.05   19.40
   2   5  -2  542.55   20.10
   2   5  -2  546.55   21.10
   2   5  -2  549.85   20.60
  -2   5   2  536.65   20.50
   2   5  -2  543.55   20.50
   1  -5  -2   20.80    1.70
  -1  -5   2   24.40    1.90
  -1  -5   2   23.70    1.90
  -1  -5   2   26.20    1.90
  -1  -5   2   22.40    2.50
   1  -5  -2   22.30    1.70
   1  -5  -2   22.90    2.10
  -1  -5   2   22.90    1.40
   1  -5  -2   22.30    2.10
  -1  -5   2   23.70    1.70
   1   5  -2   21.50    2.30
  -1   5   2   20.30    1.90
   1   5  -2   22.50    2.20
  -1   5   2   20.70    2.50
   1   5  -2   23.30    2.60
  -1   5   2   19.20    1.60
   1   5  -2   26.30    2.30
   1   5  -2   21.90    1.60
   1   5  -2   21.50    1.80
  -1   5   2   22.70    2.40
   0  -5  -2  510.45   20.40
   0  -5  -2  530.05   20.30
   0  -5  -2  547.45   20.80
   0  -5   2  538.45   20.00
   0  -5   2  541.35   21.60
   0  -5   2  524.85   20.60
   0  -5   2  542.35   19.70
   0  -5   2  552.74   19.70
   0  -5   2  552.34   19.90
   0  -5  -2  536.75   20.90
   0  -5  -2  540.15   20.60
   0   5  -2  544.05   19.90
   0   5  -2  541.95   21.80
   0   5   2  546.65   21.00
   0   5  -2  530.75   20.50
   0   5   2  527.65   20.60
   0   5  -2  495.95   19.50
   0   5   2  529.45   20.40
   0   5   2  546.85   21.90
   0   5   2  541.85   20.70
   0   5  -2  499.95   19.60
   0   5  -2  543.45   21.00
   0   5  -2  543.45   21.00
  -1  -5  -2   92.19    5.10
  -1  -5  -2   79.59    4.60
   1  -5   2   86.39    4.00
  -1  -5  -2   78.29    4.80
   1  -5   2   86.09    5.70
   1  -5   2   85.59    4.10
  -1  -5  -2   81.89    5.10
   1  -5   2   87.79    4.20
   1  -5   2   81.89    4.20
  -1  -5  -2   93.89    5.40
   1  -5   2   84.19    3.80
   1   5   2   88.09    5.00
  -1   5  -2   78.99    3.70
   1   5   2   84.89    5.60
   1   5   2   89.19    5.20
   1   5   2   87.19    4.60
  -1   5  -2   86.99    4.60
   1   5   2   84.79    4.50
  -1   5  -2   84.09    5.10
  -1   5  -2   83.29    5.70
  -1   5  -2   88.09    3.90
  -2  -5  -2  285.47   12.00
  -2  -5  -2  307.47   13.60
   2  -5   2  301.97   12.00
   2  -5   2  302.97   11.40
   2  -5   2  276.47   13.10
  -2  -5  -2  315.97   13.20
   2  -5   2  311.47   14.50
   2  -5   2  287.17   11.50
   2   5   2  306.77   13.80
  -2   5  -2  298.37   13.10
   2   5   2  310.07   12.00
   2   5   2  306.67   12.00
  -2   5  -2  300.97   14.20
  -2   5  -2  303.07   12.20
  -2   5  -2  285.47   11.20
  -2   5  -2  295.17   11.50
   2   5   2  296.77   13.00
   3  -5   2   33.50    2.80
   3  -5   2   36.30    3.00
  -3  -5  -2   35.80    3.30
   3  -5   2   34.20    2.60
  -3  -5  -2   40.70    4.10
  -3  -5  -2   31.40    3.40
  -3   5  -2   33.50    2.60
  -3   5  -2   33.10    3.30
   3   5   2   41.20    4.30
  -3   5  -2   35.20    2.10
  -3   5  -2   31.80    3.90
  -3   5  -2   31.10    1.90
   3   5   2   34.50    3.20
  -4  -5  -2  246.48   11.70
   4  -5   2  247.08   12.60
  -4  -5  -2  265.37   12.10
   4  -5   2  249.48   11.00
   4  -5   2  252.17   11.30
  -4  -5  -2  256.77   12.80
   4   5   2  260.07   13.30
  -4   5  -2  240.58   12.10
  -4   5  -2  243.88   10.10
   4   5   2  245.88   11.60
  -4   5  -2  251.27   10.40
   4   5   2  271.77   14.00
  -4   5  -2  244.08   13.00
   5  -5   2   64.69    5.00
  -5  -5  -2   73.59    5.50
   5  -5   2   72.19    5.40
  -5  -5  -2   69.09    5.00
  -5  -5  -2   65.89    5.90
  -5   5  -2   73.19    6.10
   5   5   2   73.89    7.00
  -5   5  -2   64.19    5.10
   5   5   2   74.39    6.40
  -5   5  -2   70.29    5.50
  -6  -5  -2  187.28    9.80
   6  -5   2  194.08   10.80
  -6  -5  -2  195.78   10.50
  -6  -5  -2  213.38   11.60
   6  -5   2  201.68   10.80
   6  -5   2  196.38    9.60
  -6   5  -2  202.78   10.40
   6   5   2  198.08   13.00
  -6   5  -2  200.88   11.40
  -6   5  -2  198.18   10.80
   6   5   2  191.98   11.60
  -6   5  -2  166.38    8.40
  -7  -5  -2    7.00    2.50
   7  -5   2    9.00    2.40
  -7  -5  -2   12.10    2.70
  -7  -5  -2    7.40    2.90
   7  -5   2   11.90    2.50
   7   5   2    5.30    2.80
  -7   5  -2   12.50    2.90
  -7   5  -2   10.60    3.20
   7   5   2   11.90    4.10
  -7   5  -2   10.50    2.70
  -8  -5  -2  132.39    7.60
   8  -5   2  123.29    9.20
  -8  -5  -2  133.39    8.70
  -8  -5  -2  140.19    9.70
   8  -5   2  130.49    7.60
  -8  -5  -2  123.49    8.80
   8  -5   2  131.39   10.30
  -8   5  -2  117.19    8.10
   8   5   2  121.19   10.40
  -8   5  -2  138.09    8.10
  -8   5  -2  127.39    8.80
   8   5   2  112.09   10.70
  -8   5  -2  146.89    9.10
  -8   5  -2  125.49    8.80
  -9  -5  -2   87.19    7.40
  -9  -5  -2   80.19    7.80
  -9  -5  -2   91.79    7.00
   9  -5   2   80.79    8.30
   9  -5   2   82.19    7.50
  -9  -5  -2   67.29    5.60
  -9   5  -2   80.59    7.00
   9   5   2   89.99    7.90
  -9   5  -2   86.59    7.10
  -9   5  -2   84.59    7.30
  -9   5  -2   71.79    6.30
   9   5   2   88.89   10.00
   9  -6  -2   24.10    3.10
   9  -6  -2   15.00    4.70
  -9  -6   2   21.80    4.70
  -9  -6   2   24.50    4.80
  -9  -6   2   22.80    3.60
  -9   6   2   20.80    4.60
  -9   6   2   17.30    5.70
   9   6  -2   14.90    5.30
   9   6  -2   17.90    5.00
  -8  -6   2  138.79    9.20
   8  -6  -2  129.19    9.80
   8  -6  -2  146.49    8.20
  -8  -6   2  157.38    9.80
  -8  -6   2  148.69   10.20
   8   6  -2  147.39   11.60
   8   6  -2  150.08   12.10
  -8   6   2  143.49   10.70
  -8   6   2  145.19    8.10
   7  -6  -2   15.20    3.20
  -7  -6   2   10.70    3.40
  -7  -6   2    7.70    2.10
   7  -6  -2   10.50    2.20
  -7  -6   2   10.50    2.80
   7   6  -2   12.60    3.90
   7   6  -2   11.10    3.70
  -7   6   2   10.20    2.80
  -7   6   2    9.10    3.30
  -7   6   2    8.50    2.10
  -6  -6   2  355.66   16.70
   6  -6  -2  347.27   15.60
  -6  -6   2  312.07   13.20
   6  -6  -2  341.07   14.60
  -6  -6   2  332.37   15.70
  -6  -6   2  352.06   15.40
   6   6  -2  346.67   17.90
  -6   6   2  339.97   16.60
   6   6  -2  303.27   14.10
   6   6  -2  353.06   18.60
  -6   6   2  341.07   18.60
  -6   6   2  353.66   14.60
  -5  -6   2  174.68    9.70
  -5  -6   2  163.18    7.30
  -5  -6   2  175.18    9.00
   5  -6  -2  165.98    8.20
   5  -6  -2  169.78    8.40
  -5  -6   2  177.28    9.20
   5   6  -2  141.09    8.30
   5   6  -2  160.48   11.20
  -5   6   2  180.18   11.80
   5   6  -2  179.98   10.50
  -5   6   2  164.08    9.70
  -5   6   2  166.48    8.10
   5   6  -2  170.78    8.30
  -4  -6   2  305.17   14.20
  -4  -6   2  302.47   13.60
   4  -6  -2  297.67   12.50
  -4  -6   2  303.67   13.50
  -4  -6   2  288.07   13.00
   4  -6  -2  314.57   13.00
   4   6  -2  295.37   14.50
   4   6  -2  309.37   16.40
   4   6  -2  321.67   13.30
  -4   6   2  318.57   13.30
   4   6  -2  306.27   13.10
  -4   6   2  307.37   14.40
  -4   6   2  319.27   16.90
   3  -6  -2   12.90    1.20
   3  -6  -2   14.10    1.30
   3  -6  -2   17.50    2.10
  -3  -6   2   17.20    2.90
  -3  -6   2   17.80    2.50
  -3  -6   2   18.00    2.20
   3  -6  -2   14.20    1.40
   3   6  -2   17.70    2.30
   3   6  -2   18.40    2.30
  -3   6   2   15.10    2.90
   3   6  -2   17.10    2.10
  -3   6   2   19.20    4.00
  -3   6   2   16.60    2.40
   2  -6  -2  631.24   23.50
   2  -6  -2  603.84   23.30
  -2  -6   2  628.04   24.60
  -2  -6   2  657.23   24.30
   2  -6  -2  644.94   23.30
   2  -6  -2  651.03   24.50
  -2  -6   2  651.63   24.20
  -2  -6   2  638.24   25.20
  -2  -6   2  661.43   24.70
   2   6  -2  625.24   24.30
   2   6  -2  640.84   25.00
  -2   6   2  634.34   23.70
  -2   6   2  644.84   24.70
   2   6  -2  643.74   25.40
   2   6  -2  652.13   24.80
  -2   6   2  644.94   27.40
   2   6  -2  620.24   24.50
  -2   6   2  631.64   25.30
  -1  -6   2   24.30    2.10
   1  -6  -2   20.00    2.60
   1  -6  -2   22.70    1.90
  -1  -6   2   22.30    1.90
   1  -6  -2   21.90    1.90
   1  -6  -2   24.20    2.30
  -1  -6   2   26.20    2.10
  -1  -6   2   25.70    1.90
  -1  -6   2   24.80    2.80
  -1  -6   2   24.80    1.60
  -1   6   2   27.10    3.50
   1   6  -2   24.30    2.40
  -1   6   2   22.50    2.20
   1   6  -2   24.80    3.00
   1   6  -2   27.20    2.70
  -1   6   2   21.30    3.00
   1   6  -2   25.80    2.60
   1   6  -2   21.80    1.60
  -1   6   2   23.60    2.50
   1   6  -2   24.20    2.00
   0  -6   2  467.25   17.50
   0  -6   2  440.06   17.10
   0  -6   2  463.05   17.60
   0  -6  -2  457.75   18.20
   0  -6   2  456.15   17.30
   0  -6  -2  467.85   18.60
   0  -6   2  446.46   19.50
   0  -6  -2  455.95   18.00
   0  -6  -2  455.15   17.60
   0   6   2  471.55   18.90
   0   6  -2  451.55   19.60
   0   6  -2  437.36   18.20
   0   6  -2  463.05   18.80
   0   6  -2  460.85   17.40
   0   6   2  465.95   18.70
   0   6  -2  489.95   21.10
   0   6   2  475.55   19.70
   1  -6   2   22.60    1.70
  -1  -6  -2   21.80    2.70
  -1  -6  -2   22.10    2.50
   1  -6   2   22.10    1.50
  -1  -6  -2   25.50    2.70
   1  -6   2   25.60    1.90
   1  -6   2   22.30    3.60
   1   6   2   23.10    2.80
  -1   6  -2   19.80    1.40
   1   6   2   19.70    2.20
  -1   6  -2   19.70    3.30
   1   6   2   21.90    2.30
  -1   6  -2   19.30    2.30
   1   6   2   21.70    2.70
   1   6   2   19.50    2.40
  -1   6  -2   22.70    2.70
  -1   6  -2   20.70    1.60
  -2  -6  -2   78.99    5.60
   2  -6   2   89.59    4.70
  -2  -6  -2   98.29    5.60
   2  -6   2   91.99    5.50
   2  -6   2   85.79    3.90
  -2  -6  -2   87.79    5.50
   2  -6   2   79.39    8.20
  -2   6  -2   76.49    3.70
   2   6   2   84.99    4.60
   2   6   2   76.89    4.30
  -2   6  -2   82.99    6.40
  -2   6  -2   79.49    6.30
   2   6   2   81.39    5.80
   2   6   2   73.49    5.70
  -2   6  -2   81.49    3.90
  -2   6  -2   86.89    4.90
   3  -6   2  158.88    7.80
  -3  -6  -2  173.38    9.30
   3  -6   2  157.48    7.60
  -3  -6  -2  164.38    8.60
   3   6   2  164.98    8.60
  -3   6  -2  168.78    7.80
  -3   6  -2  157.48    8.90
  -3   6  -2  160.98   10.00
   3   6   2  166.38    7.30
  -4  -6  -2  174.08    9.30
  -4  -6  -2  176.28    8.90
   4  -6   2  176.18    8.40
   4  -6   2  168.18    8.50
   4  -6   2  172.08    8.60
  -4  -6  -2  182.98   10.10
   4   6   2  187.78   11.00
  -4   6  -2  166.48    9.40
  -4   6  -2  168.68    7.30
   4   6   2  190.88   11.20
   4   6   2  170.38    9.20
  -4   6  -2  165.98   10.50
  -4   6  -2  173.38    9.80
  -4   6  -2  173.18    8.10
  -5  -6  -2   85.69    6.80
  -5  -6  -2   94.69    6.40
   5  -6   2   85.09    5.50
   5  -6   2   92.19    6.10
  -5  -6  -2  104.59    6.10
   5   6   2   94.99    8.10
  -5   6  -2   82.69    4.50
   5   6   2  103.09    8.00
  -5   6  -2   96.19    7.50
  -5   6  -2  100.29    5.20
  -5   6  -2   87.49    6.50
  -5   6  -2   90.39    6.70
  -6  -6  -2    3.50    1.90
   6  -6   2    1.80    1.50
   6  -6   2    1.40    1.50
  -6  -6  -2    0.60    1.50
   6  -6   2    0.40    1.80
  -6  -6  -2    1.80    1.40
  -6   6  -2   -0.80    1.90
  -6   6  -2   -0.40    1.60
  -6   6  -2    3.30    2.20
  -6   6  -2    4.70    1.60
   6   6   2   -0.60    2.00
   6   6   2    2.40    2.80
  -6   6  -2    0.30    1.90
   7  -6   2    6.00    2.40
  -7  -6  -2    2.80    1.60
  -7  -6  -2    2.80    3.90
   7  -6   2    1.50    1.30
  -7  -6  -2    2.50    1.40
   7  -6   2    0.40    2.20
  -7  -6  -2    0.40    1.70
  -7   6  -2    4.60    1.90
   7   6   2    5.30    3.30
   7   6   2    4.10    3.10
  -7   6  -2    3.80    2.30
  -8  -6  -2    3.80    1.90
   8  -6   2   -0.10    3.00
  -8  -6  -2    3.00    2.00
   8  -6   2    2.20    1.50
  -8  -6  -2    0.70    1.60
   8  -6   2    4.20    2.40
  -8  -6  -2    1.70    2.20
  -8   6  -2    1.00    2.20
  -8   6  -2   -0.60    2.00
   8   6   2    1.20    2.70
  -8   6  -2   -2.80    2.30
   8   6   2   -4.70    3.10
  -8   6  -2   -1.30    2.30
   9  -7  -2   26.30    3.50
   9  -7  -2   11.30    3.50
   9   7  -2   26.20    5.70
  -9   7   2   12.00    4.10
  -9   7   2   14.50    3.80
   9   7  -2   31.20    6.60
  -9   7   2   17.90    3.30
   8  -7  -2  605.44   27.40
  -8  -7   2  620.74   26.70
  -8  -7   2  623.74   25.80
   8  -7  -2  617.54   25.30
  -8  -7   2  597.94   27.50
   8   7  -2  600.34   30.10
   8   7  -2  618.04   30.20
  -8   7   2  596.54   27.80
  -8   7   2  627.44   31.20
  -8   7   2  632.34   25.40
   7  -7  -2    8.50    2.80
  -7  -7   2    4.30    2.10
   7  -7  -2   10.10    2.20
  -7  -7   2    4.90    2.40
  -7  -7   2    9.20    2.90
  -7   7   2    8.30    2.20
  -7   7   2    7.70    3.40
  -7   7   2   16.20    4.20
   7   7  -2    8.50    3.90
   7   7  -2   11.70    4.10
  -6  -7   2  168.48   10.40
  -6  -7   2  175.58    9.90
  -6  -7   2  177.78    9.50
   6  -7  -2  156.58    8.60
   6  -7  -2  168.28    9.10
  -6   7   2  171.78   10.70
  -6   7   2  166.98    8.70
   6   7  -2  157.18   11.00
   6   7  -2  178.08   12.60
  -6   7   2  171.08   12.40
   6   7  -2  174.28    8.50
   5  -7  -2   24.00    2.60
  -5  -7   2   33.30    4.50
   5  -7  -2   24.80    2.80
  -5  -7   2   27.50    3.90
  -5  -7   2   28.20    3.60
  -5   7   2   26.00    4.40
  -5   7   2   27.80    5.90
   5   7  -2   25.30    5.40
   5   7  -2   28.00    4.10
   5   7  -2   22.60    2.70
  -5   7   2   24.60    3.00
  -4  -7   2    1.10    1.20
  -4  -7   2    2.60    1.40
  -4  -7   2    2.90    1.20
  -4  -7   2    2.60    1.30
   4  -7  -2    2.90    1.20
   4  -7  -2    1.00    1.00
  -4   7   2    4.60    2.30
   4   7  -2    3.10    1.40
   4   7  -2    8.40    1.80
  -4   7   2    0.80    1.60
   4   7  -2    4.90    2.10
   4   7  -2    3.10    2.50
  -4   7   2    2.80    1.40
   3  -7  -2    7.00    1.70
  -3  -7   2    8.40    1.90
  -3  -7   2    7.50    2.00
   3  -7  -2    7.60    1.20
  -3  -7   2    6.00    1.70
  -3  -7   2    5.60    1.60
   3  -7  -2    8.90    1.20
   3   7  -2    6.20    1.70
   3   7  -2    6.40    1.90
   3   7  -2    7.00    1.80
  -3   7   2    8.80    2.20
  -3   7   2    5.50    2.10
   3   7  -2    9.80    1.60
  -3   7   2    5.40    2.40
   3   7  -2    7.10    1.80
   2  -7  -2  323.47   12.50
   2  -7  -2  282.57   12.00
  -2  -7   2  306.87   14.10
   2  -7  -2  321.37   13.40
  -2  -7   2  318.97   13.20
  -2  -7   2  329.97   13.50
  -2  -7   2  310.37   14.10
  -2  -7   2  314.27   14.20
   2  -7  -2  325.97   12.20
  -2   7   2  326.87   14.40
   2   7  -2  310.17   13.90
   2   7  -2  314.87   14.30
   2   7  -2  308.77   13.70
  -2   7   2  317.57   16.10
  -2   7   2  311.47   12.70
   2   7  -2  322.97   13.40
   2   7  -2  307.67   13.30
  -2   7   2  311.87   13.70
  -1  -7   2   46.90    2.90
  -1  -7   2   40.90    3.00
   1  -7  -2   46.80    3.50
   1  -7  -2   45.10    2.90
  -1  -7   2   44.90    2.50
  -1  -7   2   45.60    4.10
  -1  -7   2   49.00    3.10
   1  -7  -2   46.30    3.50
   1   7  -2   45.70    3.10
  -1   7   2   40.30    4.60
  -1   7   2   42.70    3.20
   1   7  -2   43.00    3.70
   1   7  -2   43.00    4.20
  -1   7   2   42.00    4.30
   1   7  -2   37.60    3.50
   1   7  -2   47.00    3.80
  -1   7   2   47.50    4.00
   0  -7  -2 2177.88   79.19
   0  -7  -2 2161.68   78.79
   0  -7  -2 2119.29   79.19
   0  -7   2 2201.18   78.89
   0  -7   2 2251.87   78.69
   0  -7   2 2211.48   78.39
   0  -7   2 2184.98   78.59
   0  -7   2 2252.57   81.79
   0  -7  -2 2166.18   79.59
   0  -7  -2 2244.58   80.19
   0   7   2 2256.57   80.59
   0   7  -2 2151.48   79.89
   0   7  -2 2166.98   80.39
   0   7  -2 2211.18   81.59
   0   7   2 2233.28   81.39
   0   7   2 2240.18   80.09
   0   7  -2 2226.18   80.39
   0   7  -2 2207.48   78.69
   1  -7   2   64.69    5.60
  -1  -7  -2   77.69    4.90
  -1  -7  -2   65.19    4.70
  -1  -7  -2   71.69    5.20
  -1  -7  -2   79.59    5.20
  -1  -7  -2   69.19    5.00
   1  -7   2   76.19    4.10
   1  -7   2   74.09    3.60
   1  -7   2   74.59    3.80
   1  -7   2   72.89    4.10
   1   7   2   75.69    5.30
  -1   7  -2   75.69    5.30
  -1   7  -2   75.09    5.40
  -1   7  -2   72.59    3.70
   1   7   2   76.99    4.80
   1   7   2   75.49    5.10
   1   7   2   72.69    4.80
  -1   7  -2   75.89    6.10
  -2  -7  -2  618.14   24.40
   2  -7   2  599.24   22.90
   2  -7   2  580.14   23.80
  -2  -7  -2  603.34   24.00
  -2  -7  -2  606.14   23.90
   2  -7   2  585.24   21.80
  -2   7  -2  559.54   24.10
   2   7   2  562.44   27.30
   2   7   2  608.84   23.20
   2   7   2  604.74   23.40
  -2   7  -2  592.64   22.00
  -2   7  -2  590.54   24.50
   2   7   2  600.04   24.30
  -2   7  -2  589.54   28.10
   3  -7   2   46.40    3.50
  -3  -7  -2   51.79    4.70
   3  -7   2   43.30    3.50
  -3  -7  -2   54.69    4.60
  -3  -7  -2   52.99    4.30
  -3   7  -2   44.70    5.30
  -3   7  -2   53.09    4.00
   3   7   2   50.59    5.00
  -3   7  -2   52.29    4.80
   3   7   2   56.29    3.50
   3   7   2   49.50    4.40
  -4  -7  -2   23.10    3.20
  -4  -7  -2   23.90    3.00
  -4  -7  -2   25.40    3.70
   4  -7   2   23.60    2.80
   4  -7   2   28.50    2.80
  -4   7  -2   21.70    2.00
  -4   7  -2   22.90    3.50
   4   7   2   32.70    4.50
  -4   7  -2   21.10    3.80
   4   7   2   27.10    4.90
  -4   7  -2   21.00    3.70
  -4   7  -2   30.10    4.40
   4   7   2   22.50    3.60
  -5  -7  -2   16.50    3.10
   5  -7   2   14.50    2.80
  -5  -7  -2   16.10    2.70
  -5  -7  -2   13.30    3.20
   5  -7   2    9.90    2.20
  -5   7  -2    8.90    3.20
   5   7   2   11.50    3.70
  -5   7  -2    9.90    3.00
   5   7   2   12.40    3.50
  -5   7  -2   12.60    3.30
  -5   7  -2   15.60    3.80
   6  -7   2 1308.17   50.09
  -6  -7  -2 1356.86   52.09
   6  -7   2 1333.97   50.99
   6  -7   2 1327.17   49.90
  -6  -7  -2 1347.07   49.60
  -6  -7  -2 1323.27   50.99
  -6  -7  -2 1347.87   50.69
   6   7   2 1373.96   54.09
   6   7   2 1385.46   59.39
  -6   7  -2 1158.98   47.80
  -6   7  -2 1269.77   49.10
  -6   7  -2 1281.87   52.29
  -6   7  -2 1375.36   53.59
  -6   7  -2 1348.17   51.39
  -7  -7  -2   39.70    4.70
   7  -7   2   37.70    4.30
   7  -7   2   40.20    4.90
  -7  -7  -2   40.50    3.80
   7   7   2   29.50    5.30
  -7   7  -2   46.40    5.20
   8  -7   2  534.05   28.20
  -8  -7  -2  569.44   23.60
  -8  -7  -2  590.94   26.90
   8  -7   2  592.24   27.50
  -8  -7  -2  604.24   25.40
  -8  -7  -2  606.54   26.10
   8  -7   2  604.84   24.80
   8   7   2  576.74   29.50
   8   7   2  595.54   28.20
  -8   7  -2  589.84   26.50
  -8   7  -2  568.44   27.60
  -8   7  -2  602.94   25.40
  -9  -8   2    9.90    3.30
   9  -8  -2    6.70    3.40
  -9  -8   2   14.00    3.60
  -9  -8   2   12.70    3.40
   9  -8  -2   14.60    3.20
  -9   8   2   18.10    5.20
   9   8  -2    7.30    4.70
  -9   8   2   10.30    3.60
  -9   8   2    2.80    4.40
  -8  -8   2   15.90    3.60
  -8  -8   2   13.90    3.90
  -8  -8   2   15.30    3.60
   8  -8  -2   11.10    2.80
   8  -8  -2    5.40    3.40
  -8   8   2   15.40    4.00
  -8   8   2   15.30    4.50
  -8   8   2   12.80    4.00
   8   8  -2   10.20    5.00
   8   8  -2    9.50    4.00
   7  -8  -2   23.30    3.90
   7  -8  -2   24.60    3.20
  -7   8   2   29.00    4.20
  -7   8   2   25.80    5.80
  -7   8   2   30.20    5.50
  -6  -8   2   27.10    4.60
   6  -8  -2   27.50    3.20
  -6  -8   2   19.60    3.90
   6  -8  -2   22.50    2.80
  -6  -8   2   23.80    4.20
   6   8  -2   26.80    3.20
  -6   8   2   22.70    3.40
   6   8  -2   24.30    5.90
   6   8  -2   23.80    4.90
  -6   8   2   23.00    4.60
  -6   8   2   17.90    4.90
  -5  -8   2   13.00    3.00
   5  -8  -2   11.20    2.20
   5  -8  -2   10.70    2.00
  -5  -8   2    7.50    2.10
  -5  -8   2    8.80    2.60
   5   8  -2   15.10    4.60
   5   8  -2   11.70    2.10
  -5   8   2   12.10    2.50
  -5   8   2   14.30    3.40
  -5   8   2    9.20    3.10
   5   8  -2   12.90    3.10
  -4  -8   2 2613.64   97.19
  -4  -8   2 2652.23   97.09
  -4  -8   2 2621.74   97.29
   4  -8  -2 2712.83   96.69
  -4  -8   2 2689.03   98.29
   4  -8  -2 2508.45   95.69
  -4   8   2 2744.83   98.59
  -4   8   2 2860.31  102.09
   4   8  -2 2768.22   97.19
   4   8  -2 2617.24   96.69
  -4   8   2 2629.44   96.79
  -3  -8   2  218.88   10.20
  -3  -8   2  213.58   10.70
  -3  -8   2  209.38   10.70
  -3  -8   2  207.88   10.20
   3  -8  -2  207.68    9.30
   3  -8  -2  207.38    8.90
   3  -8  -2  214.98   10.10
  -3   8   2  220.08   13.20
   3   8  -2  197.98   10.20
  -3   8   2  220.58   11.40
   3   8  -2  220.28   10.90
   3   8  -2  203.08   10.70
   3   8  -2  204.48    9.50
  -3   8   2  213.88   10.40
   2  -8  -2   41.80    3.40
  -2  -8   2   38.20    3.30
  -2  -8   2   41.10    3.20
   2  -8  -2   39.90    2.50
  -2  -8   2   38.10    3.40
   2   8  -2   36.40    3.30
  -2   8   2   40.60    3.00
   2   8  -2   44.20    4.30
  -2   8   2   37.40    3.80
  -2   8   2   37.70    4.10
   2   8  -2   44.10    3.90
   2   8  -2   34.60    3.10
  -2   8   2   34.30    4.60
   2   8  -2   39.50    3.70
  -1  -8   2   52.59    4.80
  -1  -8   2   52.39    3.70
  -1  -8   2   60.69    3.30
   1  -8  -2   58.29    3.70
  -1  -8   2   58.89    3.50
   1  -8  -2   59.99    4.20
  -1  -8   2   56.39    3.70
  -1   8   2   58.89    5.60
   1   8  -2   55.69    4.50
  -1   8   2   59.49    4.70
   1   8  -2   50.99    4.40
   1   8  -2   55.89    5.10
  -1   8   2   59.89    4.70
   1   8  -2   55.99    3.70
   1   8  -2   52.19    4.30
   0  -8  -2    8.50    1.70
   0  -8   2    7.90    1.30
   0  -8  -2   11.70    2.40
   0  -8   2    9.10    1.80
   0  -8  -2   11.40    2.60
   0  -8   2    8.10    1.60
   0  -8   2    9.20    1.60
   0  -8  -2    8.20    1.60
   0  -8   2    8.40    1.40
   0  -8   2    6.80    2.20
   0  -8  -2    7.70    1.70
   0   8  -2   10.90    2.70
   0   8  -2   10.50    2.40
   0   8   2    9.90    2.20
   0   8   2    8.20    2.50
   0   8  -2    7.40    1.50
   0   8  -2   10.50    3.00
   0   8   2    7.40    2.10
   0   8  -2    7.90    2.10
   1  -8   2   23.70    1.80
  -1  -8  -2   22.70    2.90
   1  -8   2   23.40    1.90
  -1  -8  -2   23.50    2.60
  -1  -8  -2   19.60    2.80
   1  -8   2   24.30    2.20
  -1  -8  -2   21.20    2.90
  -1  -8  -2   19.10    2.60
   1  -8   2   22.70    2.10
  -1   8  -2   26.40    3.80
   1   8   2   23.40    2.70
  -1   8  -2   24.00    4.20
   1   8   2   22.90    3.00
   1   8   2   16.10    2.40
  -1   8  -2   21.40    1.80
  -1   8  -2   29.10    4.10
   1   8   2   24.50    3.80
   2  -8   2 1544.95   56.99
  -2  -8  -2 1596.74   57.79
  -2  -8  -2 1603.84   58.59
   2  -8   2 1577.34   55.79
  -2  -8  -2 1563.04   58.09
   2  -8   2 1563.54   56.99
  -2  -8  -2 1535.35   58.09
  -2  -8  -2 1555.54   57.19
  -2   8  -2 1554.24   58.89
   2   8   2 1573.84   57.79
  -2   8  -2 1551.54   60.89
   2   8   2 1577.84   58.89
  -2   8  -2 1519.85   57.69
   2   8   2 1526.25   58.39
   2   8   2 1532.95   58.49
  -3  -8  -2   50.19    4.50
  -3  -8  -2   46.90    4.10
  -3  -8  -2   44.10    4.10
  -3  -8  -2   45.70    4.60
   3  -8   2   48.30    3.60
   3  -8   2   47.80    3.70
   3   8   2   43.30    3.40
   3   8   2   45.30    4.70
   3   8   2   44.20    4.30
  -3   8  -2   43.00    3.80
  -3   8  -2   38.00    4.70
  -3   8  -2   45.50    2.80
  -3   8  -2   44.60    5.50
  -4  -8  -2   14.40    2.80
   4  -8   2   13.80    2.30
   4  -8   2   15.90    2.60
  -4  -8  -2   18.50    3.40
  -4  -8  -2   14.60    3.10
  -4  -8  -2   13.50    2.40
   4   8   2   15.50    3.30
  -4   8  -2   11.80    2.90
  -4   8  -2   12.00    3.70
  -4   8  -2   16.30    2.70
  -4   8  -2   13.90    3.50
   4   8   2   13.10    1.70
   4   8   2   12.80    2.70
   5  -8   2   54.49    4.70
  -5  -8  -2   37.00    6.60
  -5  -8  -2   53.89    4.40
  -5  -8  -2   51.19    5.30
  -5  -8  -2   55.99    5.00
   5   8   2   51.99    6.10
  -5   8  -2   52.09    6.50
  -5   8  -2   54.49    5.70
   5   8   2   60.89    6.90
  -5   8  -2   56.89    4.30
  -5   8  -2   46.10    5.40
  -6  -8  -2  250.57   18.00
  -6  -8  -2  211.88   11.20
  -6  -8  -2  216.78   10.40
  -6  -8  -2  202.68   11.40
   6  -8   2  209.38   10.80
   6  -8   2  210.58   11.50
   6   8   2  206.98   13.40
  -6   8  -2  207.78   12.10
  -6   8  -2  214.08   13.60
  -6   8  -2  173.58   12.40
   6   8   2  220.18   13.70
  -6   8  -2  198.88   12.30
  -7  -8  -2   36.70    3.70
   7  -8   2   32.30    4.50
  -7  -8  -2   36.20    4.20
   7  -8   2   30.40    3.50
   7  -8   2   37.00    4.00
   7   8   2   24.50    5.00
   8  -8   2  299.67   14.20
   8  -8   2  234.68   13.30
   8  -8   2  297.67   16.10
  -8  -8  -2  270.37   15.30
  -8  -8  -2  288.37   14.90
  -8  -8  -2  275.37   13.70
  -8  -8  -2  259.47   13.90
  -8   8  -2  290.17   16.50
   8   8   2  276.17   17.70
  -8   8  -2  293.87   15.90
   8   8   2  295.87   16.80
  -8   8  -2  286.57   14.60
  -8  -9   2   55.29    5.40
  -8  -9   2   39.90    6.00
  -8  -9   2   52.09    5.50
   8  -9  -2   46.70    4.80
   8  -9  -2   62.49    5.70
  -8   9   2   55.19    6.90
  -8   9   2   50.99    8.50
  -8   9   2   46.10    5.10
   8   9  -2   44.90    7.90
  -7  -9   2   25.30    4.60
   7  -9  -2   24.90    4.00
  -7  -9   2   32.80    4.10
  -7  -9   2   19.30    4.00
   7  -9  -2   31.00    3.70
  -7   9   2   32.70    5.80
   7   9  -2   26.20    5.60
  -7   9   2   18.40    4.30
  -7   9   2   23.20    3.40
   6  -9  -2  302.57   14.10
  -6  -9   2  294.07   15.20
   6  -9  -2  296.57   14.20
  -6  -9   2  309.67   15.00
  -6  -9   2  297.27   16.10
   6   9  -2  309.27   19.00
   6   9  -2  320.87   14.10
  -6   9   2  310.07   14.50
  -6   9   2  319.17   16.60
  -6   9   2  314.37   18.90
  -5  -9   2    6.70    2.50
  -5  -9   2    4.70    2.10
  -5  -9   2    3.40    1.80
  -5  -9   2    4.30    2.00
   5  -9  -2    6.40    2.00
   5   9  -2    4.40    1.50
  -5   9   2    4.10    2.80
   5   9  -2    5.90    3.50
  -5   9   2    8.00    3.00
  -5   9   2    3.80    2.00
   5   9  -2    4.60    1.80
  -4  -9   2    3.80    1.90
  -4  -9   2   -1.20    1.20
  -4  -9   2    3.60    1.60
  -4  -9   2    1.00    1.40
   4  -9  -2    0.40    0.80
   4  -9  -2    2.10    1.40
  -4   9   2    2.40    1.70
  -4   9   2    1.00    2.20
   4   9  -2    4.10    1.80
   4   9  -2    2.70    1.60
  -4   9   2    2.90    2.10
  -3  -9   2   14.00    2.70
   3  -9  -2   19.80    2.70
  -3  -9   2   22.90    3.30
  -3  -9   2   11.20    2.50
  -3  -9   2   18.00    3.00
   3  -9  -2   20.60    1.90
   3   9  -2   18.70    2.90
  -3   9   2   18.60    4.20
   3   9  -2   21.20    3.10
   3   9  -2   18.20    2.20
  -3   9   2   22.90    3.40
  -3   9   2   21.50    3.90
   3   9  -2   21.30    3.70
   2  -9  -2  528.25   21.40
  -2  -9   2  510.05   22.70
   2  -9  -2  520.85   19.90
   2  -9  -2  516.75   20.20
  -2  -9   2  537.35   21.40
  -2  -9   2  520.95   20.80
  -2  -9   2  537.25   21.30
   2   9  -2  515.05   21.80
   2   9  -2  511.15   22.10
  -2   9   2  523.85   22.00
   2   9  -2  514.05   22.60
  -2   9   2  549.05   24.60
   2   9  -2  464.85   22.10
  -2   9   2  532.85   22.50
  -1  -9   2    9.00    1.80
   1  -9  -2    8.20    1.70
  -1  -9   2    7.30    1.70
   1  -9  -2    8.70    2.20
  -1  -9   2    8.40    1.70
  -1  -9   2    6.00    2.10
  -1   9   2    8.80    3.00
   1   9  -2    4.70    1.20
   1   9  -2    8.60    2.40
   1   9  -2    8.00    2.10
   1   9  -2    5.80    2.10
   1   9  -2    7.90    2.30
  -1   9   2    3.70    2.00
  -1   9   2    5.60    1.90
   0  -9   2  152.58    6.70
   0  -9   2  141.79    7.00
   0  -9  -2  144.69    8.30
   0  -9  -2  149.99    7.70
   0  -9   2  145.19    7.30
   0  -9  -2  139.59    7.70
   0  -9  -2  146.99    7.30
   0   9  -2  159.18    9.90
   0   9  -2  142.09    8.60
   0   9   2  145.89    8.70
   0   9   2  150.98   10.60
   0   9   2  155.68    8.50
   0   9  -2  137.09    7.00
   0   9  -2  148.49    8.40
   0   9  -2  161.98    9.20
  -1  -9  -2  114.99    6.90
  -1  -9  -2  120.39    6.60
  -1  -9  -2  120.39    7.30
   1  -9   2  115.69    5.60
   1  -9   2  112.49    6.10
  -1  -9  -2  112.59    6.90
   1  -9   2  109.29    5.30
   1  -9   2  114.89    6.10
  -1  -9  -2  125.69    6.90
   1   9   2  114.19    7.50
  -1   9  -2  122.49    7.80
   1   9   2  118.69    7.60
  -1   9  -2  121.09    8.90
   1   9   2  123.09    7.00
  -1   9  -2  112.29    7.00
  -1   9  -2  107.79    5.60
   2  -9   2    6.40    1.60
  -2  -9  -2    4.90    1.70
  -2  -9  -2    6.30    2.00
  -2  -9  -2    2.50    1.50
  -2  -9  -2    6.70    2.00
   2  -9   2    6.60    1.70
  -2  -9  -2    8.10    1.80
   2   9   2    4.70    1.50
   2   9   2    6.30    2.20
  -2   9  -2    8.00    2.50
  -2   9  -2    5.00    1.90
  -2   9  -2    5.80    1.10
   2   9   2    7.00    2.10
   2   9   2    2.90    1.50
  -2   9  -2    6.50    2.80
  -3  -9  -2   61.39    5.30
  -3  -9  -2   48.60    4.80
  -3  -9  -2   56.09    4.70
   3  -9   2   56.69    4.20
  -3  -9  -2   58.39    4.80
   3  -9   2   53.49    4.20
   3   9   2   53.49    5.10
  -3   9  -2   60.89    6.60
   3   9   2   60.79    4.20
  -3   9  -2   57.39    5.50
   3   9   2   55.89    5.20
  -3   9  -2   61.79    5.90
  -3   9  -2   54.69    4.50
   4  -9   2  596.84   24.70
   4  -9   2  590.04   24.60
  -4  -9  -2  618.34   25.40
  -4  -9  -2  627.74   25.00
  -4  -9  -2  640.24   25.50
  -4  -9  -2  624.24   26.20
   4   9   2  601.94   26.80
  -4   9  -2  605.44   28.80
  -4   9  -2  603.44   27.20
  -4   9  -2  601.54   24.80
  -4   9  -2  597.04   26.60
   4   9   2  606.54   23.80
   4   9   2  596.54   25.90
  -5  -9  -2   40.30    4.60
  -5  -9  -2   43.60    3.90
  -5  -9  -2   36.30    4.20
   5  -9   2   39.20    4.20
   5  -9   2   37.70    3.90
  -5  -9  -2   43.10    4.60
   5   9   2   29.20    5.00
  -5   9  -2   24.30    4.40
  -5   9  -2   37.30    3.80
  -5   9  -2   33.20    5.20
  -5   9  -2   40.90    5.80
   5   9   2   37.70    6.10
  -6  -9  -2    9.40    2.70
  -6  -9  -2   13.10    3.00
   6  -9   2   13.60    3.30
  -6  -9  -2   12.60    2.70
  -6  -9  -2    9.20    2.90
   6  -9   2    8.80    2.20
  -6   9  -2   10.80    3.40
  -6   9  -2   12.80    2.60
   6   9   2    5.40    3.80
   6   9   2   10.30    3.40
  -6   9  -2   12.50    2.40
  -7  -9  -2   91.69    7.10
  -7  -9  -2   88.59    7.90
  -7  -9  -2  103.19    7.60
   7  -9   2   91.69    7.60
  -7  -9  -2  122.59    7.60
   7  -9   2  105.99    7.20
  -7   9  -2   87.29    8.20
   7   9   2  101.59    9.70
  -7   9  -2   92.49    8.00
  -7   9  -2   94.19    9.20
   7   9   2   85.09    8.90
  -8 -10   2  187.78   11.70
  -8 -10   2  200.78   11.30
   8 -10  -2  199.08   11.70
   8 -10  -2  184.98   10.70
  -8 -10   2  173.38   12.00
   8  10  -2  197.78   15.30
  -8  10   2  196.68   11.30
  -8  10   2  180.58   15.00
  -8  10   2  216.98   13.90
  -7 -10   2   34.40    4.50
  -7 -10   2   15.50    3.50
  -7 -10   2   26.60    4.70
   7 -10  -2   32.50    3.90
   7 -10  -2   30.60    3.90
  -7  10   2   20.40    3.80
  -7  10   2   23.80    5.80
  -7  10   2   23.40    5.40
   7  10  -2   23.00    5.60
  -6 -10   2  346.27   17.80
   6 -10  -2  340.57   16.10
   6 -10  -2  319.47   15.30
  -6 -10   2  367.06   17.10
  -6 -10   2  378.96   17.40
  -6  10   2  332.17   16.30
   6  10  -2  383.16   21.50
  -6  10   2  332.77   18.10
  -6  10   2  327.47   20.40
   6  10  -2  355.56   15.70
   5 -10  -2  121.39    7.70
  -5 -10   2  118.59    8.20
  -5 -10   2  109.29    7.90
  -5 -10   2  121.89    8.70
  -5  10   2  121.99    9.10
   5  10  -2  126.99    7.10
  -5  10   2  118.79   10.70
  -5  10   2  112.29    7.70
   5  10  -2  127.09    7.40
   5  10  -2  140.79   11.90
   4 -10  -2  572.14   22.90
  -4 -10   2  561.24   25.70
  -4 -10   2  582.64   24.90
  -4 -10   2  570.14   25.10
   4 -10  -2  598.94   24.50
  -4 -10   2  585.74   25.30
   4  10  -2  577.94   24.50
  -4  10   2  637.34   28.20
  -4  10   2  627.14   25.20
   4  10  -2  596.84   26.50
  -4  10   2  604.04   29.00
  -3 -10   2   73.79    5.40
   3 -10  -2   69.49    4.30
  -3 -10   2   80.59    5.90
   3 -10  -2   69.39    5.30
  -3 -10   2   68.39    5.70
   3 -10  -2   71.49    4.20
   3  10  -2   70.69    5.40
   3  10  -2   63.39    5.20
   3  10  -2   70.09    5.90
  -3  10   2   75.49    7.50
  -3  10   2   70.89    5.70
   3  10  -2   75.19    6.00
  -3  10   2   72.99    6.40
  -2 -10   2  573.54   22.70
   2 -10  -2  559.44   21.70
   2 -10  -2  572.44   23.40
   2 -10  -2  570.54   22.20
  -2 -10   2  579.24   23.30
  -2 -10   2  561.44   23.30
   2  10  -2  561.74   23.90
  -2  10   2  571.14   24.50
   2  10  -2  545.35   23.40
  -2  10   2  563.54   24.10
   2  10  -2  542.95   24.10
   2  10  -2  573.94   24.90
  -2  10   2  578.44   26.50
  -1 -10   2   46.10    3.20
  -1 -10   2   57.99    4.30
  -1 -10   2   51.49    3.50
   1 -10  -2   59.69    4.10
   1 -10  -2   47.10    4.20
  -1 -10   2   44.80    4.20
   1  10  -2   54.69    5.50
   1  10  -2   58.69    5.10
  -1  10   2   50.29    4.90
  -1  10   2   51.19    4.90
   1  10  -2   56.09    5.00
   1  10  -2   53.59    4.80
  -1  10   2   55.39    5.60
   1  10  -2   45.80    3.80
   0 -10  -2  425.46   18.30
   0 -10   2  431.26   17.50
   0 -10   2  441.16   17.40
   0 -10  -2  440.66   18.60
   0 -10   2  433.56   17.00
   0 -10  -2  444.16   17.80
   0 -10   2  431.56   18.00
   0 -10  -2  428.66   17.20
   0  10  -2  426.76   21.00
   0  10   2  441.46   19.10
   0  10  -2  418.16   20.00
   0  10   2  453.15   19.70
   0  10   2  455.95   20.60
   0  10  -2  404.96   18.10
   0  10  -2  465.15   19.80
   0  10  -2  424.46   19.10
   1 -10   2   20.00    2.30
  -1 -10  -2   20.30    2.50
   1 -10   2   20.70    1.80
   1 -10   2   19.30    2.40
   1 -10   2   20.70    2.00
  -1 -10  -2   20.80    3.40
  -1 -10  -2   22.20    3.70
  -1 -10  -2   22.90    3.70
  -1 -10  -2   20.30    3.20
  -1  10  -2   24.00    4.00
  -1  10  -2   24.10    3.60
   1  10   2   23.10    3.70
   1  10   2   22.60    3.40
  -1  10  -2   19.60    4.10
  -1  10  -2   28.70    4.80
   1  10   2   23.70    3.90
   2 -10   2  306.07   13.80
  -2 -10  -2  323.27   13.80
  -2 -10  -2  303.97   14.80
  -2 -10  -2  324.97   15.10
  -2 -10  -2  310.47   14.80
   2 -10   2  302.37   13.80
  -2 -10  -2  318.17   14.20
   2  10   2  293.57   14.20
  -2  10  -2  314.77   15.80
  -2  10  -2  317.57   16.40
   2  10   2  321.67   14.20
  -2  10  -2  311.27   17.70
   2  10   2  303.77   15.20
  -2  10  -2  312.37   14.70
   2  10   2  320.07   14.70
  -3 -10  -2  116.69    7.80
   3 -10   2  116.79    7.00
  -3 -10  -2  121.49    7.60
   3 -10   2  110.89    6.80
  -3 -10  -2  114.39    7.90
  -3 -10  -2  120.39    7.50
  -3  10  -2  127.79    8.70
   3  10   2  125.49    8.20
   3  10   2  121.49    7.90
   3  10   2  125.69    6.90
  -3  10  -2  139.59   10.60
  -3  10  -2  109.39    8.80
  -3  10  -2  118.19    7.50
  -4 -10  -2   25.20    3.30
  -4 -10  -2   21.60    3.90
   4 -10   2   19.20    2.60
  -4 -10  -2   30.30    4.50
   4 -10   2   19.10    3.20
  -4 -10  -2   24.60    3.60
   4  10   2   21.40    4.10
   4  10   2   21.60    2.40
   4  10   2   17.00    3.30
  -4  10  -2   23.20    3.60
  -4  10  -2   26.30    5.60
  -4  10  -2   20.30    4.80
  -4  10  -2   20.80    4.60
  -5 -10  -2   61.89    5.70
   5 -10   2   60.29    5.10
  -5 -10  -2   61.19    4.90
   5 -10   2   62.19    5.10
  -5 -10  -2   52.79    5.20
   5  10   2   61.69    6.30
  -5  10  -2   67.99    5.00
  -5  10  -2   56.19    6.40
  -5  10  -2   53.49    6.00
   5  10   2   45.70    7.20
   6 -10   2    8.80    3.10
   6 -10   2   12.10    2.40
  -6 -10  -2   14.60    3.50
  -6 -10  -2   12.10    3.00
  -6 -10  -2   16.20    3.70
   6  10   2    6.90    3.70
  -6  10  -2   13.60    2.70
  -6  10  -2    9.60    3.80
  -6  10  -2    7.60    2.90
   6  10   2   11.70    3.60
  -6  10  -2   12.30    4.10
  -7 -10  -2    3.00    2.00
   7 -10   2    6.60    2.10
  -7 -10  -2    4.70    2.00
   7 -10   2   -2.00    2.20
  -7 -10  -2    3.60    1.90
  -7 -10  -2    7.10    2.40
  -7  10  -2    4.50    3.50
  -7  10  -2    8.30    3.10
  -7  10  -2    9.70    3.30
   7  10   2    0.20    3.50
   7  10   2    5.60    2.80
  -7 -11   2   21.80    4.80
  -7 -11   2   23.60    4.60
  -7 -11   2   22.30    4.40
   7 -11  -2   22.50    3.90
  -7  11   2   23.50    3.90
   7  11  -2   28.80    2.90
  -7  11   2   20.40    4.80
  -7  11   2   17.40    5.40
   7  11  -2   19.80    6.40
  -6 -11   2   85.39    7.70
  -6 -11   2   98.59    7.50
   6 -11  -2  101.19    6.00
   6 -11  -2   99.59    7.00
  -6 -11   2   92.19    7.50
  -6  11   2  100.59   10.40
  -6  11   2   91.89    8.30
   6  11  -2   97.59    7.40
  -6  11   2   91.39    7.10
   6  11  -2  102.29   10.80
   5 -11  -2   26.70    4.50
  -5 -11   2   32.80    5.30
  -5 -11   2   38.00    5.80
   5  11  -2   22.40    3.50
   5  11  -2   23.10    3.60
  -5  11   2   29.20    6.20
   5  11  -2   29.30    6.80
  -5  11   2   36.60    7.10
  -5  11   2   31.50    5.60
  -4 -11   2    1.50    1.60
  -4 -11   2    5.90    2.30
   4 -11  -2    1.90    1.60
  -4 -11   2    0.20    2.00
  -4  11   2    5.90    2.70
  -4  11   2    4.60    2.50
   4  11  -2    8.20    2.20
   4  11  -2    6.70    1.90
  -4  11   2    2.50    2.50
  -3 -11   2   11.30    2.60
   3 -11  -2    8.90    2.40
   3 -11  -2    9.50    1.80
  -3 -11   2    6.20    2.20
  -3 -11   2    6.60    2.10
   3 -11  -2   10.70    2.60
   3  11  -2    9.40    2.00
   3  11  -2    9.90    2.40
  -3  11   2    7.80    3.40
   3  11  -2   10.40    2.60
  -3  11   2    7.90    2.50
   3  11  -2    8.10    3.00
  -3  11   2   10.20    2.90
   2 -11  -2  186.88    8.90
  -2 -11   2  173.18    9.60
   2 -11  -2  165.28    9.60
  -2 -11   2  175.38    9.10
  -2 -11   2  184.58    9.90
   2  11  -2  173.68    9.90
  -2  11   2  184.78   10.70
   2  11  -2  173.88   10.80
   2  11  -2  193.18   10.80
   2  11  -2  183.68   10.20
  -2  11   2  182.88   10.60
  -2  11   2  187.38   12.30
   1 -11  -2    4.70    1.60
  -1 -11   2    2.20    1.20
  -1 -11   2    5.00    1.40
  -1 -11   2    6.30    1.80
  -1 -11   2    5.60    1.40
   1 -11  -2    6.60    2.20
  -1  11   2    5.70    2.10
   1  11  -2    4.00    2.10
   1  11  -2    5.30    2.10
  -1  11   2    6.90    2.70
   1  11  -2    3.80    1.90
  -1  11   2    2.50    1.80
   1  11  -2    3.40    2.00
   0 -11  -2  848.42   32.50
   0 -11   2  881.41   33.40
   0 -11   2  837.72   32.40
   0 -11  -2  819.52   33.30
   0 -11   2  856.41   31.80
   0 -11  -2  858.81   33.50
   0 -11   2  856.41   33.00
   0  11  -2  856.51   34.40
   0  11  -2  743.43   32.30
   0  11  -2  840.12   34.70
   0  11   2  845.62   34.70
   0  11   2  876.31   35.90
   0  11  -2  874.11   35.60
   0  11  -2  894.11   36.90
   0  11   2  864.31   34.20
  -1 -11  -2   85.39    5.80
   1 -11   2   85.79    5.50
  -1 -11  -2   79.79    6.10
   1 -11   2   97.19    5.70
  -1 -11  -2   87.49    6.00
   1 -11   2   86.99    5.10
   1 -11   2   90.29    4.90
  -1 -11  -2   84.99    5.50
   1  11   2   96.19    7.00
  -1  11  -2   90.89    7.20
  -1  11  -2   97.19    7.80
  -1  11  -2   95.49    6.70
   1  11   2   88.69    6.20
  -1  11  -2   97.29    8.50
   1  11   2   92.99    7.00
   2 -11   2  373.16   16.20
  -2 -11  -2  384.06   17.40
   2 -11   2  372.06   16.20
  -2 -11  -2  369.76   17.10
  -2 -11  -2  371.96   16.40
  -2 -11  -2  368.16   15.80
  -2  11  -2  359.36   17.00
   2  11   2  354.26   16.40
   2  11   2  360.36   17.00
  -2  11  -2  338.57   19.40
   2  11   2  379.46   18.10
  -2  11  -2  386.86   20.60
  -2  11  -2  375.46   22.10
   3 -11   2   86.09    5.70
  -3 -11  -2   74.69    5.80
  -3 -11  -2   87.89    6.60
  -3 -11  -2   78.39    6.40
  -3 -11  -2   78.39    6.10
   3  11   2   68.89    5.30
  -3  11  -2   85.09    7.40
  -3  11  -2   76.79    7.60
  -3  11  -2   84.19    8.40
  -3  11  -2   77.99    6.10
   3  11   2   76.59    6.20
   3  11   2   84.39    6.80
  -4 -11  -2    0.60    1.60
   4 -11   2   -0.50    1.30
  -4 -11  -2    4.70    2.40
   4 -11   2    1.20    1.10
  -4 -11  -2    4.70    2.20
  -4 -11  -2    0.60    2.40
  -4  11  -2    1.30    1.80
  -4  11  -2   -0.80    1.50
  -4  11  -2    1.70    1.90
  -4  11  -2    0.20    2.40
   4  11   2   -2.70    1.80
   4  11   2    0.20    1.50
   4  11   2   -1.70    1.00
  -5 -11  -2   -2.60    1.40
  -5 -11  -2    1.80    1.40
   5 -11   2   -1.30    1.50
  -5 -11  -2    0.70    1.50
  -5 -11  -2   -0.70    1.30
   5 -11   2   -1.00    1.40
   5  11   2    1.00    3.60
   5  11   2    0.40    1.00
  -5  11  -2    1.90    2.80
  -5  11  -2    1.20    2.60
   5  11   2    0.50    3.20
  -5  11  -2    5.00    3.10
  -5  11  -2   -1.70    1.90
   6 -11   2  682.93   29.10
  -6 -11  -2  669.33   28.60
  -6 -11  -2  646.34   29.40
   6 -11   2  691.13   28.60
  -6 -11  -2  717.73   28.90
  -6 -11  -2  673.83   27.40
   6  11   2  710.03   32.80
  -6  11  -2  685.13   30.80
  -6  11  -2  636.64   31.00
   6  11   2  670.03   30.90
  -6  11  -2  652.13   27.30
  -6  11  -2  665.73   33.40
   6 -12  -2   19.40    3.60
  -6 -12   2   17.40    3.80
  -6 -12   2   15.30    3.70
  -6 -12   2   13.10    3.60
   6  12  -2   17.90    5.10
  -6  12   2   26.60    5.10
   6  12  -2   21.00    3.40
  -6  12   2   13.30    5.40
  -6  12   2   21.40    4.10
   5 -12  -2   53.29    5.10
  -5 -12   2   44.30    5.40
  -5 -12   2   45.40    5.20
  -5 -12   2   53.49    5.50
   5  12  -2   42.40    4.50
  -5  12   2   53.09    5.50
   5  12  -2   46.80    4.20
  -5  12   2   39.60    7.80
  -5  12   2   52.29    6.20
   5  12  -2   50.29    8.60
  -4 -12   2  466.05   21.80
   4 -12  -2  521.65   22.30
  -4 -12   2  464.65   22.80
  -4 -12   2  488.85   22.60
  -4  12   2  489.55   22.50
   4  12  -2  514.05   22.20
   4  12  -2  487.75   21.70
  -4  12   2  512.65   26.50
  -4  12   2  505.45   23.50
  -3 -12   2  145.59    9.20
   3 -12  -2  151.98    9.00
   3 -12  -2  139.59    7.00
   3 -12  -2  139.69    7.40
  -3 -12   2  147.89    9.60
  -3 -12   2  137.59    8.80
  -3  12   2  137.49   13.80
   3  12  -2  136.69    8.10
   3  12  -2  138.89    9.10
   3  12  -2  130.59    9.20
  -3  12   2  146.39    9.30
   3  12  -2  141.99    8.90
  -3  12   2  133.39    9.40
   2 -12  -2   12.10    2.90
  -2 -12   2   14.20    3.00
  -2 -12   2   12.70    2.50
   2 -12  -2   12.30    1.60
  -2 -12   2    8.70    2.20
   2 -12  -2   12.40    2.30
  -2  12   2   11.40    3.60
   2  12  -2   10.00    2.70
  -2  12   2    7.30    2.60
   2  12  -2   14.80    3.50
   2  12  -2   19.70    4.20
   2  12  -2    8.70    2.80
  -2  12   2   10.60    3.00
  -1 -12   2   99.49    5.80
  -1 -12   2   94.79    6.20
   1 -12  -2   93.89    6.70
  -1 -12   2  107.29    6.90
   1 -12  -2  110.59    6.60
  -1 -12   2   89.09    5.40
   1  12  -2  111.49    7.70
  -1  12   2   95.19    7.20
  -1  12   2  105.89    8.70
  -1  12   2   98.89    7.60
   1  12  -2  104.69    7.80
   1  12  -2   95.39    8.10
   0 -12   2  118.69    7.00
   0 -12  -2  126.99    6.90
   0 -12  -2  123.29    7.70
   0 -12   2  131.89    7.00
   0 -12  -2  125.09    6.50
   0 -12   2  138.79    7.90
   0 -12   2  136.89    6.60
   0  12   2  128.89    8.80
   0  12  -2  127.49    8.70
   0  12  -2  147.09   10.60
   0  12   2  120.29    9.10
   0  12   2  148.49   12.00
   0  12  -2  140.49    9.70
   0  12  -2  149.19    9.40
   1 -12   2   31.30    3.30
   1 -12   2   28.20    3.40
  -1 -12  -2   26.00    3.00
  -1 -12  -2   26.70    3.10
  -1 -12  -2   32.00    4.60
  -1 -12  -2   28.60    3.30
   1 -12   2   28.80    2.20
   1 -12   2   27.20    3.10
   1 -12   2   30.20    2.60
   1  12   2   31.70    4.10
  -1  12  -2   32.40    6.00
  -1  12  -2   32.40    4.90
   1  12   2   33.40    4.40
   1  12   2   33.10    4.50
  -1  12  -2   35.50    6.30
  -1  12  -2   30.00    4.90
  -1  12  -2   23.10    2.60
   2 -12   2  796.22   31.70
  -2 -12  -2  785.32   32.40
  -2 -12  -2  787.32   32.70
  -2 -12  -2  801.62   31.60
  -2 -12  -2  764.72   30.80
   2 -12   2  772.82   32.10
  -2  12  -2  791.02   32.80
   2  12   2  792.12   32.00
  -2  12  -2  886.81   42.30
   2  12   2  785.02   32.60
  -2  12  -2  826.32   35.50
  -2  12  -2  812.82   34.20
   2  12   2  770.22   33.20
  -3 -12  -2   35.60    6.60
  -3 -12  -2   38.20    4.50
  -3 -12  -2   37.00    4.40
   3 -12   2   38.10    4.00
  -3 -12  -2   34.60    4.60
   3 -12   2   31.50    3.60
   3  12   2   28.40    4.00
  -3  12  -2   38.20    4.40
  -3  12  -2   35.90    6.40
  -3  12  -2   36.10    6.80
   3  12   2   28.30    3.50
   3  12   2   24.60    3.30
   3  12   2   34.40    4.50
  -3  12  -2   41.40    6.50
  -4 -12  -2   10.20    2.30
  -4 -12  -2    5.50    2.40
   4 -12   2    6.10    2.30
  -4 -12  -2   10.50    2.40
  -4 -12  -2    7.60    2.20
   4 -12   2    5.80    1.90
  -4  12  -2    6.90    3.00
  -4  12  -2   10.10    2.90
   4  12   2    7.90    1.90
  -4  12  -2    7.10    3.10
   4  12   2    7.80    2.80
  -4  12  -2    5.70    2.00
   4  12   2    9.00    2.60
   5 -12   2   98.19    7.20
  -5 -12  -2   91.09    7.00
  -5 -12  -2  101.59    6.80
  -5 -12  -2  103.39    7.50
  -5 -12  -2   91.09    7.40
   5 -12   2   97.29    6.90
  -5  12  -2   96.09   10.10
   5  12   2   90.39    5.40
  -5  12  -2   92.59    8.80
  -5  12  -2   88.39    6.90
   5  12   2   98.29   10.00
   5  12   2   81.49    7.80
  -5  12  -2  104.09    9.40
  -5 -13   2   11.50    3.30
  -5 -13   2   10.50    3.30
   5 -13  -2   13.30    3.20
  -5 -13   2    8.80    2.80
   5  13  -2   10.80    2.60
  -5  13   2    9.90    3.40
   5  13  -2   11.40    4.30
  -5  13   2   13.30    4.90
  -5  13   2   10.40    2.90
  -4 -13   2    1.50    2.10
  -4 -13   2    0.30    1.90
   4 -13  -2    2.90    1.80
  -4 -13   2    1.60    1.90
  -4  13   2    1.30    1.80
   4  13  -2    3.00    1.70
  -4  13   2    2.00    2.10
  -4  13   2    4.50    2.80
   4  13  -2    2.30    2.00
   3 -13  -2    5.30    2.40
   3 -13  -2    6.90    1.50
  -3 -13   2    5.70    1.90
  -3 -13   2    4.00    1.80
  -3 -13   2    7.80    2.60
   3  13  -2    7.90    2.40
  -3  13   2    4.30    2.50
  -3  13   2    8.20    2.40
   3  13  -2    5.30    2.20
  -3  13   2    8.60    3.20
   3  13  -2    7.60    2.30
   3  13  -2   10.30    2.20
   2 -13  -2  416.26   19.50
   2 -13  -2  440.86   18.60
  -2 -13   2  419.56   18.60
  -2 -13   2  437.66   20.00
  -2 -13   2  427.16   19.40
  -2  13   2  423.16   20.50
  -2  13   2  429.46   20.40
   2  13  -2  419.16   20.90
   2  13  -2  422.16   19.80
  -2  13   2  414.86   22.50
   2  13  -2  442.06   20.10
   2  13  -2  435.56   20.60
   1 -13  -2    8.80    3.60
   1 -13  -2    5.40    1.80
  -1 -13   2   11.40    2.20
  -1 -13   2    5.40    1.90
  -1 -13   2    6.80    1.90
  -1 -13   2    6.40    1.60
   1  13  -2    7.10    2.30
   1  13  -2    8.70    3.30
  -1  13   2    7.20    2.50
  -1  13   2   10.70    3.10
   1  13  -2    8.50    2.90
  -1  13   2    1.90    2.60
   1  13  -2    6.30    2.70
   0 -13   2   56.49    4.80
   0 -13   2   53.79    3.90
   0 -13   2   47.20    4.10
   0 -13   2   49.40    3.60
   0 -13  -2   54.89    4.20
   0 -13  -2   56.59    4.70
   0 -13  -2   46.10    4.90
   0  13   2   55.29    5.50
   0  13  -2   55.09    5.70
   0  13  -2   51.69    5.40
   0  13  -2   53.89    6.10
   0  13   2   51.19    5.60
   0  13   2   49.80    5.80
  -1 -13  -2   94.49    6.50
  -1 -13  -2  108.09    7.70
  -1 -13  -2   97.49    6.20
   1 -13   2  102.89    6.80
  -1 -13  -2  112.09    6.80
   1 -13   2  113.79    7.00
   1 -13   2  113.09    6.10
   1  13   2   99.09    7.70
  -1  13  -2  105.59    9.10
  -1  13  -2  100.89    7.70
  -1  13  -2  103.79    9.40
   1  13   2  110.09    7.60
   1  13   2  105.19    8.10
  -1  13  -2  108.19    8.50
   2 -13   2   73.59    5.50
  -2 -13  -2   55.79    4.80
  -2 -13  -2   55.59    4.30
   2 -13   2   66.69    5.90
  -2 -13  -2   60.79    5.90
  -2 -13  -2   66.99    5.20
  -2  13  -2   61.09    7.20
   2  13   2   64.79    5.40
  -2  13  -2   64.49    5.80
   2  13   2   63.19    6.30
  -2  13  -2   63.79    6.70
  -2  13  -2   55.79    7.00
   2  13   2   62.09    5.30
  -3 -13  -2   67.39    6.20
   3 -13   2   60.09    5.30
  -3 -13  -2   51.49    5.00
   3 -13   2   58.59    5.10
  -3 -13  -2   60.69    5.30
  -3  13  -2   61.09    5.80
  -3  13  -2   54.19    7.00
  -3  13  -2   81.29    8.70
   3  13   2   64.39    6.20
   3  13   2   51.79    4.20
  -3  13  -2   62.59    6.60
   3  13   2   57.19    4.90
   3  13   2   55.49    4.40
  -4 -13  -2  577.54   25.00
  -4 -13  -2  607.54   26.00
   4 -13   2  611.64   25.30
   4 -13   2  560.14   25.50
  -4 -13  -2  572.44   25.80
  -4  13  -2  567.74   29.00
   4  13   2  560.64   26.50
  -4  13  -2  624.44   31.20
   4  13   2  582.24   24.20
  -4  13  -2  602.14   27.90
  -4  13  -2  590.64   25.50
   4 -14  -2  389.46   19.00
  -4 -14   2  377.96   19.30
  -4 -14   2  342.17   18.50
  -4 -14   2  365.46   18.10
   4  14  -2  392.36   18.10
   4  14  -2  368.86   17.80
  -4  14   2  386.06   22.60
  -4  14   2  398.86   19.20
  -4  14   2  390.06   19.90
  -3 -14   2   49.00    5.10
  -3 -14   2   59.19    6.00
  -3 -14   2   54.69    5.30
   3 -14  -2   49.00    5.40
   3  14  -2   57.39    6.00
  -3  14   2   53.69    6.40
  -3  14   2   59.69    6.10
  -3  14   2   52.69    7.30
   3  14  -2   65.59    5.80
   3  14  -2   64.09    5.00
   2 -14  -2  206.38   10.90
   2 -14  -2  215.58   11.90
  -2 -14   2  219.08   12.40
   2 -14  -2  212.78    9.80
  -2 -14   2  187.48   11.00
  -2 -14   2  193.98   10.70
  -2  14   2  217.08   14.50
   2  14  -2  217.58   12.10
  -2  14   2  202.98   12.30
   2  14  -2  211.38   13.00
   2  14  -2  213.08   12.70
   2  14  -2  206.08   12.00
  -2  14   2  214.48   12.70
   1 -14  -2   97.49    6.90
  -1 -14   2   94.99    5.90
   1 -14  -2  113.99    7.40
  -1 -14   2   91.09    7.10
   1 -14  -2   91.89    5.90
  -1 -14   2   94.59    6.10
   1  14  -2   97.29    7.90
  -1  14   2   95.09    8.70
  -1  14   2   98.49    7.80
   1  14  -2   94.49    8.50
  -1  14   2  107.09    7.90
   1  14  -2  112.29    8.40
   1  14  -2   91.19    7.60
   0 -14  -2  269.27   13.60
   0 -14   2  270.57   12.20
   0 -14   2  280.07   13.00
   0 -14  -2  285.67   14.40
   0 -14   2  267.87   12.60
   0 -14   2  261.97   13.80
   0  14   2  292.87   15.40
   0  14   2  272.47   15.90
   0  14  -2  293.17   15.40
   0  14  -2  287.47   16.10
   0  14  -2  271.57   15.20
   0  14   2  290.67   14.80
   0  14  -2  268.67   16.60
  -1 -14  -2   11.80    2.40
   1 -14   2    7.80    2.50
   1 -14   2   13.40    2.80
   1 -14   2   12.10    2.60
  -1 -14  -2   13.90    1.90
  -1 -14  -2   11.60    2.60
  -1 -14  -2   14.30    3.30
   1  14   2   12.00    2.30
  -1  14  -2   10.80    3.60
  -1  14  -2    9.10    3.10
   1  14   2    8.50    2.40
   1  14   2    9.80    3.00
  -1  14  -2   11.10    3.30
  -1  14  -2   12.10    3.60
  -2 -14  -2  206.38   10.30
  -2 -14  -2  216.88   11.00
  -2 -14  -2  229.08   12.60
   2 -14   2  215.08   11.60
  -2 -14  -2  214.38   11.50
   2 -14   2  216.58   11.50
   2  14   2  197.98   11.20
   2  14   2  205.48   11.40
  -2  14  -2  220.78   12.50
  -2  14  -2  209.88   14.50
   2  14   2  237.68   13.40
   2  14   2  209.38   11.90
  -2  14  -2  234.88   13.90
  -2  14  -2  197.58   14.90
   3 -14   2   48.10    4.60
  -3 -14  -2   41.00    5.20
  -3 -14  -2   34.00    4.40
  -3 -14  -2   49.50    4.80
   3 -14   2   40.10    4.50
  -3  14  -2   52.09    5.00
   3  14   2   41.70    4.10
  -3  14  -2   38.60    7.50
  -3  14  -2   45.20    6.30
   3  14   2   51.29    3.70
  -3  14  -2   50.89    6.40
   3  14   2   49.50    5.50
   3  14   2   38.70    4.20
  -2 -15   2  104.69    6.90
   2 -15  -2  102.89    7.90
   2 -15  -2  115.39    7.30
  -2 -15   2  104.69    7.30
  -2 -15   2   98.99    8.20
   2  15  -2  106.79    7.60
  -2  15   2   99.79    9.70
   2  15  -2  117.59    8.40
  -2  15   2  105.59    8.50
   2  15  -2  113.69    8.80
   2  15  -2  113.69    8.80
  -2  15   2  106.19    8.40
  -1 -15   2   -1.70    1.20
   1 -15  -2    4.80    1.80
   1 -15  -2    3.80    1.10
  -1 -15   2    1.70    1.70
   1 -15  -2   -1.00    1.40
   1  15  -2    2.20    2.20
   1  15  -2   -1.20    1.80
   1  15  -2    2.90    2.00
  -1  15   2    2.50    2.40
  -1  15   2    0.60    1.90
   1  15  -2    3.80    2.20
  -1  15   2   -1.90    2.00
   0 -15   2  225.58   10.80
   0 -15  -2  235.38   13.10
   0 -15   2  227.68   11.70
   0 -15   2  225.98   11.20
   0 -15   2  262.07   13.30
   0 -15  -2  244.18   12.30
   0  15  -2  255.37   14.90
   0  15  -2  256.87   16.00
   0  15  -2  254.07   14.20
   0  15   2  244.28   14.10
   0  15   2  237.78   14.50
   0  15   2  245.68   13.70
   0  15  -2  242.18   14.00
  -1 -15  -2   47.60    3.80
   1 -15   2   36.40    4.50
  -1 -15  -2   44.30    4.20
   1 -15   2   47.80    4.70
   1 -15   2   48.90    4.90
  -1 -15  -2   53.39    5.60
  -1 -15  -2   42.80    3.90
  -1  15  -2   65.29    7.30
  -1  15  -2   52.79    6.40
   1  15   2   48.20    5.70
  -1  15  -2   50.29    7.60
  -1  15  -2   45.40    5.40
   1  15   2   43.60    4.90
   1  15   2   45.70    5.00
 -10   0   3   -0.80    1.80
 -10   0   3   -2.70    1.40
 -10   0   3    1.90    1.50
  10   0  -3   -1.20    2.10
  -9   0   3    3.50    1.90
  -9   0   3    5.10    1.90
   9   0  -3    7.00    3.10
  -9   0   3    4.10    1.70
   9   0  -3    4.70    3.00
  -9   0   3    5.30    2.00
   9   0  -3    3.90    1.30
  -9   0   3    5.60    2.20
  -8   0   3   -0.70    1.20
   8   0  -3    0.00    1.80
  -8   0   3    2.40    1.20
   8   0  -3    0.80    0.90
  -8   0   3   -0.30    1.40
   8   0  -3    3.30    1.70
  -8   0   3    2.00    1.50
  -7   0   3    9.80    2.00
   7   0  -3   11.50    1.50
  -7   0   3    6.60    1.70
  -7   0   3    7.80    2.00
   7   0  -3   13.20    3.40
   7   0  -3   10.70    2.90
  -6   0   3   -0.20    1.20
   6   0  -3    5.00    2.10
   6   0  -3    1.20    0.70
   6   0  -3    7.20    2.60
  -6   0   3   -0.20    1.10
  -6   0   3    0.80    0.80
  -5   0   3    1.50    0.90
  -5   0   3    1.00    0.90
  -5   0   3    0.70    0.80
   5   0  -3    2.20    1.80
   5   0  -3    0.70    0.50
  -5   0   3    1.00    0.80
   4   0  -3    0.60    0.80
   4   0  -3    0.80    0.50
  -4   0   3    1.50    0.80
  -4   0   3    0.90    0.60
  -4   0   3    2.10    0.90
  -4   0   3   -0.60    0.60
  -3   0   3    0.10    0.40
  -3   0   3    0.60    0.50
   3   0  -3    0.60    0.70
   3   0  -3    0.50    0.40
   3   0  -3    0.00    0.40
  -3   0   3    0.20    0.50
  -3   0   3   -0.10    0.60
  -3   0   3    1.00    0.60
  -3   0   3    0.50    0.70
   3   0  -3    0.30    0.50
   2   0  -3    0.90    0.80
   2   0  -3    0.70    0.40
  -2   0   3    0.80    0.80
  -2   0   3    0.50    0.60
   2   0  -3    0.60    0.50
   2   0  -3    0.70    0.50
  -2   0   3    1.20    0.50
  -2   0   3    0.50    0.60
  -2   0   3    0.20    0.50
  -2   0   3    1.30    0.50
   2   0  -3   -0.20    0.80
   1   0  -3   11.30    1.00
  -1   0   3   11.80    0.90
  -1   0   3   12.80    1.40
   1   0  -3   12.70    1.30
   1   0  -3   11.50    1.00
  -1   0   3   14.10    1.60
  -1   0   3   11.10    1.30
   1   0  -3   12.30    0.90
   1   0  -3   12.80    1.30
  -1   0   3   11.80    1.10
  -1   0   3   10.90    1.10
  -1   0   3   11.00    1.00
   1   0  -3   12.80    1.50
  -1   0   3   11.70    1.10
   0   0   3    0.30    0.60
   0   0   3    0.90    0.40
   0   0  -3    0.30    0.30
   0   0   3    0.60    0.40
   0   0  -3    0.40    0.50
   0   0  -3    0.60    0.70
   0   0  -3    1.50    0.80
   0   0   3    1.50    0.60
   0   0  -3    1.40    0.50
   0   0   3    1.20    0.50
   0   0  -3    0.60    0.50
   0   0   3    4.00    0.80
   0   0   3    2.60    0.80
   0   0  -3    1.80    0.60
   0   0  -3    0.10    0.60
   1   0   3   59.19    3.80
   1   0   3   53.39    3.20
  -1   0  -3   61.69    3.20
  -1   0  -3   56.29    2.90
   1   0   3   66.79    3.40
   1   0   3   56.99    3.10
  -1   0  -3   66.69    3.20
  -1   0  -3   63.29    3.40
   1   0   3   56.59    3.00
  -1   0  -3   60.89    3.00
   2   0   3    1.30    0.80
  -2   0  -3   -0.10    0.70
   2   0   3    1.30    1.20
  -2   0  -3    3.50    0.90
  -2   0  -3    0.90    0.70
  -2   0  -3    1.00    0.60
   2   0   3    2.30    1.00
   2   0   3    2.60    0.80
  -3   0  -3  212.08    8.90
   3   0   3  211.18    8.70
  -4   0  -3   -1.10    0.90
   4   0   3   -0.20    1.10
  -4   0  -3   -0.40    1.00
  -4   0  -3    0.60    0.90
   4   0   3    0.10    1.40
  -4   0  -3    1.60    0.80
  -5   0  -3    1.70    1.30
  -5   0  -3    0.80    0.90
   5   0   3    0.50    1.60
   5   0   3    1.10    1.00
  -5   0  -3    0.50    1.20
   5   0   3    1.00    1.30
   6   0   3   -1.70    1.50
   6   0   3   -0.10    2.00
  -6   0  -3   -0.40    1.20
  -6   0  -3   -0.80    1.00
   6   0   3    0.20    2.10
  -8   0  -3    0.10    2.10
   8   0   3   -0.70    2.80
   8   0   3    1.00    2.60
  -8   0  -3    4.20    1.90
   8   0   3   -0.50    2.30
  -8   0  -3    0.50    2.10
 -10  -1   3  308.67   13.80
  10  -1  -3  321.97   17.50
 -10  -1   3  327.57   14.80
 -10  -1   3  304.47   15.30
 -10   1   3  285.77   15.30
 -10   1   3  320.17   14.60
 -10   1   3  323.07   14.00
  10   1  -3  279.57   17.30
 -10   1   3  296.27   13.40
 -10   1   3  293.17   14.40
   9  -1  -3   89.99    5.20
  -9  -1   3   92.99    6.70
  -9  -1   3   80.69    8.10
  -9  -1   3   91.59    5.90
   9  -1  -3   96.49    8.30
  -9   1   3   84.69    7.00
   9   1  -3   88.89    8.10
  -9   1   3   92.79    6.90
  -9   1   3   95.69    5.70
  -9   1   3   83.89    6.10
  -9   1   3   95.89    5.70
   9   1  -3   95.39    8.70
  -8  -1   3  133.79    7.10
   8  -1  -3  135.09    6.50
   8  -1  -3  123.39    8.70
  -8  -1   3  133.39    7.90
  -8  -1   3  129.79    7.30
   8  -1  -3  126.19    9.00
  -8   1   3  123.89    7.10
   8   1  -3  125.79    5.90
   8   1  -3  136.19   10.00
  -8   1   3  124.19    7.30
   8   1  -3  117.39    8.80
  -8   1   3  130.19    7.20
  -8   1   3  132.69    6.80
  -7  -1   3    6.70    1.70
  -7  -1   3    6.40    1.50
   7  -1  -3    9.40    2.70
   7  -1  -3    6.40    1.90
   7  -1  -3    3.60    1.10
  -7  -1   3    8.70    2.20
  -7  -1   3    5.80    1.60
  -7   1   3    7.20    1.70
   7   1  -3    5.50    2.50
  -7   1   3    5.80    1.20
  -7   1   3    7.00    1.90
   7   1  -3    6.80    2.40
  -7   1   3    5.50    1.50
   7   1  -3    4.70    1.10
  -7   1   3    6.80    1.80
  -7   1   3    4.80    1.10
  -6  -1   3    3.10    1.40
  -6  -1   3    1.60    1.20
  -6  -1   3    1.60    0.90
   6  -1  -3    1.00    0.70
  -6  -1   3    1.70    1.20
  -6  -1   3    3.70    1.30
   6  -1  -3    4.20    1.90
   6  -1  -3    1.60    1.60
   6   1  -3    2.10    1.60
  -6   1   3    0.00    1.10
  -6   1   3    1.80    1.00
  -6   1   3   -0.20    1.10
  -6   1   3    1.60    1.00
  -6   1   3    1.40    0.50
   6   1  -3   -0.70    1.20
   6   1  -3    1.40    0.60
   5  -1  -3    2.40    0.80
  -5  -1   3    5.10    1.40
  -5  -1   3    2.30    0.80
  -5  -1   3    3.10    1.10
   5  -1  -3    2.90    1.40
  -5  -1   3    3.60    1.10
  -5  -1   3    5.70    1.50
   5  -1  -3    4.00    1.40
  -5   1   3    3.20    0.70
  -5   1   3    3.90    1.00
  -5   1   3    3.80    1.10
  -5   1   3    4.20    1.20
   5   1  -3    2.80    0.70
   5   1  -3    2.10    1.40
   5   1  -3    4.60    1.90
  -4  -1   3  228.18    9.90
  -4  -1   3  237.38   10.00
   4  -1  -3  237.18    9.90
  -4  -1   3  262.17   10.30
  -4  -1   3  276.67   10.80
   4  -1  -3  282.07   11.80
  -4  -1   3  256.17   10.00
  -4  -1   3  270.47   10.70
   4  -1  -3  266.67   10.80
   4   1  -3  271.77   11.10
  -4   1   3  238.18   10.00
  -4   1   3  278.17   10.30
  -4   1   3  235.28   10.70
   4   1  -3  285.27   12.10
  -4   1   3  213.58   10.70
  -4   1   3  243.08    9.80
  -4   1   3  217.58    9.50
   4   1  -3  273.67   12.00
  -3  -1   3  106.59    5.00
   3  -1  -3  118.59    4.90
  -3  -1   3  107.69    5.10
   3  -1  -3  117.29    5.90
  -3  -1   3  119.99    4.70
   3  -1  -3  122.69    5.10
  -3  -1   3  124.19    5.40
   3  -1  -3  116.09    5.10
  -3  -1   3  126.29    5.10
  -3  -1   3  114.09    5.50
  -3   1   3  129.99    5.00
   3   1  -3  112.39    5.20
  -3   1   3  111.29    4.90
  -3   1   3  119.79    5.10
   3   1  -3  112.29    6.10
  -3   1   3  106.49    5.80
  -3   1   3  127.59    4.80
   3   1  -3  115.59    5.10
   3   1  -3  110.19    5.50
   3   1  -3  117.39    5.40
  -3   1   3  110.09    5.80
  -3   1   3  108.69    5.50
   2  -1  -3 1111.89   41.00
  -2  -1   3 1181.78   41.90
  -2  -1   3 1178.18   40.70
  -2  -1   3 1082.39   41.20
   2  -1  -3 1197.88   40.90
  -2  -1   3 1066.49   41.20
   2  -1  -3 1171.38   40.80
   2  -1  -3 1137.69   41.40
  -2  -1   3 1200.18   41.10
  -2  -1   3 1201.98   41.30
   2  -1  -3 1189.48   41.70
   2  -1  -3 1131.59   42.20
  -2  -1   3 1160.98   41.20
   2   1  -3 1247.68   41.80
   2   1  -3 1149.98   41.20
  -2   1   3 1173.18   40.90
  -2   1   3 1192.48   40.80
  -2   1   3 1167.08   41.10
  -2   1   3 1092.69   42.80
   2   1  -3 1155.08   41.40
   2   1  -3 1188.68   41.60
   2   1  -3 1164.18   42.00
  -2   1   3  973.00   41.40
   2   1  -3 1146.89   42.10
   2   1  -3 1095.49   40.70
   1  -1  -3   14.80    1.40
  -1  -1   3   15.10    1.20
  -1  -1   3   14.70    1.40
  -1  -1   3   12.80    1.20
  -1  -1   3   15.70    1.30
   1  -1  -3   15.30    1.80
  -1  -1   3   16.80    1.20
   1  -1  -3   16.00    1.80
  -1  -1   3   14.00    1.60
   1  -1  -3   13.90    1.00
   1  -1  -3   15.00    1.10
   1  -1  -3   15.40    1.20
  -1   1   3   14.50    1.10
   1   1  -3   16.40    1.40
  -1   1   3   14.20    1.30
  -1   1   3   15.10    1.00
  -1   1   3   13.90    1.30
  -1   1   3   14.50    1.60
   1   1  -3   15.00    1.20
   1   1  -3   16.00    1.10
  -1   1   3   15.90    1.40
   1   1  -3   15.10    1.70
   1   1  -3   15.40    1.70
   1   1  -3   14.70    1.30
   1   1  -3   14.80    0.90
   1   1  -3   15.40    1.20
   1   1  -3   14.10    1.50
  -1   1   3   14.40    1.70
   0  -1   3 1594.04   57.29
   0  -1   3 1673.33   57.49
   0  -1   3 1590.64   57.39
   0  -1   3 1693.53   57.59
   0  -1  -3 1604.04   57.89
   0  -1   3 1584.94   57.79
   0  -1  -3 1604.24   57.19
   0  -1  -3 1569.54   57.49
   0  -1  -3 1609.34   57.29
   0  -1  -3 1564.64   57.29
   0  -1   3 1623.44   58.09
   0  -1   3 1622.84   57.19
   0  -1  -3 1676.33   57.79
   0   1   3 1611.84   57.29
   0   1   3 1624.84   57.59
   0   1   3 1590.34   57.89
   0   1  -3 1739.63   58.09
   0   1  -3 1666.73   57.49
   0   1  -3 1631.04   57.39
   0   1  -3 1613.84   57.29
   0   1  -3 1598.14   57.79
   0   1   3 1476.35   57.79
   0   1   3 1656.33   57.29
   0   1   3 1692.33   57.89
   0   1  -3 1546.65   57.19
   1  -1   3    3.70    1.20
   1  -1   3    2.20    0.80
  -1  -1  -3    2.90    0.70
   1  -1   3    1.80    0.70
  -1  -1  -3    1.60    0.70
  -1  -1  -3    1.60    0.80
  -1  -1  -3    3.50    0.90
   1  -1   3    1.70    0.70
   1  -1   3    3.70    0.70
   1  -1   3    2.10    0.80
  -1  -1  -3    2.10    0.80
   1   1   3    2.70    0.80
   1   1   3    2.60    0.90
  -1   1  -3    3.10    1.00
  -1   1  -3    1.70    0.60
  -1   1  -3    2.90    0.70
   1   1   3    2.00    1.00
  -1   1  -3    1.30    0.70
   1   1   3    2.80    0.80
  -1   1  -3    2.00    0.60
  -1   1  -3    2.50    0.60
   1   1   3    1.70    0.80
   1   1   3    1.50    0.60
   1   1   3    1.60    0.70
  -1   1  -3    2.80    0.70
  -2  -1  -3    0.60    0.60
  -2  -1  -3    4.50    1.30
   2  -1   3    1.10    0.60
  -2  -1  -3    0.60    0.70
   2  -1   3    0.70    0.60
   2  -1   3    0.30    0.60
  -2  -1  -3    1.00    0.80
   2  -1   3    2.70    1.40
  -2   1  -3    1.50    0.90
   2   1   3    0.40    1.00
   2   1   3    0.80    0.60
  -2   1  -3    1.10    0.50
  -2   1  -3    1.30    0.60
   2   1   3    0.10    0.60
   2   1   3    0.30    0.50
  -2   1  -3    1.30    0.60
  -3  -1  -3  121.39    5.60
  -3  -1  -3  131.79    6.50
   3  -1   3  140.79    9.40
   3  -1   3  125.19    5.70
  -3  -1  -3  132.69    5.60
   3  -1   3  131.69    6.50
   3  -1   3  124.09    6.60
   3   1   3  127.09    8.00
   3   1   3  133.49    6.80
   3   1   3  107.19    5.70
   3   1   3  124.59    5.80
  -3   1  -3  129.99    6.20
  -3   1  -3  120.49    5.80
  -3   1  -3  133.39    6.20
  -3   1  -3  115.89    5.90
  -4  -1  -3 1856.71   67.19
  -4  -1  -3 1885.31   66.09
   4  -1   3 1790.52   69.69
   4  -1   3 1734.63   66.59
   4  -1   3 1926.61   67.99
  -4  -1  -3 1753.42   66.29
  -4   1  -3 1882.91   66.89
   4   1   3 1868.01   70.29
   4   1   3 1926.71   68.49
  -4   1  -3 1933.01   67.89
  -4   1  -3 1816.02   67.99
  -4   1  -3 1914.11   66.89
   4   1   3 1750.82   66.79
   5  -1   3   16.30    3.20
  -5  -1  -3   18.30    1.90
   5  -1   3   12.50    2.90
   5  -1   3   11.20    2.10
  -5  -1  -3   10.60    2.30
  -5  -1  -3   13.30    2.30
   5   1   3   11.50    2.90
  -5   1  -3   14.00    2.10
   5   1   3   14.40    2.80
  -5   1  -3   21.40    2.40
   5   1   3   14.90    3.90
  -5   1  -3   18.60    2.70
   6  -1   3 1070.19   43.90
   6  -1   3 1005.20   40.40
  -6  -1  -3 1077.29   40.30
   6  -1   3 1060.79   42.30
  -6  -1  -3 1080.99   41.10
   6   1   3  960.40   42.70
   6   1   3 1077.29   44.50
  -6   1  -3 1077.29   40.40
   6   1   3 1105.69   43.20
  -7  -1  -3   77.69    6.40
  -7  -1  -3   83.29    5.60
   7  -1   3   69.79    5.80
   7  -1   3   67.89    8.10
   7  -1   3   67.29    7.30
  -7  -1  -3   67.29    6.50
   7   1   3   66.39    5.90
  -7   1  -3   75.99    4.90
  -7   1  -3   82.09    5.70
   7   1   3   72.29    7.40
   7   1   3   81.09    8.40
  -8  -1  -3   -1.40    1.70
   8  -1   3   -2.80    2.10
   8  -1   3    3.30    3.30
   8  -1   3   -1.90    3.00
  -8  -1  -3   -0.10    2.00
  -8   1  -3    0.00    1.90
  -8   1  -3   -3.00    1.30
   8   1   3    0.40    2.60
   8   1   3   -0.20    3.20
   8   1   3   -0.70    2.20
  -8   1  -3   -0.50    1.90
  -8   1  -3   -3.40    2.00
   9  -1   3    1.00    3.30
  -9  -1  -3    6.40    2.40
   9  -1   3    7.20    4.00
  -9  -1  -3    7.00    3.00
  -9  -1  -3    5.50    3.00
   9  -1   3    1.90    3.90
  -9   1  -3    3.70    2.50
  -9   1  -3    3.30    3.10
   9   1   3    1.70    3.60
   9   1   3    0.00    5.10
  -9   1  -3    2.50    2.20
   9   1   3    3.40    3.40
  10  -2  -3   18.80    4.10
 -10  -2   3   10.90    2.70
 -10  -2   3   12.30    3.00
 -10  -2   3    5.10    2.60
  10  -2  -3   11.90    2.30
 -10   2   3   13.70    2.60
 -10   2   3   12.20    3.30
 -10   2   3   13.50    2.70
  10   2  -3   16.20    4.50
 -10   2   3   12.90    2.70
 -10   2   3   10.70    2.60
 -10   2   3   11.40    2.60
   9  -2  -3    7.40    1.70
  -9  -2   3    7.00    2.60
  -9  -2   3    4.20    2.30
   9  -2  -3    1.00    2.40
  -9  -2   3    5.10    2.00
  -9   2   3    6.00    2.30
   9   2  -3    4.40    3.20
  -9   2   3    7.90    2.00
   9   2  -3    7.60    3.50
  -9   2   3    3.90    2.00
  -9   2   3    6.70    2.10
  -9   2   3    7.10    2.10
  -9   2   3    1.80    2.50
   8  -2  -3  159.28   10.20
  -8  -2   3  165.08    9.40
   8  -2  -3  163.88    7.80
  -8  -2   3  157.08    8.70
  -8  -2   3  166.38    8.30
   8   2  -3  144.29   10.30
  -8   2   3  163.08    8.10
  -8   2   3  166.58    7.70
  -8   2   3  155.38    7.50
  -8   2   3  161.58    8.10
  -8   2   3  153.38    8.00
  -7  -2   3   11.50    2.40
  -7  -2   3   10.50    1.90
   7  -2  -3   11.00    1.80
  -7  -2   3   10.20    2.20
  -7  -2   3   13.60    2.80
   7  -2  -3   10.20    2.70
  -7   2   3    9.90    1.80
   7   2  -3   11.80    3.40
   7   2  -3   13.00    3.10
  -7   2   3   10.90    2.10
  -7   2   3    9.80    2.00
  -6  -2   3 4395.36  162.38
  -6  -2   3 4149.69  157.08
   6  -2  -3 4487.05  159.08
   6  -2  -3 4350.16  156.68
  -6  -2   3 4278.37  156.98
  -6  -2   3 4351.36  157.48
   6   2  -3 4481.65  160.28
  -6   2   3 4652.73  156.98
   6   2  -3 4423.56  159.78
  -6   2   3 4845.22  157.08
  -6   2   3 4270.07  156.68
  -5  -2   3   13.30    2.40
  -5  -2   3   13.40    1.80
  -5  -2   3   13.00    2.30
   5  -2  -3   18.50    2.50
   5  -2  -3   13.40    2.80
   5  -2  -3   12.50    1.50
  -5  -2   3   14.40    1.90
  -5   2   3   12.60    1.40
  -5   2   3   12.90    1.30
   5   2  -3   10.60    2.40
   5   2  -3   15.70    2.80
  -5   2   3    9.50    1.20
  -5   2   3   16.00    1.80
   4  -2  -3  301.27   11.40
  -4  -2   3  297.87   11.80
  -4  -2   3  292.17   12.10
   4  -2  -3  244.38   12.20
   4  -2  -3  319.17   12.80
  -4  -2   3  283.87   11.30
   4   2  -3  294.17   13.00
  -4   2   3  264.37   11.30
  -4   2   3  310.47   11.40
  -4   2   3  295.57   10.80
   4   2  -3  288.57   12.20
   4   2  -3  269.37   11.90
  -4   2   3  257.77   11.10
  -4   2   3  286.77   12.00
   4   2  -3  298.27   13.40
  -3  -2   3   25.30    2.00
  -3  -2   3   21.60    2.00
  -3  -2   3   20.00    1.50
  -3  -2   3   20.90    1.50
   3  -2  -3   21.90    1.70
  -3  -2   3   16.60    1.60
  -3  -2   3   25.70    1.80
   3  -2  -3   21.90    2.20
  -3   2   3   23.80    1.80
  -3   2   3   23.80    1.50
   3   2  -3   19.90    1.80
   3   2  -3   22.10    1.80
  -3   2   3   21.50    1.60
  -3   2   3   20.10    1.80
  -3   2   3   24.40    1.40
   3   2  -3   24.10    2.00
   3   2  -3   21.50    2.60
  -3   2   3   19.20    2.30
  -3   2   3   21.70    2.00
  -2  -2   3   69.49    3.50
  -2  -2   3   70.29    3.40
   2  -2  -3   68.19    3.50
   2  -2  -3   69.79    3.80
   2  -2  -3   69.59    3.60
  -2  -2   3   68.09    3.30
  -2  -2   3   71.19    3.10
  -2  -2   3   71.79    3.60
  -2  -2   3   71.59    3.90
  -2  -2   3   70.79    3.90
   2  -2  -3   69.89    3.30
  -2   2   3   60.79    4.10
  -2   2   3   73.69    3.50
  -2   2   3   70.09    3.80
  -2   2   3   66.99    3.70
   2   2  -3   68.79    4.40
   2   2  -3   72.99    3.50
   2   2  -3   73.59    4.00
   2   2  -3   68.69    3.30
   2   2  -3   71.99    3.50
   2   2  -3   73.29    3.60
   2   2  -3   69.49    3.10
  -2   2   3   75.39    3.40
  -1  -2   3    5.00    0.70
   1  -2  -3    4.30    1.00
  -1  -2   3    5.20    1.00
   1  -2  -3    4.40    0.70
   1  -2  -3    4.40    1.50
   1  -2  -3    4.10    0.80
  -1  -2   3    6.30    0.90
   1  -2  -3    4.50    1.40
   1  -2  -3    4.40    0.60
  -1  -2   3    4.80    0.90
  -1  -2   3    6.10    0.90
   1  -2  -3    5.40    1.00
   1   2  -3    5.90    1.00
  -1   2   3    5.80    1.00
   1   2  -3    6.50    0.80
  -1   2   3    4.60    0.80
  -1   2   3    4.80    0.90
   1   2  -3    4.10    1.20
  -1   2   3    4.70    1.30
   1   2  -3    4.90    1.00
   0  -2   3 6458.25  226.48
   0  -2   3 6550.04  226.88
   0   2   3 6293.97  226.98
   0   2   3 6458.55  227.88
   1  -2   3  195.98    7.50
   1  -2   3  186.68    8.60
   1  -2   3  195.78    7.80
   1  -2   3  186.08    7.90
  -1  -2  -3  194.48    8.20
  -1  -2  -3  175.28    8.10
   1  -2   3  182.38    8.20
  -1  -2  -3  182.28    8.30
   1  -2   3  194.78    7.40
  -1  -2  -3  190.68    7.80
   1  -2   3  203.48    8.50
  -1  -2  -3  188.38    7.90
   1   2   3  190.88    8.30
   1   2   3  192.28    8.00
  -1   2  -3  193.38    7.70
   1   2   3  199.88    9.00
   1   2   3  171.38    8.30
  -1   2  -3  193.58    7.60
   1   2   3  175.08    7.80
  -1   2  -3  191.58    8.20
  -1   2  -3  181.98    7.40
  -1   2  -3  201.58    8.60
  -1   2  -3  200.88    7.70
   1   2   3  193.98    8.10
  -1   2  -3  185.48    7.10
   2  -2   3   29.10    2.20
   2  -2   3   28.30    2.70
   2  -2   3   27.70    2.90
  -2  -2  -3   29.50    2.60
   2  -2   3   26.00    2.00
  -2  -2  -3   27.70    2.40
  -2  -2  -3   26.50    1.90
   2  -2   3   27.70    2.00
  -2  -2  -3   29.80    2.60
  -2   2  -3   27.80    2.50
   2   2   3   31.60    3.20
   2   2   3   28.30    2.20
  -2   2  -3   28.00    1.90
  -2   2  -3   28.10    2.00
  -2   2  -3   28.50    2.50
   2   2   3   25.20    1.90
  -2   2  -3   24.40    1.80
   2   2   3   33.90    2.80
   2   2   3   24.80    2.10
  -2   2  -3   25.70    1.60
  -3  -2  -3   43.80    3.40
  -3  -2  -3   42.70    2.50
   3  -2   3   52.09    5.00
   3  -2   3   42.40    2.70
   3  -2   3   41.90    3.10
   3  -2   3   40.00    3.50
  -3  -2  -3   36.30    2.70
  -3  -2  -3   50.09    5.20
   3   2   3   32.60    2.80
   3   2   3   42.40    4.40
   3   2   3   39.00    2.70
   3   2   3   40.60    3.70
  -3   2  -3   41.60    3.20
   3   2   3   36.40    2.40
  -3   2  -3   39.50    3.20
  -3   2  -3   37.70    2.60
  -3   2  -3   37.10    2.50
   4  -2   3  334.47   14.30
  -4  -2  -3  340.57   14.50
   4  -2   3  312.07   13.60
  -4  -2  -3  333.77   14.10
   4  -2   3  332.97   13.30
   4   2   3  326.47   15.30
  -4   2  -3  320.57   13.00
   4   2   3  313.87   13.80
  -4   2  -3  333.37   14.10
   4   2   3  353.56   16.80
  -4   2  -3  332.07   14.00
   5  -2   3    6.70    1.40
   5  -2   3    4.50    1.60
   5  -2   3    2.90    1.70
  -5  -2  -3    5.90    2.10
  -5  -2  -3    4.30    1.50
   5   2   3    7.10    2.60
  -5   2  -3    4.50    1.70
   5   2   3    4.30    1.60
   5   2   3    4.00    2.00
  -5   2  -3    6.80    1.80
   6  -2   3  468.95   22.70
  -6  -2  -3  482.35   19.90
   6  -2   3  484.65   21.40
   6  -2   3  434.26   19.70
  -6  -2  -3  450.35   20.50
   6   2   3  443.56   20.20
  -6   2  -3  487.55   19.60
  -6   2  -3  493.05   20.20
   6   2   3  478.85   22.50
  -6   2  -3  476.35   19.60
   6   2   3  501.55   23.80
  -7  -2  -3   52.99    5.80
  -7  -2  -3   45.90    5.60
  -7  -2  -3   50.39    4.60
   7  -2   3   50.49    6.50
   7  -2   3   45.90    4.70
   7  -2   3   47.70    5.80
  -7   2  -3   54.09    4.40
  -7   2  -3   56.09    4.70
   7   2   3   50.89    8.30
   7   2   3   47.80    6.20
   7   2   3   43.60    4.80
  -8  -2  -3   43.50    5.50
   8  -2   3   43.70    6.50
  -8  -2  -3   58.39    5.20
  -8  -2  -3   43.60    5.60
   8  -2   3   58.09    6.90
  -8   2  -3   62.59    8.40
   8   2   3   43.00    7.30
  -8   2  -3   48.10    5.40
   8   2   3   38.10    7.00
  -8   2  -3   43.10    4.10
   8   2   3   41.00    5.30
  -8   2  -3   43.70    5.50
   9  -2   3   21.80    5.20
  -9  -2  -3   12.00    3.60
  -9  -2  -3   18.00    4.30
  -9  -2  -3   16.00    3.60
   9  -2   3    9.10    4.70
   9   2   3   13.70    5.50
  -9   2  -3   16.30    3.40
   9   2   3   15.00    5.80
  -9   2  -3   11.30    3.50
  -9   2  -3   22.30    4.00
  -9   2  -3   14.20    3.10
 -10  -3   3  279.97   13.90
  10  -3  -3  248.08   15.40
 -10  -3   3  268.77   14.60
 -10  -3   3  265.67   13.20
  10  -3  -3  272.87   12.30
 -10   3   3  258.37   13.20
 -10   3   3  257.87   12.60
 -10   3   3  251.37   11.70
 -10   3   3  259.97   12.20
 -10   3   3  282.97   15.20
 -10   3   3  296.47   13.70
  10   3  -3  258.77   16.50
 -10   3   3  267.07   11.80
  -9  -3   3   95.99    6.80
  -9  -3   3   77.59    7.20
  -9  -3   3   93.99    6.10
   9  -3  -3   88.99    8.10
   9  -3  -3   93.99    5.70
  -9   3   3   87.19    6.50
  -9   3   3   93.79    5.60
   9   3  -3   97.09    9.40
  -9   3   3   92.69    5.10
   9   3  -3   96.09    9.10
  -9   3   3   98.09    7.90
  -9   3   3   84.49    5.80
  -9   3   3   92.49    5.60
   8  -3  -3  148.59   10.50
   8  -3  -3  155.48    7.60
  -8   3   3  138.79    7.50
  -8   3   3  141.59    7.50
  -8   3   3  144.39    6.90
  -8   3   3  154.58   10.30
  -8   3   3  147.09    7.30
  -8   3   3  154.08    8.10
  -7  -3   3    1.50    1.50
   7  -3  -3    0.10    1.60
   7  -3  -3    1.60    1.00
  -7  -3   3    0.00    1.20
  -7  -3   3    1.50    1.20
   7  -3  -3    1.10    1.70
   7   3  -3    2.70    2.20
  -7   3   3    2.40    0.80
  -7   3   3    1.60    0.90
  -7   3   3    2.20    1.20
   7   3  -3    2.00    2.00
  -6  -3   3    2.70    1.50
  -6  -3   3    3.80    1.10
   6  -3  -3    2.90    1.20
  -6  -3   3    4.10    1.90
  -6  -3   3    1.10    1.30
   6  -3  -3    4.90    1.70
   6  -3  -3    3.20    1.40
  -6   3   3    2.50    0.80
   6   3  -3    3.50    2.10
  -6   3   3    2.70    0.90
   6   3  -3    3.40    2.00
   5  -3  -3    3.50    1.10
   5  -3  -3    4.20    1.40
  -5  -3   3    4.60    1.80
  -5  -3   3    3.50    1.40
  -5  -3   3    3.90    1.00
  -5  -3   3    3.60    1.50
   5  -3  -3    1.40    1.10
   5   3  -3    5.70    1.90
   5   3  -3    4.30    1.70
   5   3  -3    3.00    1.50
  -5   3   3    4.10    1.40
   4  -3  -3  248.18   10.20
   4  -3  -3  220.58   10.70
   4  -3  -3  249.58   11.20
  -4  -3   3  256.67   10.50
  -4  -3   3  251.67   10.20
  -4  -3   3  240.88   10.40
  -4  -3   3  258.77   11.00
  -4   3   3  231.28    9.60
   4   3  -3  248.78   10.30
   4   3  -3  248.58   11.60
  -4   3   3  258.27   10.30
   4   3  -3  236.18   10.80
   4   3  -3  246.58   12.20
  -4   3   3  232.68   10.20
  -4   3   3  263.67    9.90
   3  -3  -3   39.00    2.60
  -3  -3   3   41.60    2.40
  -3  -3   3   34.90    2.10
   3  -3  -3   41.20    3.20
  -3  -3   3   42.60    2.70
   3  -3  -3   36.40    2.20
  -3  -3   3   36.30    2.70
  -3  -3   3   44.10    2.90
  -3   3   3   36.40    2.70
   3   3  -3   38.00    3.80
   3   3  -3   43.90    2.80
  -3   3   3   35.80    2.40
  -3   3   3   40.90    2.70
  -3   3   3   39.90    2.40
   3   3  -3   38.00    2.40
   3   3  -3   40.20    3.00
   3   3  -3   37.60    2.60
   3   3  -3   37.70    2.40
  -2  -3   3 1339.47   47.50
  -2  -3   3 1214.08   46.90
   2  -3  -3 1344.87   47.20
   2  -3  -3 1267.97   46.50
   2  -3  -3 1290.37   46.80
  -2  -3   3 1295.57   46.80
  -2  -3   3 1356.96   46.80
  -2  -3   3 1293.37   46.50
   2  -3  -3 1332.57   47.40
  -2  -3   3 1337.77   47.50
  -2  -3   3 1391.36   47.10
  -2  -3   3 1229.18   46.90
   2   3  -3 1351.96   47.00
  -2   3   3 1335.07   46.60
  -2   3   3 1197.68   47.00
   2   3  -3 1212.18   46.50
  -2   3   3 1273.27   47.50
   2   3  -3 1259.47   47.10
  -2   3   3 1309.17   49.10
  -2   3   3 1329.57   47.00
   2   3  -3 1329.97   47.10
   2   3  -3 1338.77   46.90
   2   3  -3 1347.87   47.70
  -1  -3   3   23.90    1.60
   1  -3  -3   22.20    2.20
  -1  -3   3   21.10    1.80
   1  -3  -3   21.00    1.20
  -1  -3   3   26.70    1.80
   1  -3  -3   20.60    1.70
   1  -3  -3   22.20    1.60
  -1  -3   3   22.10    2.20
  -1  -3   3   24.70    1.60
   1  -3  -3   22.00    1.60
  -1  -3   3   22.90    1.80
   1   3  -3   22.70    1.90
  -1   3   3   24.10    2.20
  -1   3   3   23.90    2.40
   1   3  -3   23.10    1.20
  -1   3   3   22.80    1.90
   1   3  -3   25.30    2.40
   1   3  -3   25.60    2.00
   1   3  -3   22.40    1.50
  -1   3   3   22.20    2.20
  -1   3   3   21.30    1.90
   1   3  -3   22.10    1.40
  -1   3   3   23.60    1.80
   1   3  -3   24.40    1.70
   0  -3  -3  519.35   20.20
   0  -3   3  542.15   19.30
   0  -3   3  523.35   20.10
   0  -3   3  547.15   20.70
   0  -3   3  548.25   19.50
   0  -3   3  545.75   19.30
   0  -3  -3  511.75   19.40
   0  -3  -3  515.35   19.80
   0  -3  -3  517.45   19.80
   0  -3  -3  540.75   20.70
   0  -3   3  515.05   19.00
   0  -3   3  519.45   19.40
   0  -3   3  498.65   19.90
   0   3   3  507.05   19.80
   0   3  -3  546.75   19.50
   0   3   3  545.15   20.00
   0   3  -3  550.14   19.90
   0   3  -3  518.75   19.30
   0   3   3  526.25   19.90
   0   3  -3  514.15   19.20
   0   3  -3  559.84   20.20
   0   3  -3  557.34   20.80
   0   3   3  518.95   20.70
   0   3  -3  541.05   19.50
   0   3   3  478.75   20.60
   0   3   3  539.85   20.10
   0   3   3  500.65   20.40
   1  -3   3   25.00    1.70
  -1  -3  -3   21.90    2.00
   1  -3   3   25.00    1.90
   1  -3   3   27.30    2.60
  -1  -3  -3   24.80    2.50
   1  -3   3   27.50    2.30
   1  -3   3   21.60    2.00
  -1  -3  -3   23.60    2.50
   1  -3   3   23.90    1.70
  -1  -3  -3   26.00    2.20
  -1  -3  -3   24.10    2.10
   1   3   3   23.50    2.20
  -1   3  -3   25.90    2.00
   1   3   3   23.90    1.70
  -1   3  -3   24.70    2.50
  -1   3  -3   24.60    1.70
  -1   3  -3   23.80    1.50
  -1   3  -3   24.70    1.70
   1   3   3   21.70    2.00
   1   3   3   27.40    2.50
   1   3   3   24.90    2.70
   1   3   3   27.60    2.50
  -1   3  -3   25.90    2.30
   2  -3   3  136.29    6.70
  -2  -3  -3  144.19    7.20
   2  -3   3  153.38    6.80
  -2  -3  -3  113.29    8.80
   2  -3   3  148.99    6.90
  -2  -3  -3  141.19    6.70
   2  -3   3  144.39    7.50
   2  -3   3  139.89    9.90
  -2  -3  -3  147.79    6.20
  -2   3  -3  129.59    6.20
  -2   3  -3  146.89    6.50
   2   3   3  151.98    7.60
   2   3   3  138.59    6.20
  -2   3  -3  148.39    7.20
  -2   3  -3  147.39    6.20
   2   3   3  153.98    8.30
   2   3   3  146.99    6.90
  -2   3  -3  150.08    7.50
  -2   3  -3  144.49    6.60
  -3  -3  -3   72.19    5.60
  -3  -3  -3   89.59    5.30
   3  -3   3   89.09    6.00
   3  -3   3   79.19    4.70
   3   3   3   82.59    6.30
   3   3   3   90.79    4.80
  -3   3  -3   77.19    4.90
   3   3   3   95.29    5.40
  -4  -3  -3  498.85   20.90
   4  -3   3  483.45   19.20
   4  -3   3  492.05   20.00
   4  -3   3  498.15   21.90
  -4  -3  -3  516.05   20.60
  -4   3  -3  493.25   20.50
   4   3   3  469.85   20.30
   4   3   3  493.25   21.60
  -4   3  -3  484.45   19.30
   4   3   3  501.05   22.60
  -5  -3  -3    3.80    1.50
   5  -3   3    6.10    1.40
   5  -3   3    3.10    1.70
   5  -3   3    3.40    2.20
  -5  -3  -3    6.00    2.10
   5   3   3    3.10    1.90
  -5   3  -3    3.30    1.20
   5   3   3    1.80    1.50
  -5   3  -3    4.90    1.40
  -5   3  -3    3.90    1.40
   5   3   3    3.70    1.60
   6  -3   3  424.36   20.40
  -6  -3  -3  416.16   18.10
  -6  -3  -3  419.76   19.90
  -6  -3  -3  416.36   19.00
   6  -3   3  427.26   19.40
  -6   3  -3  432.36   18.30
  -6   3  -3  425.16   18.10
   6   3   3  387.56   18.50
  -6   3  -3  413.56   18.40
   6   3   3  405.66   20.40
   6   3   3  429.36   21.70
   7  -3   3   79.49    7.20
  -7  -3  -3   84.59    7.20
   7  -3   3   76.29    7.60
  -7  -3  -3   80.89    6.10
  -7  -3  -3   90.59    9.40
   7   3   3   77.69    7.90
   7   3   3   85.89    6.60
  -7   3  -3   84.49    5.90
  -7   3  -3   84.19    6.40
  -7   3  -3   82.79    7.00
   7   3   3   74.89    8.20
   8  -3   3   18.80    4.70
  -8  -3  -3   26.10    5.00
  -8  -3  -3   26.40    4.20
  -8  -3  -3   18.30    4.20
   8  -3   3   41.20    7.10
  -8   3  -3   19.50    3.90
  -8   3  -3   17.10    4.00
  -8   3  -3   22.50    3.80
  -8   3  -3   27.10    3.80
   8   3   3   18.80    5.50
   8   3   3   22.00    4.60
  -9  -3  -3   -5.90    2.50
   9  -3   3   -3.30    2.30
  -9  -3  -3    7.00    2.60
  -9  -3  -3    3.50    2.60
   9  -3   3    5.20    3.50
  -9   3  -3   -1.90    2.00
  -9   3  -3   -0.90    2.20
  -9   3  -3   -4.40    2.30
  -9   3  -3    5.20    2.80
   9   3   3   -2.00    3.00
 -10  -4   3   47.80    4.60
 -10  -4   3   59.09    5.80
 -10  -4   3   48.10    5.80
  10  -4  -3   45.00    6.60
  10  -4  -3   40.80    3.90
 -10   4   3   46.70    6.20
 -10   4   3   36.20    7.50
 -10   4   3   34.00    3.90
 -10   4   3   42.30    4.30
  10   4  -3   39.50    7.30
 -10   4   3   45.20    4.60
  -9  -4   3    8.50    2.60
  -9  -4   3    9.90    2.90
  -9  -4   3    7.10    2.10
   9  -4  -3    8.40    2.90
   9  -4  -3   11.30    2.50
   9   4  -3   10.00    4.30
   9   4  -3   10.00    4.00
  -9   4   3   11.40    3.90
  -9   4   3    7.70    1.80
  -9   4   3   10.10    3.70
   8  -4  -3  122.99    9.00
  -8  -4   3  127.79    9.00
  -8  -4   3  111.29    6.90
   8  -4  -3  113.79    8.80
   8  -4  -3  116.79    6.60
  -8  -4   3  111.39    8.00
  -8   4   3  121.69    6.40
   8   4  -3  124.99   12.40
  -8   4   3  123.79    7.30
   8   4  -3  113.39    9.80
  -8   4   3  113.09    9.30
   7  -4  -3   57.09    5.60
  -7  -4   3   59.69    4.60
   7  -4  -3   60.59    4.20
  -7  -4   3   57.49    5.00
   7  -4  -3   58.99    5.60
  -7  -4   3   52.89    5.20
  -7   4   3   65.09    4.00
  -7   4   3   62.59    4.50
   7   4  -3   55.29    6.30
   7   4  -3   54.89    6.60
  -6  -4   3  180.78    9.10
  -6  -4   3  211.68   10.20
  -6  -4   3  202.18    9.50
   6  -4  -3  162.98    9.70
   6  -4  -3  156.68    8.20
   6   4  -3  191.28   11.50
  -6   4   3  164.88    8.50
   6   4  -3  188.08   11.10
  -6   4   3  169.18    7.90
   5  -4  -3    7.00    1.90
  -5  -4   3   12.70    2.20
   5  -4  -3   18.40    3.30
  -5  -4   3   12.90    3.20
   5  -4  -3   11.00    1.90
  -5  -4   3   12.50    2.30
  -5  -4   3   11.20    1.90
   5   4  -3   15.00    3.40
   5   4  -3   10.00    2.30
   5   4  -3   11.60    2.90
  -5   4   3   12.60    2.10
  -5   4   3   10.00    1.90
   4  -4  -3  270.77   12.60
   4  -4  -3  338.67   13.20
  -4  -4   3  314.47   12.80
  -4  -4   3  305.77   12.70
  -4  -4   3  314.97   13.40
   4  -4  -3  319.67   14.60
  -4  -4   3  293.97   14.20
  -4   4   3  280.37   12.00
   4   4  -3  329.17   13.30
  -4   4   3  306.17   12.00
   4   4  -3  309.77   12.70
  -4   4   3  321.27   12.70
   4   4  -3  293.87   13.30
  -3  -4   3    4.40    1.10
   3  -4  -3    4.80    0.90
  -3  -4   3    4.60    0.90
   3  -4  -3    5.80    1.30
  -3  -4   3    6.20    1.40
  -3  -4   3    7.10    1.40
   3  -4  -3    4.60    1.40
  -3  -4   3    6.10    1.30
   3   4  -3    4.80    1.20
  -3   4   3    5.50    1.20
   3   4  -3    4.40    1.10
   3   4  -3    4.50    1.70
   3   4  -3    6.30    1.50
  -3   4   3    7.00    1.20
   3   4  -3    6.10    0.80
   3   4  -3    7.80    1.20
  -2  -4   3  323.77   13.10
  -2  -4   3  327.27   13.30
  -2  -4   3  325.17   12.40
  -2  -4   3  333.87   12.50
   2  -4  -3  317.77   12.90
  -2  -4   3  328.77   12.90
   2  -4  -3  320.07   11.80
   2  -4  -3  325.37   12.70
   2  -4  -3  308.87   12.20
  -2  -4   3  315.77   12.50
   2   4  -3  330.57   13.00
  -2   4   3  294.57   12.00
  -2   4   3  311.57   12.30
   2   4  -3  300.27   11.90
   2   4  -3  329.97   13.60
   2   4  -3  328.47   12.80
   2   4  -3  335.07   12.70
  -2   4   3  318.57   12.80
  -1  -4   3    9.10    1.10
   1  -4  -3    8.30    1.10
  -1  -4   3    9.50    1.40
  -1  -4   3    9.50    1.30
  -1  -4   3    9.40    0.90
  -1  -4   3   10.10    1.10
  -1  -4   3   12.80    2.00
   1  -4  -3   10.30    1.70
   1  -4  -3   11.40    1.80
   1  -4  -3    9.60    1.20
   1   4  -3    7.00    1.60
  -1   4   3    8.70    1.60
   1   4  -3    9.10    1.60
   1   4  -3    8.40    1.10
   1   4  -3    8.20    1.40
   1   4  -3    9.00    1.30
   1   4  -3    7.60    0.70
  -1   4   3    9.50    1.50
  -1   4   3    9.70    1.50
   0  -4  -3   58.99    3.40
   0  -4   3   65.59    3.10
   0  -4  -3   68.69    4.40
   0  -4   3   64.89    3.50
   0  -4   3   70.69    5.30
   0  -4   3   66.59    3.30
   0  -4   3   62.19    3.30
   0  -4   3   64.69    3.10
   0  -4  -3   67.39    3.90
   0   4   3   64.79    4.00
   0   4   3   67.69    3.90
   0   4  -3   60.59    3.00
   0   4  -3   66.69    3.90
   0   4  -3   68.89    4.50
   0   4  -3   63.29    3.30
   0   4  -3   68.29    4.10
   0   4  -3   63.09    3.00
   0   4   3   67.69    3.90
   0   4   3   67.59    3.70
   0   4  -3   66.59    3.30
   0   4   3   60.89    4.00
   0   4   3   61.49    3.90
   1  -4   3  228.28    9.10
   1  -4   3  234.68   10.90
   1  -4   3  229.88    9.70
   1  -4   3  234.48    9.50
   1  -4   3  234.38    8.90
   1  -4   3  228.98    9.20
   1  -4   3  214.28    8.90
  -1  -4  -3  230.38    9.90
   1   4   3  212.68   10.00
   1   4   3  225.88    9.30
  -1   4  -3  240.68   10.80
   1   4   3  232.08    9.80
  -1   4  -3  242.88   10.30
   1   4   3  218.68   10.10
  -1   4  -3  226.88    9.80
  -1   4  -3  234.98    8.90
  -1   4  -3  225.08    9.00
   1   4   3  214.78   10.50
  -1   4  -3  221.18    8.80
   2  -4   3   68.89    5.20
  -2  -4  -3   75.69    4.90
   2  -4   3   73.09    4.80
   2  -4   3   74.49    4.10
   2  -4   3   76.99    3.90
  -2  -4  -3   57.99    6.30
  -2   4  -3   74.89    4.40
   2   4   3   70.99    5.60
  -2   4  -3   77.99    4.80
   2   4   3   72.59    3.90
   2   4   3   73.29    5.20
  -2   4  -3   79.69    5.30
   2   4   3   76.69    4.60
  -2   4  -3   76.59    3.70
   3  -4   3  117.09    7.20
   3  -4   3  115.99    7.80
  -3  -4  -3  124.89    7.00
   3  -4   3  138.99    7.50
  -3  -4  -3  132.69    7.30
   3  -4   3  121.39    6.00
  -3   4  -3  119.69    5.70
  -3   4  -3  122.19    6.50
   3   4   3  125.69    7.70
  -3   4  -3  131.09    7.50
   3   4   3  125.69    7.40
   3   4   3  123.99    6.60
   3   4   3  134.19   11.60
   4  -4   3    2.40    1.60
  -4  -4  -3    2.60    1.80
   4  -4   3    1.90    0.90
   4  -4   3    1.00    1.10
  -4  -4  -3    1.90    1.80
   4   4   3    3.90    1.90
  -4   4  -3    2.30    0.80
  -4   4  -3    1.90    1.40
   4   4   3    2.20    1.10
  -4   4  -3    2.20    1.40
  -4   4  -3    1.10    1.30
   4   4   3    2.80    2.00
  -5  -4  -3    5.70    2.00
  -5  -4  -3    3.30    1.70
   5  -4   3    4.00    1.40
  -5  -4  -3    1.80    1.50
   5  -4   3    4.50    1.70
   5  -4   3    2.20    1.40
   5   4   3    2.00    2.30
  -5   4  -3    1.80    1.40
   5   4   3    3.00    2.10
  -5   4  -3    2.70    1.60
  -5   4  -3    3.30    1.80
   5   4   3    2.60    1.90
   6  -4   3    4.10    2.30
   6  -4   3    4.70    1.50
  -6  -4  -3    3.30    1.70
  -6  -4  -3    6.20    2.60
  -6  -4  -3    3.20    2.00
   6  -4   3    6.50    2.40
  -6   4  -3    5.70    1.90
   6   4   3    5.60    2.60
  -6   4  -3    1.60    1.70
  -6   4  -3    3.10    1.50
   6   4   3    7.10    2.80
   6   4   3    7.30    1.80
   7  -4   3  120.49    9.00
   7   4   3  125.09   10.70
   7   4   3  143.69    9.60
   8  -4   3   18.80    4.50
  -8  -4  -3   23.90    3.80
   8  -4   3   24.20    4.70
  -8  -4  -3   22.60    4.40
  -8  -4  -3   22.00    4.50
   8   4   3   20.70    4.50
   8   4   3   26.50    6.00
  -8   4  -3   24.90    4.50
  -8   4  -3   21.20    3.70
  -8   4  -3   19.40    4.30
  -8   4  -3   29.30    4.20
  -9  -4  -3  123.89   10.00
   9  -4   3  142.59   11.40
   9  -4   3  127.09   10.40
  -9  -4  -3  132.39    8.50
   9   4   3  113.19   11.30
   9   4   3  138.39   10.00
  -9   4  -3  143.29    8.70
 -10  -5   3  469.15   20.00
  10  -5  -3  467.05   19.60
 -10  -5   3  467.55   21.20
 -10  -5   3  428.56   21.90
 -10   5   3  397.56   18.90
 -10   5   3  447.16   20.30
 -10   5   3  483.95   22.40
 -10   5   3  457.45   23.00
  10   5  -3  471.45   25.20
 -10   5   3  473.65   20.20
  -9  -5   3   27.90    3.90
   9  -5  -3   35.30    3.70
  -9  -5   3   18.00    3.80
  -9  -5   3   20.70    4.10
   9  -5  -3   24.10    4.70
  -9   5   3   21.90    4.70
  -9   5   3   19.20    3.70
  -9   5   3   27.10    3.10
  -9   5   3   25.90    5.00
   9   5  -3   25.20    5.40
  -8  -5   3   84.29    6.70
   8  -5  -3   92.59    7.60
  -8  -5   3   97.49    7.40
   8  -5  -3   93.89    5.80
   8  -5  -3   85.09    7.30
  -8  -5   3   89.99    6.10
  -8   5   3   89.69    8.70
  -8   5   3   90.19    5.20
   8   5  -3   89.49    8.70
  -8   5   3   83.39    5.90
   8   5  -3   86.99    8.50
  -7  -5   3   27.30    3.60
  -7  -5   3   16.50    3.40
   7  -5  -3   17.30    3.70
   7  -5  -3   17.80    2.40
   7  -5  -3   13.10    2.90
   7   5  -3   20.70    4.70
  -7   5   3   15.70    4.10
  -7   5   3   18.10    2.90
  -7   5   3   15.10    2.10
   7   5  -3   17.20    3.90
   6  -5  -3    2.00    1.30
   6  -5  -3    1.20    1.00
  -6  -5   3    5.50    1.80
   6  -5  -3    2.00    1.60
  -6  -5   3    2.70    1.10
  -6  -5   3    0.40    1.60
  -6  -5   3   -0.50    1.40
   6   5  -3    0.60    2.00
  -6   5   3    1.50    1.20
  -6   5   3    2.40    1.00
   6   5  -3    2.70    1.90
  -5  -5   3    6.30    1.50
  -5  -5   3    5.40    1.60
  -5  -5   3    4.50    1.70
   5  -5  -3    6.00    1.80
  -5  -5   3    6.90    1.90
   5  -5  -3    6.00    1.40
   5  -5  -3    6.70    1.90
   5   5  -3    6.90    2.30
  -5   5   3    6.90    1.40
   5   5  -3    6.90    1.60
   5   5  -3    6.60    2.40
  -5   5   3    5.90    1.50
  -4  -5   3  285.87   12.20
   4  -5  -3  253.17   10.80
   4  -5  -3  264.37   11.20
  -4  -5   3  278.77   11.50
  -4  -5   3  280.27   11.80
  -4  -5   3  242.98   11.40
   4   5  -3  254.47   10.50
   4   5  -3  265.07   14.10
  -4   5   3  226.58   11.20
   4   5  -3  277.07   11.40
   4   5  -3  284.07   11.90
  -4   5   3  238.88   13.20
   4   5  -3  263.27   11.90
  -4   5   3  270.67   10.30
  -4   5   3  216.98    9.90
  -3  -5   3   89.69    4.80
  -3  -5   3   89.19    5.20
  -3  -5   3   92.79    5.20
   3  -5  -3   77.49    4.00
   3  -5  -3   89.29    3.80
   3  -5  -3   92.09    4.90
  -3  -5   3   95.59    4.80
   3   5  -3   83.89    4.40
  -3   5   3   96.79    5.00
  -3   5   3   83.69    4.20
   3   5  -3   90.79    5.50
   3   5  -3   84.69    4.30
   3   5  -3   92.29    5.10
   3   5  -3   89.09    5.00
   2  -5  -3 2807.92   99.89
   2  -5  -3 2619.14   98.89
  -2  -5   3 2856.61  100.49
  -2  -5   3 2786.42   99.39
  -2  -5   3 2695.53   99.79
  -2  -5   3 3016.00   99.89
  -2  -5   3 2843.02   99.69
   2  -5  -3 2992.30  100.49
   2  -5  -3 2859.31   98.69
   2   5  -3 2766.32   99.89
  -2   5   3 2869.71   99.89
  -2   5   3 2784.82   99.09
   2   5  -3 2854.21   99.59
  -2   5   3 2591.84   98.79
   2   5  -3 2875.41  100.79
   2   5  -3 2758.82   99.49
   2   5  -3 2520.75   98.69
  -1  -5   3   87.59    3.80
  -1  -5   3   88.39    4.40
  -1  -5   3   84.49    5.30
   1  -5  -3   88.99    5.10
  -1  -5   3   89.99    4.20
   1  -5  -3   87.19    4.30
  -1   5   3   91.29    5.10
   1   5  -3   88.19    4.70
   1   5  -3   93.09    5.00
  -1   5   3   79.09    4.50
   1   5  -3   87.29    4.40
   1   5  -3   84.79    3.80
   1   5  -3   95.99    5.70
  -1   5   3   88.29    4.60
   0  -5   3 1134.49   38.80
   0  -5  -3 1033.50   38.70
   0  -5   3 1056.99   38.00
   0  -5   3 1084.59   38.00
   0  -5   3 1094.79   38.30
   0  -5   3  972.10   38.70
   0  -5   3 1034.00   40.10
   0  -5  -3 1033.50   38.80
   0   5  -3 1095.29   40.30
   0   5  -3  978.40   37.90
   0   5  -3 1070.29   38.20
   0   5  -3 1045.50   39.40
   0   5   3 1079.89   39.20
   0   5   3 1051.29   38.90
   0   5  -3 1059.69   38.50
   0   5   3 1057.59   39.00
   1  -5   3   39.80    2.50
  -1  -5  -3   44.90    3.50
  -1  -5  -3   37.60    3.50
   1  -5   3   36.50    2.60
  -1  -5  -3   37.00    2.80
   1  -5   3   40.70    2.50
   1  -5   3   37.50    2.50
   1  -5   3   37.20    3.70
   1  -5   3   37.10    2.20
   1   5   3   36.00    2.70
  -1   5  -3   38.70    3.40
   1   5   3   36.00    3.30
  -1   5  -3   39.80    3.20
   1   5   3   38.80    3.20
   1   5   3   37.40    2.90
   1   5   3   36.20    3.20
  -1   5  -3   37.90    3.70
   1   5   3   34.00    3.40
  -1   5  -3   39.40    2.40
  -1   5  -3   37.40    2.50
  -2  -5  -3   59.79    4.40
   2  -5   3   56.89    5.00
   2  -5   3   63.39    3.20
   2  -5   3   57.59    2.90
   2  -5   3   61.79    3.60
   2  -5   3   56.39    3.60
   2  -5   3   56.79    4.00
  -2  -5  -3   47.90    5.80
  -2   5  -3   58.59    4.20
  -2   5  -3   63.39    3.60
  -2   5  -3   63.99    5.00
   2   5   3   65.99    4.40
   2   5   3   62.79    3.30
   2   5   3   58.19    5.00
   2   5   3   60.89    3.40
  -2   5  -3   58.69    3.30
   3  -5   3   64.19    5.60
   3  -5   3   61.09    4.00
   3  -5   3   54.99    4.40
   3  -5   3   64.89    3.90
  -3  -5  -3   57.99    4.70
  -3   5  -3   63.19    3.40
  -3   5  -3   56.29    5.10
   3   5   3   59.89    5.40
  -3   5  -3   64.09    4.80
  -3   5  -3   55.99    4.40
   4  -5   3 1974.10   70.49
  -4  -5  -3 1944.61   71.19
  -4  -5  -3 2017.30   72.29
  -4  -5  -3 1895.11   70.79
   4  -5   3 1936.91   71.29
   4  -5   3 1961.40   69.89
   4   5   3 2003.20   73.59
  -4   5  -3 1816.72   68.99
  -4   5  -3 1896.81   71.39
  -4   5  -3 1834.32   71.69
   4   5   3 1935.11   72.29
   4   5   3 1912.31   70.59
  -4   5  -3 1908.61   74.49
   5  -5   3   40.90    4.30
   5  -5   3   38.10    3.90
  -5  -5  -3   37.40    4.10
  -5  -5  -3   41.10    4.80
   5   5   3   47.00    4.90
   5   5   3   42.30    5.20
   6  -5   3  809.72   32.40
  -6  -5  -3  857.91   34.90
  -6  -5  -3  839.12   33.60
  -6  -5  -3  813.92   32.90
   6  -5   3  814.72   34.30
   6  -5   3  837.52   33.90
   6   5   3  820.62   34.60
  -6   5  -3  833.82   34.30
   6   5   3  853.51   37.00
  -6   5  -3  819.02   32.40
  -6   5  -3  834.62   33.80
   7  -5   3   42.20    5.50
  -7  -5  -3   40.50    4.60
  -7  -5  -3   48.10    4.60
   7  -5   3   40.30    5.40
   7   5   3   44.10    6.50
   7   5   3   37.80    5.50
   8  -5   3   17.30    3.60
  -8  -5  -3   26.20    5.40
   8  -5   3   18.90    5.00
  -8  -5  -3   18.00    3.40
  -8  -5  -3   19.80    4.00
  -8   5  -3   20.30    4.30
  -8   5  -3   14.20    3.60
   8   5   3   25.20    6.00
  -8   5  -3   17.20    4.40
   8   5   3   19.80    4.20
  -8   5  -3   20.50    4.20
  -9  -6   3    4.20    2.50
  -9  -6   3    3.20    2.40
   9  -6  -3    5.60    1.60
  -9  -6   3    6.80    2.40
   9   6  -3   -3.00    2.80
  -9   6   3    5.20    3.10
  -9   6   3    8.60    1.90
  -9   6   3    6.70    2.60
  -9   6   3    2.60    3.40
  -8  -6   3   57.99    5.70
   8  -6  -3   60.99    6.20
   8  -6  -3   67.29    5.00
  -8  -6   3   63.79    8.50
  -8  -6   3   68.79    5.70
   8   6  -3   63.39    8.00
  -8   6   3   65.29    7.80
  -8   6   3   53.39    6.60
  -8   6   3   65.39    5.20
  -8   6   3   54.39    4.00
  -7  -6   3    0.30    1.50
   7  -6  -3    1.00    1.00
   7  -6  -3    1.10    1.30
  -7  -6   3    0.80    1.90
  -7   6   3   -0.20    2.60
  -7   6   3   -0.10    1.50
   7   6  -3   -0.50    2.00
  -7   6   3   -0.40    1.90
   7   6  -3   -1.20    2.10
  -7   6   3   -1.20    1.00
   6  -6  -3 2314.37   90.59
  -6  -6   3 2485.95   90.49
   6  -6  -3 2493.95   89.89
  -6  -6   3 2492.35   90.99
  -6  -6   3 2560.24   92.09
   6   6  -3 2485.65   93.29
  -6   6   3 2362.36   88.39
  -6   6   3 2535.95   95.69
  -6   6   3 2573.74   89.99
   6   6  -3 2526.45   94.79
  -5  -6   3  171.68    9.40
   5  -6  -3  155.08    8.00
   5  -6  -3  164.68    8.20
  -5  -6   3  168.78    8.70
  -5  -6   3  147.09    8.00
  -5  -6   3  179.08    9.00
  -5   6   3  153.28    7.00
   5   6  -3  181.48   11.60
   5   6  -3  174.78    8.50
   5   6  -3  169.78    7.30
  -5   6   3  163.18    8.20
   5   6  -3  160.28    8.20
  -4  -6   3  132.69    7.00
  -4  -6   3  133.79    7.50
  -4  -6   3  135.79    7.00
  -4  -6   3  115.59    6.80
   4  -6  -3  138.79    6.90
   4   6  -3  148.29   10.60
  -4   6   3  125.29    5.80
  -4   6   3  112.39    5.40
   4   6  -3  141.79    7.40
  -4   6   3  138.09    7.00
   4   6  -3  139.99    9.80
   4   6  -3  138.19    7.00
   4   6  -3  116.09    6.10
   3  -6  -3   24.20    2.50
   3  -6  -3   27.50    1.70
  -3  -6   3   28.20    2.70
  -3  -6   3   28.00    2.60
  -3  -6   3   30.10    2.90
  -3  -6   3   28.20    2.50
   3   6  -3   22.10    2.90
  -3   6   3   22.20    1.80
  -3   6   3   22.40    2.00
   3   6  -3   26.00    2.30
  -3   6   3   27.70    2.90
   3   6  -3   23.90    2.50
   3   6  -3   29.00    3.20
  -2  -6   3   10.00    1.90
   2  -6  -3    9.80    1.60
  -2  -6   3    9.10    1.80
  -2  -6   3    9.10    1.60
   2  -6  -3   11.90    2.00
  -2  -6   3   10.30    1.40
   2  -6  -3   11.30    1.20
   2   6  -3   10.10    1.70
  -2   6   3   12.30    1.80
   2   6  -3   10.90    1.90
   2   6  -3    9.80    1.90
  -2   6   3   13.90    2.60
  -2   6   3   10.20    1.90
   2   6  -3   12.60    2.40
   2   6  -3   12.70    2.20
   1  -6  -3   14.60    2.00
  -1  -6   3   14.50    1.70
   1  -6  -3   15.60    1.60
   1  -6  -3   15.70    2.40
  -1  -6   3   12.50    1.90
  -1  -6   3   14.80    2.20
  -1  -6   3   15.60    1.30
  -1  -6   3   15.70    1.60
  -1  -6   3   15.90    1.70
  -1   6   3   16.60    2.50
   1   6  -3   14.80    1.60
   1   6  -3   16.40    2.50
   1   6  -3   21.00    2.80
  -1   6   3   13.80    1.90
   1   6  -3   17.50    2.50
   1   6  -3   15.10    2.20
   1   6  -3   14.30    1.10
  -1   6   3   14.30    2.30
   0  -6   3 3175.18  116.29
   0  -6  -3 3127.89  115.99
   0  -6  -3 3177.18  115.49
   0  -6  -3 3165.68  114.79
   0  -6  -3 3340.17  115.09
   0  -6   3 3216.58  113.79
   0  -6   3 3210.38  113.69
   0  -6   3 3293.57  114.09
   0  -6  -3 3172.88  114.69
   0   6  -3 3156.08  115.49
   0   6  -3 3151.78  115.29
   0   6   3 3229.68  115.39
   0   6   3 3268.27  115.29
   0   6   3 3259.67  116.29
   0   6  -3 3259.87  116.59
   0   6   3 3294.07  115.49
   0   6  -3 3190.08  114.59
   0   6  -3 3165.88  113.99
   0   6   3 3229.78  114.89
  -1  -6  -3  105.39    6.80
   1  -6   3  102.29    5.20
   1  -6   3   97.79    4.50
  -1  -6  -3   99.39    6.00
   1  -6   3   97.69    4.80
  -1  -6  -3  109.49    6.00
   1  -6   3  103.99    5.00
   1  -6   3  104.29    7.50
   1  -6   3   79.49    5.10
   1   6   3   94.19    5.90
  -1   6  -3  108.49    5.30
   1   6   3  106.19    6.00
  -1   6  -3   93.69    5.10
  -1   6  -3   92.19    6.60
  -1   6  -3   98.39    6.00
   1   6   3  100.39    5.30
  -2  -6  -3   49.10    3.90
  -2  -6  -3   49.80    4.30
  -2  -6  -3   48.40    4.10
   2  -6   3   45.70    4.50
   2  -6   3   41.10    2.50
   2  -6   3   48.10    3.20
   2  -6   3   48.10    2.70
   2  -6   3   49.70    3.40
   2   6   3   45.70    3.90
   2   6   3   45.10    3.10
  -2   6  -3   51.99    4.80
   2   6   3   47.90    3.10
  -2   6  -3   46.60    4.00
   2   6   3   44.90    4.30
  -2   6  -3   50.09    4.30
  -2   6  -3   44.10    2.70
  -2   6  -3   45.70    3.10
   3  -6   3   69.99    6.40
   3  -6   3   77.49    4.80
   3  -6   3   76.79    4.60
   3  -6   3   72.69    4.70
  -3  -6  -3   82.29    5.50
  -3  -6  -3   82.79    6.00
  -3  -6  -3   77.39    5.30
  -3   6  -3   74.69    3.90
  -3   6  -3   74.59    4.20
  -3   6  -3   74.89    6.30
   3   6   3   73.19    6.20
  -3   6  -3   73.49    5.30
   3   6   3   74.59    5.30
  -3   6  -3   81.39    5.90
   4  -6   3  395.96   17.20
  -4  -6  -3  396.36   17.30
   4  -6   3  405.46   16.60
  -4  -6  -3  442.86   18.80
   4  -6   3  396.36   17.00
  -4  -6  -3  406.76   17.60
  -4   6  -3  384.46   18.90
   4   6   3  411.76   19.60
  -4   6  -3  387.26   17.40
   4   6   3  426.96   19.50
  -4   6  -3  368.86   15.50
   4   6   3  397.76   17.40
  -4   6  -3  395.46   18.20
  -5  -6  -3   26.10    3.20
   5  -6   3   23.30    2.70
   5  -6   3   24.30    3.30
   5  -6   3   28.10    3.30
   5   6   3   21.10    3.60
   5   6   3   17.70    3.50
  -5   6  -3   24.90    2.90
   6  -6   3  446.96   20.70
  -6  -6  -3  464.85   20.50
  -6  -6  -3  459.35   19.70
   6  -6   3  467.25   20.70
  -6  -6  -3  466.85   21.50
   6  -6   3  459.05   19.50
   6   6   3  446.76   22.00
  -6   6  -3  463.05   21.70
  -6   6  -3  465.65   21.10
  -6   6  -3  472.75   20.10
   6   6   3  453.15   27.20
   7  -6   3   56.09    6.10
  -7  -6  -3   61.89    6.20
   7  -6   3   50.79    5.40
  -7  -6  -3   59.69    5.60
  -7  -6  -3   57.09    4.90
   7  -6   3   59.09    4.70
   7   6   3   54.19    7.30
  -7   6  -3   58.89    6.00
  -7   6  -3   53.29    4.90
   7   6   3   43.00    6.20
  -7   6  -3   59.29    5.70
  -8  -6  -3   17.70    4.10
   8  -6   3   16.70    5.20
  -8  -6  -3    8.30    3.00
  -8  -6  -3   15.50    4.20
  -8  -6  -3    9.70    3.20
   8  -6   3   11.50    2.80
   8   6   3    8.60    4.10
  -8   6  -3    6.40    2.60
  -8   6  -3   16.40    4.30
   8   6   3   10.70    4.30
  -8   6  -3   17.30    4.60
  -8   6  -3    9.90    3.10
  -8   6  -3   13.80    4.00
   9  -7  -3   39.50    6.60
  -9  -7   3   51.39    5.50
  -9  -7   3   46.80    6.20
  -9  -7   3   55.39    5.20
   9  -7  -3   61.49    5.10
  -9   7   3   67.59    6.70
   9   7  -3   48.60    7.80
  -9   7   3   40.80    4.90
  -9   7   3   40.30    7.40
  -8  -7   3  226.58   12.90
   8  -7  -3  212.48   10.80
  -8  -7   3  205.18   11.80
  -8  -7   3  212.28   11.30
   8  -7  -3  191.58   11.90
  -8   7   3  216.38   11.80
  -8   7   3  212.18   21.10
  -8   7   3  204.78   13.10
   8   7  -3  220.48   15.20
  -7  -7   3   19.60    3.50
  -7  -7   3   10.80    3.10
   7  -7  -3   11.60    2.60
   7  -7  -3   12.90    2.50
  -7  -7   3    8.40    2.70
   7   7  -3   10.40    3.00
  -7   7   3   15.60    3.80
  -7   7   3    8.70    5.50
  -7   7   3   14.80    2.90
   6  -7  -3    1.90    1.60
   6  -7  -3    4.00    1.50
  -6  -7   3    4.20    2.00
  -6  -7   3    3.20    1.70
  -6  -7   3   -1.00    1.40
  -6   7   3    3.10    1.80
  -6   7   3    2.60    1.80
   6   7  -3    2.70    1.20
  -6   7   3    3.10    2.90
   6   7  -3    0.40    3.00
  -5  -7   3   12.50    2.80
   5  -7  -3   10.60    1.80
  -5  -7   3   13.90    2.60
   5  -7  -3   13.50    2.40
  -5  -7   3   13.70    2.60
  -5  -7   3   15.40    2.20
   5   7  -3   15.70    2.60
   5   7  -3   16.90    2.50
  -5   7   3   17.00    3.40
  -5   7   3   12.00    3.70
  -5   7   3   14.30    2.40
   5   7  -3   17.30    4.30
  -5   7   3   14.70    1.80
  -4  -7   3  494.45   20.90
  -4  -7   3  478.85   20.10
  -4  -7   3  508.55   20.20
   4  -7  -3  482.65   19.90
  -4  -7   3  466.25   20.20
   4   7  -3  503.45   24.30
  -4   7   3  475.35   18.60
  -4   7   3  504.25   20.10
  -4   7   3  500.75   24.10
  -4   7   3  495.65   21.30
   4   7  -3  486.95   20.10
   4   7  -3  505.95   20.60
  -3  -7   3   11.20    2.00
  -3  -7   3   10.90    2.00
  -3  -7   3   11.90    2.10
   3  -7  -3   16.00    2.60
   3  -7  -3   13.60    1.30
  -3   7   3   11.80    2.30
  -3   7   3   13.90    1.90
  -3   7   3   10.00    2.80
   3   7  -3   15.40    2.50
   3   7  -3   10.40    2.00
   3   7  -3   13.30    1.90
   3   7  -3   12.50    2.40
  -3   7   3   14.80    2.90
  -2  -7   3  115.59    5.90
  -2  -7   3  111.29    6.90
  -2  -7   3  124.99    6.30
   2  -7  -3  120.39    6.50
  -2  -7   3  119.59    6.10
  -2   7   3  121.89    6.80
  -2   7   3  120.99    7.10
  -2   7   3  112.89    5.90
   2   7  -3  118.79    6.70
  -2   7   3  122.19    8.50
   2   7  -3  116.49    6.60
   2   7  -3  114.39    7.20
  -1  -7   3   88.09    4.50
  -1  -7   3   90.59    4.10
   1  -7  -3   94.89    5.60
   1  -7  -3   89.59    4.70
  -1  -7   3   93.39    4.80
  -1  -7   3   94.89    4.90
   1   7  -3   80.99    5.50
  -1   7   3   84.69    6.60
  -1   7   3   89.19    5.70
   1   7  -3   85.49    6.20
  -1   7   3   89.19    6.00
  -1   7   3   89.99    5.60
   1   7  -3   89.09    4.70
   1   7  -3   83.59    5.20
   1   7  -3   90.19    5.60
   1   7  -3   72.29    3.90
   0  -7   3   64.49    5.20
   0  -7  -3   68.39    5.00
   0  -7   3   61.09    3.60
   0  -7  -3   63.39    4.50
   0  -7   3   61.49    3.40
   0  -7  -3   55.79    3.80
   0  -7  -3   55.99    4.50
   0  -7   3   63.39    3.70
   0  -7   3   54.19    3.70
   0  -7  -3   62.89    4.30
   0   7  -3   60.29    4.10
   0   7  -3   58.79    3.50
   0   7   3   61.59    4.30
   0   7  -3   69.29    5.50
   0   7   3   62.09    5.20
   0   7  -3   58.89    4.70
   0   7   3   58.19    4.60
   0   7   3   65.29    4.20
   0   7  -3   66.29    4.80
   0   7   3   69.39    4.50
  -1  -7  -3   64.39    4.60
  -1  -7  -3   71.09    5.00
   1  -7   3   61.29    3.70
  -1  -7  -3   58.19    4.70
   1  -7   3   66.59    3.90
   1  -7   3   64.59    5.60
   1  -7   3   67.59    3.50
   1  -7   3   66.09    3.60
  -1   7  -3   58.99    4.10
   1   7   3   63.89    4.70
  -1   7  -3   64.39    5.10
   1   7   3   70.09    4.40
   1   7   3   61.19    4.80
  -1   7  -3   63.99    6.20
  -1   7  -3   64.49    3.60
  -1   7  -3   64.09    4.90
   1   7   3   65.79    4.80
  -2  -7  -3  568.84   22.30
  -2  -7  -3  539.75   21.60
   2  -7   3  518.45   19.80
  -2  -7  -3  536.55   21.80
   2  -7   3  521.65   20.80
   2  -7   3  529.45   20.60
  -2   7  -3  528.75   22.50
  -2   7  -3  516.15   22.00
  -2   7  -3  505.75   20.60
   2   7   3  500.45   22.20
  -2   7  -3  507.15   19.80
  -2   7  -3  517.45   23.50
   2   7   3  545.55   21.40
   2   7   3  534.75   22.00
   3  -7   3   51.29    4.00
  -3  -7  -3   56.19    4.60
  -3  -7  -3   52.99    5.00
  -3  -7  -3   51.89    4.50
   3  -7   3   50.89    3.70
  -3   7  -3   51.09    5.40
   3   7   3   58.79    4.80
  -3   7  -3   56.19    5.20
   3   7   3   55.79    5.30
  -3   7  -3   53.49    3.80
  -3   7  -3   48.90    4.50
  -4  -7  -3  124.29    7.40
   4  -7   3  126.29    7.10
  -4  -7  -3  117.99    7.00
   4  -7   3  113.49    6.60
  -4  -7  -3  125.19    8.00
  -4   7  -3  105.49    5.50
  -4   7  -3  124.19    8.90
   4   7   3  116.59    8.60
  -4   7  -3  128.59    7.90
   4   7   3  124.79    8.90
  -4   7  -3  115.29    8.00
   4   7   3  118.29    7.50
   5  -7   3   65.59    4.90
  -5  -7  -3   64.19    5.40
   5  -7   3   65.09    5.30
  -5  -7  -3   66.19    4.90
  -5  -7  -3   63.09    6.00
   5  -7   3   64.19    4.80
   5   7   3   56.39    6.60
  -5   7  -3   73.29    6.30
  -5   7  -3   69.79    5.60
  -5   7  -3   68.19    6.50
   5   7   3   60.89    6.80
  -6  -7  -3  119.29    7.00
   6  -7   3  123.39   11.00
   6  -7   3  103.39    7.00
   6  -7   3  101.29    6.70
  -6  -7  -3  114.29    8.50
  -6  -7  -3  111.29    7.60
  -6   7  -3  111.99    8.50
   6   7   3  111.49    9.00
  -6   7  -3  111.49    8.70
   6   7   3  108.49    9.40
  -6   7  -3  114.59    7.40
   7  -7   3  147.89   10.10
  -7  -7  -3  153.48    9.40
  -7  -7  -3  151.38    8.50
  -7  -7  -3  132.39    9.80
  -7  -7  -3  137.09    9.40
   7  -7   3  151.18    8.70
   7  -7   3  141.49    8.80
   7   7   3  179.18   11.00
   7   7   3  141.59   11.50
  -7   7  -3  148.09    9.00
  -7   7  -3  173.28   10.50
  -7   7  -3  142.19   10.40
  -8  -7  -3  151.98    9.50
  -8  -7  -3  153.18    9.80
   8  -7   3  147.69    8.70
  -8  -7  -3  144.49    8.30
  -8  -7  -3  139.59   10.20
   8  -7   3  134.79    9.00
   8  -7   3  150.18   10.70
  -8   7  -3  136.49    8.90
  -8   7  -3  148.89   10.10
  -8   7  -3  118.89    8.30
   8   7   3  149.69   10.50
  -8   7  -3  146.59   10.40
   8   7   3  138.09   12.00
  -9  -8   3   39.00    5.50
  -9  -8   3   60.09    6.00
  -9  -8   3   59.29    5.30
   9   8  -3   42.80    7.80
   8  -8  -3  232.98   12.00
  -8  -8   3  261.37   12.80
   8  -8  -3  231.68   12.90
  -8  -8   3  241.78   13.30
  -8  -8   3  224.28   13.90
   8   8  -3  247.68   17.10
  -8   8   3  256.17   14.90
  -8   8   3  242.28   12.50
  -8   8   3  250.77   16.60
  -7  -8   3  139.89    9.30
   7  -8  -3  136.49    8.50
  -7  -8   3  156.48    9.20
   7  -8  -3  159.28    8.60
  -7   8   3  149.19   10.60
  -7   8   3  156.18   12.40
  -7   8   3  143.69    8.60
   7   8  -3  175.28   13.00
  -6  -8   3  346.17   17.10
  -6  -8   3  336.17   17.50
   6  -8  -3  311.07   15.00
   6  -8  -3  294.97   16.30
  -6  -8   3  331.97   15.70
   6   8  -3  380.46   24.50
   6   8  -3  339.77   15.00
  -6   8   3  359.56   20.20
  -6   8   3  342.27   15.30
  -6   8   3  345.07   17.50
  -5  -8   3   20.20    3.40
  -5  -8   3   19.70    3.50
  -5  -8   3   22.90    4.00
  -5  -8   3   14.70    2.70
   5  -8  -3   20.60    2.70
  -5   8   3   25.60    3.60
  -5   8   3   22.90    4.20
   5   8  -3   15.00    2.80
   5   8  -3   19.30    5.40
   5   8  -3   22.10    2.90
  -5   8   3   26.00    5.70
  -4  -8   3  537.95   22.80
  -4  -8   3  549.25   22.90
  -4  -8   3  577.84   23.90
   4  -8  -3  556.74   22.70
  -4   8   3  574.04   24.20
  -4   8   3  530.25   21.10
   4   8  -3  579.44   23.50
  -4   8   3  578.04   27.10
  -4   8   3  550.54   22.80
   4   8  -3  558.04   22.90
  -3  -8   3   36.10    3.40
   3  -8  -3   37.70    3.50
  -3  -8   3   31.00    3.20
   3  -8  -3   34.70    2.40
  -3  -8   3   34.50    3.60
  -3  -8   3   38.70    3.70
   3   8  -3   40.00    4.10
   3   8  -3   40.00    3.90
  -3   8   3   40.60    5.40
  -3   8   3   33.50    4.20
   3   8  -3   37.80    3.60
  -3   8   3   39.30    3.90
  -3   8   3   30.60    2.70
   2  -8  -3  383.36   15.10
  -2  -8   3  381.96   15.50
   2  -8  -3  391.46   16.40
  -2  -8   3  376.56   16.00
  -2  -8   3  387.56   15.80
  -2  -8   3  375.16   17.20
  -2   8   3  397.76   17.00
  -2   8   3  375.16   16.60
  -2   8   3  361.16   16.80
   2   8  -3  374.96   16.50
   2   8  -3  380.06   16.60
   2   8  -3  371.06   16.20
  -2   8   3  399.36   19.10
   2   8  -3  363.16   15.70
   2   8  -3  388.36   17.50
   1  -8  -3   27.50    3.10
   1  -8  -3   23.20    2.40
  -1  -8   3   25.50    1.90
  -1  -8   3   22.40    3.20
  -1  -8   3   26.60    2.50
  -1  -8   3   23.80    2.20
   1  -8  -3   24.90    3.10
  -1  -8   3   26.50    2.50
   1   8  -3   22.90    2.80
  -1   8   3   21.60    2.70
   1   8  -3   32.70    5.40
  -1   8   3   26.70    3.40
   1   8  -3   21.70    2.90
  -1   8   3   27.50    4.50
   1   8  -3   24.90    3.40
  -1   8   3   26.30    3.30
   0  -8  -3  220.98   10.70
   0  -8   3  217.08    9.40
   0  -8  -3  220.98   11.10
   0  -8  -3  218.38   10.30
   0  -8   3  220.88    9.30
   0  -8  -3  226.68    9.90
   0  -8  -3  228.48   10.30
   0  -8   3  228.68    9.90
   0  -8   3  228.28    9.70
   0   8   3  220.78   11.20
   0   8  -3  224.38   11.40
   0   8  -3  220.78    9.60
   0   8  -3  216.68   12.20
   0   8   3  223.28   11.80
   0   8   3  228.18   10.80
   0   8  -3  228.08   11.20
   0   8  -3  220.18   11.40
   1  -8   3   83.49    4.20
   1  -8   3   86.29    4.80
  -1  -8  -3   90.09    6.00
   1  -8   3   83.59    4.50
  -1  -8  -3   85.29    5.70
  -1  -8  -3   83.39    5.30
   1  -8   3   76.89    4.60
  -1  -8  -3   86.09    5.60
  -1   8  -3   83.69    4.40
   1   8   3   79.69    6.00
  -1   8  -3   89.59    7.20
   1   8   3   78.49    5.70
   1   8   3   81.69    5.30
  -1   8  -3   91.09    6.30
  -1   8  -3   89.19    5.40
   1   8   3   87.49    5.60
  -1   8  -3   95.39    6.50
  -2  -8  -3  126.29    7.40
   2  -8   3  126.69    5.80
   2  -8   3  127.39    6.60
   2  -8   3  126.69    6.80
  -2  -8  -3  114.69    9.50
  -2  -8  -3  138.89    7.70
   2   8   3  126.19    7.70
  -2   8  -3  130.89    8.40
  -2   8  -3  122.49    7.90
  -2   8  -3  128.89    9.20
  -2   8  -3  130.39    6.80
   2   8   3  127.89    7.00
   2   8   3  126.79    7.90
  -2   8  -3  127.19    5.90
   2   8   3  126.29    6.70
   3  -8   3  112.59    6.50
  -3  -8  -3  112.39    6.90
   3  -8   3  115.19    6.30
  -3  -8  -3  115.49    7.00
  -3  -8  -3  117.89    7.60
   3   8   3  107.59    5.70
  -3   8  -3   97.99    5.20
   3   8   3  114.09    7.80
  -3   8  -3  117.69    6.30
  -3   8  -3  109.59    7.80
  -3   8  -3  109.99    8.70
  -3   8  -3  101.49    7.40
   3   8   3  118.79    7.40
   4  -8   3    7.30    2.20
  -4  -8  -3    8.00    2.70
  -4  -8  -3    8.80    2.20
   4  -8   3    4.60    1.60
  -4  -8  -3    6.90    2.40
   4   8   3    5.70    2.80
  -4   8  -3    4.20    1.00
   4   8   3    2.90    1.70
  -4   8  -3    4.70    2.20
   4   8   3    6.20    2.60
  -4   8  -3    3.00    2.20
  -4   8  -3    3.60    2.10
  -5  -8  -3    5.20    1.90
   5  -8   3    7.50    1.80
  -5  -8  -3    6.20    2.10
  -5  -8  -3    8.40    1.80
   5  -8   3    7.50    2.20
  -5   8  -3    5.20    2.40
   5   8   3    8.00    2.80
  -5   8  -3   11.10    2.60
  -5   8  -3    9.40    2.90
   5   8   3    8.90    3.10
  -6  -8  -3    5.60    2.00
  -6  -8  -3    3.90    2.50
   6  -8   3    2.70    1.40
   6  -8   3    1.20    2.00
  -6  -8  -3    3.70    2.10
  -6  -8  -3    5.10    2.40
   6  -8   3    3.50    1.70
   6   8   3    0.00    2.10
  -6   8  -3    2.10    2.10
  -6   8  -3    4.20    2.10
  -6   8  -3    4.40    2.50
   6   8   3    6.80    2.80
   7   8   3   99.99    8.90
   8  -9  -3   86.39    6.40
  -8  -9   3   81.79    7.60
  -8  -9   3   73.39    6.90
   8  -9  -3   98.99    6.30
  -8  -9   3   82.29    6.70
  -8   9   3   76.39    9.50
  -8   9   3   97.49    9.00
  -8   9   3   86.09    6.70
   8   9  -3   81.39   10.00
   7  -9  -3   31.30    3.80
  -7  -9   3   36.70    6.00
  -7  -9   3   37.20    4.70
  -7  -9   3   37.90    5.80
  -7   9   3   39.60    4.60
  -7   9   3   39.70    6.80
   7   9  -3   24.20    6.30
  -7   9   3   32.80    7.10
   6  -9  -3    1.90    1.70
  -6  -9   3    4.40    2.20
  -6  -9   3    3.20    2.10
  -6  -9   3    7.60    3.00
  -6   9   3    4.70    2.90
  -6   9   3    3.80    1.60
  -6   9   3    3.20    2.70
   6   9  -3    3.40    3.10
   6   9  -3    6.20    1.80
   5  -9  -3    3.30    2.00
  -5  -9   3    1.20    1.70
  -5  -9   3    0.90    1.30
  -5  -9   3    1.80    1.60
  -5  -9   3    2.50    1.70
   5   9  -3    3.60    1.70
   5   9  -3    0.70    1.20
   5   9  -3    4.70    3.30
  -5   9   3    5.00    1.90
  -5   9   3    2.30    2.20
  -5   9   3    3.30    2.20
  -4  -9   3  174.68   10.20
   4  -9  -3  185.78    9.60
  -4  -9   3  172.28    9.60
  -4  -9   3  167.78    9.70
  -4  -9   3  179.28    9.70
  -4   9   3  183.98   12.80
  -4   9   3  184.38   10.70
  -4   9   3  177.38    9.70
   4   9  -3  186.28    9.60
   4   9  -3  176.68   11.00
  -3  -9   3   17.60    3.70
   3  -9  -3   20.20    1.90
  -3  -9   3   20.50    2.70
  -3  -9   3   21.70    2.80
   3  -9  -3   23.90    3.60
  -3  -9   3   20.30    2.70
  -3   9   3   23.00    4.00
  -3   9   3   23.20    3.70
   3   9  -3   19.50    2.50
   3   9  -3   25.50    4.10
  -3   9   3   24.40    5.20
   3   9  -3   18.50    3.00
  -2  -9   3 1230.18   45.90
  -2  -9   3 1229.98   45.70
   2  -9  -3 1205.98   44.80
  -2  -9   3 1212.28   45.30
   2  -9  -3 1233.68   46.40
   2   9  -3 1240.48   47.90
   2   9  -3 1224.78   46.60
   2   9  -3 1188.08   46.30
  -2   9   3 1228.68   46.80
  -2   9   3 1247.18   49.30
   2   9  -3 1208.98   46.60
  -2   9   3 1190.08   45.20
  -2   9   3 1234.48   47.10
  -1  -9   3   86.39    5.00
   1  -9  -3   89.29    6.10
   1  -9  -3   82.99    5.70
  -1  -9   3   78.89    4.30
   1  -9  -3   87.19    5.10
  -1  -9   3   83.69    4.70
  -1  -9   3   80.39    5.00
  -1   9   3   85.09    7.00
  -1   9   3   79.99    6.00
  -1   9   3   87.99    6.20
   1   9  -3   82.49    6.80
   1   9  -3   87.09    5.90
   1   9  -3   89.89    6.20
   1   9  -3   74.69    4.80
   1   9  -3   84.89    6.00
   0  -9  -3  501.25   20.30
   0  -9  -3  496.05   20.60
   0  -9  -3  498.35   21.50
   0  -9   3  506.95   19.70
   0  -9  -3  494.85   21.00
   0  -9   3  508.55   19.80
   0  -9   3  497.65   20.00
   0  -9  -3  488.25   19.70
   0  -9   3  513.85   19.40
   0   9  -3  520.65   21.90
   0   9  -3  490.55   21.00
   0   9  -3  511.35   23.30
   0   9   3  499.75   21.70
   0   9   3  522.85   23.70
   0   9  -3  507.85   22.10
   0   9   3  506.15   21.10
  -1  -9  -3   71.39    5.30
  -1  -9  -3   67.89    5.40
   1  -9   3   65.39    3.60
   1  -9   3   66.49    3.90
   1  -9   3   61.39    4.10
  -1  -9  -3   61.29    4.80
  -1  -9  -3   66.39    4.60
   1  -9   3   67.39    4.30
  -1  -9  -3   68.79    5.10
  -1   9  -3   63.19    5.80
   1   9   3   69.59    4.90
   1   9   3   67.89    4.90
  -1   9  -3   68.99    4.90
  -1   9  -3   73.49    5.80
   1   9   3   67.29    5.40
  -1   9  -3   65.49    6.40
   1   9   3   68.89    5.60
  -1   9  -3   62.49    3.80
   2  -9   3    2.10    1.00
  -2  -9  -3    2.50    1.40
   2  -9   3    3.00    0.80
  -2  -9  -3    3.50    1.40
   2  -9   3    3.20    1.20
  -2  -9  -3    3.50    1.80
  -2  -9  -3    4.90    1.90
  -2  -9  -3    0.60    1.30
  -2   9  -3    4.40    2.10
  -2   9  -3   10.20    3.20
  -2   9  -3    4.10    2.10
  -2   9  -3    1.90    0.90
  -2   9  -3    3.30    1.50
   2   9   3    3.90    1.90
   2   9   3    2.50    1.70
   2   9   3    4.50    1.40
   2   9   3    1.10    1.20
   3  -9   3    9.50    2.00
  -3  -9  -3   10.00    2.60
  -3  -9  -3   12.10    3.10
  -3  -9  -3   12.70    3.00
  -3  -9  -3    9.40    2.90
   3  -9   3    8.30    2.00
  -3  -9  -3   11.30    2.30
  -3   9  -3    7.30    2.90
  -3   9  -3    6.70    2.90
   3   9   3   13.00    3.30
   3   9   3    6.40    1.60
   3   9   3    8.10    2.50
  -3   9  -3   11.30    2.90
  -4  -9  -3 1547.35   57.19
  -4  -9  -3 1549.45   58.09
   4  -9   3 1447.86   56.69
  -4  -9  -3 1683.83   58.99
   4  -9   3 1527.55   58.69
  -4  -9  -3 1515.15   56.79
  -4   9  -3 1457.55   58.39
   4   9   3 1475.15   58.89
  -4   9  -3 1492.45   56.49
   4   9   3 1460.95   57.79
  -4   9  -3 1475.45   62.89
  -4   9  -3 1510.25   61.09
  -5  -9  -3   55.79    4.70
  -5  -9  -3   49.90    5.20
   5  -9   3   49.30    4.40
  -5  -9  -3   47.50    5.00
  -5   9  -3   48.10    5.80
   5   9   3   58.49    6.70
   5   9   3   54.29    6.30
   6  -9   3  633.04   26.20
  -6  -9  -3  634.34   27.70
  -6  -9  -3  620.04   26.50
  -6  -9  -3  613.54   26.70
   6  -9   3  645.74   27.40
  -6   9  -3  618.04   27.50
  -6   9  -3  621.54   29.80
   6   9   3  604.24   29.10
   6   9   3  668.63   32.40
  -6   9  -3  627.84   28.60
  -7  -9  -3   73.69    5.40
   7  -9   3   60.29    6.50
  -7  -9  -3   66.69    6.50
  -7  -9  -3   66.59    6.20
   7  -9   3   71.89    5.90
  -7  -9  -3   71.79    5.90
  -7   9  -3   64.59    7.20
  -7   9  -3   71.49    8.00
   7   9   3   48.50    7.00
   7   9   3   61.09    7.70
  -8 -10   3   -1.40    2.40
  -8 -10   3    1.60    2.40
   8 -10  -3    1.20    1.90
   8  10  -3    6.30    4.40
  -8  10   3   -1.70    2.00
  -8  10   3    2.10    3.40
  -8  10   3   -3.10    3.10
  -7 -10   3   14.30    3.30
  -7 -10   3    9.60    3.20
  -7 -10   3   16.90    3.40
   7 -10  -3   16.90    3.10
  -7  10   3   14.60    5.00
  -7  10   3   20.70    5.10
   7  10  -3   18.30    3.40
   7  10  -3   16.30    5.30
  -7  10   3    9.50    3.10
   6 -10  -3  991.70   38.70
  -6 -10   3  971.20   39.30
  -6 -10   3  945.31   39.50
  -6 -10   3  930.61   40.50
  -6  10   3  970.90   44.50
  -6  10   3 1003.70   41.20
   6  10  -3 1012.20   38.50
   6  10  -3  977.80   44.60
  -6  10   3  994.90   39.40
  -5 -10   3  149.09   10.00
  -5 -10   3  159.48    9.60
  -5 -10   3  152.88    9.50
   5 -10  -3  159.68    9.00
  -5  10   3  158.08   10.60
  -5  10   3  147.49   12.00
   5  10  -3  147.29    8.70
   5  10  -3  156.68    8.90
  -5  10   3  148.79    9.20
   5  10  -3  160.38   13.00
   4 -10  -3    1.80    1.40
  -4 -10   3    0.30    1.20
  -4 -10   3    0.30    1.20
   4  10  -3    1.60    1.50
   4  10  -3    1.20    1.90
  -4  10   3    0.50    2.80
  -4  10   3    3.00    1.70
  -3 -10   3   83.69    5.50
  -3 -10   3   76.09    5.70
   3 -10  -3   75.79    4.40
  -3 -10   3   82.49    5.80
   3 -10  -3   82.09    5.80
  -3  10   3   85.19    6.70
   3  10  -3   80.09    6.50
   3  10  -3   68.39    5.10
   3  10  -3   72.49    5.70
   3  10  -3   70.29    6.00
  -3  10   3   74.09    5.90
  -3  10   3   76.89    7.70
   2 -10  -3   64.69    5.30
  -2 -10   3   70.29    4.60
   2 -10  -3   68.19    4.30
  -2 -10   3   71.39    5.00
  -2 -10   3   69.89    5.00
   2  10  -3   83.99    6.60
  -2  10   3   69.89    5.70
  -2  10   3   57.99    5.50
   2  10  -3   66.89    5.20
   2  10  -3   73.19    5.70
   2  10  -3   66.49    5.40
  -2  10   3   66.29    6.80
  -1 -10   3   20.20    2.60
   1 -10  -3   26.20    4.00
  -1 -10   3   22.40    2.30
   1 -10  -3   21.80    2.60
  -1 -10   3   22.50    2.60
   1  10  -3   25.80    3.90
   1  10  -3   19.80    3.60
  -1  10   3   29.70    4.30
  -1  10   3   22.90    4.70
   1  10  -3   19.70    3.60
  -1  10   3   22.50    3.90
   1  10  -3   19.90    3.30
   0 -10  -3 1176.78   44.30
   0 -10  -3 1193.58   45.40
   0 -10   3 1200.98   43.90
   0 -10  -3 1173.08   44.90
   0 -10  -3 1175.28   46.00
   0 -10   3 1220.08   43.50
   0 -10   3 1176.18   44.30
   0 -10   3 1187.08   43.80
   0 -10  -3 1160.18   43.70
   0  10  -3 1206.58   46.40
   0  10  -3 1159.58   46.70
   0  10   3 1203.18   46.30
   0  10   3 1198.28   45.50
   0  10  -3 1217.18   48.30
   0  10  -3 1202.08   45.60
   0  10  -3 1085.19   43.80
   0  10   3 1212.68   47.00
  -1 -10  -3   93.49    6.30
  -1 -10  -3   93.29    5.70
   1 -10   3   90.39    5.40
   1 -10   3   94.19    5.80
  -1 -10  -3   86.89    6.00
   1 -10   3   93.79    5.10
   1 -10   3   92.89    5.40
   1 -10   3   92.69    4.70
  -1 -10  -3   90.99    6.70
  -1  10  -3   94.69    7.00
   1  10   3   97.79    7.00
   1  10   3   95.09    7.00
  -1  10  -3   87.79    5.40
  -1  10  -3   82.19    5.90
   1  10   3   99.09    6.20
  -1  10  -3   90.89    8.00
  -1  10  -3   87.49    7.30
  -2 -10  -3   29.90    3.80
   2 -10   3   35.70    3.20
  -2 -10  -3   27.60    3.80
  -2 -10  -3   30.30    3.40
   2 -10   3   29.20    3.10
   2 -10   3   34.40    2.70
  -2 -10  -3   29.50    3.30
  -2 -10  -3   29.90    4.00
   2  10   3   36.90    7.30
   2  10   3   27.80    4.30
   2  10   3   28.60    3.20
  -2  10  -3   29.90    3.50
  -2  10  -3   27.60    2.30
   2  10   3   28.20    3.30
  -2  10  -3   32.90    5.00
  -2  10  -3   30.50    4.80
  -2  10  -3   45.40    5.90
   3 -10   3  109.89    6.70
   3 -10   3  104.89    6.60
  -3 -10  -3  103.49    6.80
  -3 -10  -3  107.09    6.30
  -3 -10  -3  107.79    7.40
  -3 -10  -3  122.59    7.40
  -3 -10  -3  104.09    8.90
   3  10   3   97.89    6.10
  -3  10  -3  106.19    9.30
  -3  10  -3  107.19    9.20
   3  10   3   99.99    7.40
  -3  10  -3  110.29    6.70
  -3  10  -3  114.09    8.40
  -4 -10  -3  193.28   10.10
  -4 -10  -3  192.28   10.50
   4 -10   3  184.68    9.90
  -4 -10  -3  195.38   10.40
  -4 -10  -3  197.88   11.00
   4 -10   3  187.38   10.20
   4  10   3  183.48   11.30
  -4  10  -3  178.68    9.40
  -4  10  -3  189.48   13.10
   4  10   3  179.28    8.70
  -4  10  -3  183.98   11.60
  -4  10  -3  174.48   11.90
   4  10   3  197.48   11.20
  -5 -10  -3   41.00    4.80
  -5 -10  -3   35.10    4.20
   5 -10   3   38.30    4.00
   5 -10   3   35.70    4.30
  -5 -10  -3   33.00    4.40
  -5 -10  -3   40.70    4.40
   5  10   3   36.30    5.10
  -5  10  -3   46.70    5.70
   5  10   3   44.40    5.00
  -5  10  -3   44.40    5.60
  -5  10  -3   40.60    3.40
   5  10   3   36.30    6.00
  -6 -10  -3  345.37   15.50
  -6 -10  -3  313.57   16.90
   6 -10   3  330.97   16.00
   6 -10   3  352.16   17.00
  -6 -10  -3  335.47   16.30
  -6 -10  -3  328.07   16.10
   6  10   3  325.97   18.20
   6  10   3  333.57   19.00
  -6  10  -3  341.67   17.40
  -6  10  -3  338.47   18.50
  -6  10  -3  353.56   19.80
   7 -11  -3    5.60    2.20
  -7 -11   3    7.40    3.10
  -7 -11   3    0.30    2.30
  -7 -11   3    9.30    2.80
  -7  11   3    4.20    3.80
  -7  11   3    7.10    2.80
  -7  11   3    5.30    4.60
   7  11  -3    2.10    1.90
   7  11  -3    4.00    3.60
  -6 -11   3    2.70    2.10
  -6 -11   3    2.60    2.30
  -6 -11   3    2.40    1.90
   6 -11  -3    2.50    1.60
   6  11  -3    1.60    3.40
   6  11  -3   -0.50    2.00
  -6  11   3    1.80    2.40
  -6  11   3    0.10    2.80
  -6  11   3    7.80    2.70
  -5 -11   3   12.00    3.10
  -5 -11   3    9.30    2.70
   5 -11  -3   10.30    2.70
   5  11  -3   15.10    4.60
  -5  11   3   11.50    3.20
  -5  11   3   13.20    4.10
   5  11  -3   13.60    2.80
  -5  11   3   17.00    4.40
   5  11  -3   13.50    2.50
  -4 -11   3  376.16   18.30
  -4 -11   3  370.96   17.40
  -4 -11   3  375.96   17.80
   4 -11  -3  383.76   17.50
  -4  11   3  395.36   21.40
   4  11  -3  364.76   17.60
   4  11  -3  361.56   19.20
  -4  11   3  384.26   22.70
  -4  11   3  362.56   18.50
   3 -11  -3   17.10    2.10
   3 -11  -3   17.30    3.60
  -3 -11   3   16.20    3.10
  -3 -11   3   17.40    3.20
  -3 -11   3   21.00    3.40
  -3  11   3   18.50    3.80
   3  11  -3   17.20    3.00
   3  11  -3   16.30    3.50
  -3  11   3   21.00    4.20
  -3  11   3   15.70    4.70
   3  11  -3   18.00    3.30
   2 -11  -3  155.98    7.90
   2 -11  -3  147.39    9.00
  -2 -11   3  150.88    8.60
  -2 -11   3  172.98   12.60
  -2 -11   3  149.39    8.10
   2  11  -3  149.39    9.30
   2  11  -3  145.79    9.10
  -2  11   3  152.18    9.50
  -2  11   3  160.68   11.00
   2  11  -3  154.28    9.10
  -2  11   3  170.98   10.00
   2  11  -3  136.89    9.80
  -1 -11   3  135.99    7.40
   1 -11  -3  143.29    8.40
  -1 -11   3  132.89    6.90
   1 -11  -3  136.39    7.60
  -1 -11   3  131.89    6.60
  -1 -11   3  135.39    7.70
   1  11  -3  129.99    8.70
   1  11  -3  125.29    9.50
  -1  11   3  134.49    9.60
  -1  11   3  142.79    8.90
  -1  11   3  137.39    8.60
   1  11  -3  143.49    8.80
   1  11  -3  118.19    8.20
   0 -11  -3   53.19    4.00
   0 -11  -3   56.49    4.80
   0 -11   3   56.89    4.00
   0 -11   3   51.99    4.10
   0 -11  -3   56.69    4.80
   0 -11   3   60.09    4.00
   0 -11  -3   51.49    3.80
   0 -11   3   58.29    3.70
   0  11   3   56.99    5.00
   0  11   3   68.89    6.30
   0  11  -3   56.79    5.60
   0  11  -3   64.39    6.60
   0  11  -3   55.99    5.20
   0  11  -3   59.59    5.80
   0  11   3   59.89    5.60
   1 -11   3   83.59    5.30
   1 -11   3   76.09    4.30
  -1 -11  -3   79.39    5.10
   1 -11   3   82.39    5.20
   1 -11   3   81.89    4.80
  -1 -11  -3   83.09    5.90
  -1 -11  -3   80.29    6.10
  -1 -11  -3   85.69    5.90
  -1 -11  -3   87.29    6.70
   1 -11   3   75.49    5.50
  -1  11  -3   70.69    5.70
  -1  11  -3   91.69    8.30
   1  11   3   82.39    5.80
  -1  11  -3   81.79    7.20
  -1  11  -3   67.39    4.50
   1  11   3   79.89    6.30
   2 -11   3  797.02   31.60
  -2 -11  -3  818.12   31.50
  -2 -11  -3  852.31   32.80
  -2 -11  -3  831.02   31.90
   2 -11   3  783.72   29.90
   2 -11   3  810.92   31.90
  -2 -11  -3  870.11   33.80
  -2 -11  -3  835.52   32.80
  -2  11  -3  831.82   36.80
  -2  11  -3  683.73   30.70
  -2  11  -3  841.82   34.30
   2  11   3  805.52   31.80
   2  11   3  795.22   33.30
  -2  11  -3  765.22   34.70
   2  11   3  793.82   32.30
  -2  11  -3  758.42   32.20
  -3 -11  -3   15.70    3.10
   3 -11   3   17.50    3.20
   3 -11   3   20.50    3.40
  -3 -11  -3   20.40    2.90
  -3 -11  -3   19.20    4.20
  -3 -11  -3   17.60    3.50
  -3 -11  -3   21.10    3.90
  -3  11  -3   20.20    4.30
   3  11   3   14.60    2.40
  -3  11  -3   18.10    4.40
   3  11   3   17.80    3.50
  -3  11  -3   20.40    3.50
  -3  11  -3   14.30    4.60
   3  11   3   16.80    3.40
   4 -11   3    1.10    1.60
  -4 -11  -3    3.10    1.40
   4 -11   3    0.30    1.30
  -4 -11  -3    2.00    1.30
  -4 -11  -3    0.30    1.70
  -4 -11  -3    3.30    1.90
  -4  11  -3    0.10    2.40
  -4  11  -3    6.20    2.80
   4  11   3    2.80    1.50
  -4  11  -3    6.50    1.70
   4  11   3    1.30    1.20
  -4  11  -3    3.40    2.00
   4  11   3    5.50    2.80
   5 -11   3  143.49    8.70
  -5 -11  -3  120.29    7.70
  -5 -11  -3  134.59    8.60
  -5 -11  -3  123.79    8.20
  -5 -11  -3  118.99    8.60
   5 -11   3  131.39    8.20
  -5  11  -3  124.39    9.90
   5  11   3  121.19   10.90
  -5  11  -3  109.19    7.00
  -5  11  -3  115.59    9.90
  -5  11  -3  130.99   11.50
   5  11   3  131.79    9.20
   5  11   3  121.39    9.40
  -6 -11  -3    4.50    2.30
  -6 -11  -3    6.10    2.60
  -6 -11  -3    6.80    2.60
  -6 -11  -3    8.70    2.10
   6 -11   3    6.30    2.10
   6 -11   3    7.90    2.80
   6  11   3    6.20    3.20
  -6  11  -3    0.50    2.60
  -6  11  -3    2.00    3.80
  -6  11  -3    3.80    2.90
   6 -12  -3  434.56   20.30
  -6 -12   3  416.76   20.70
  -6 -12   3  451.05   21.00
  -6 -12   3  427.96   21.90
  -6  12   3  450.05   22.30
  -6  12   3  434.36   20.60
  -6  12   3  428.96   25.20
   6  12  -3  437.76   25.50
   6  12  -3  437.86   19.60
  -5 -12   3   34.90    5.00
   5 -12  -3   43.60    4.70
  -5 -12   3   41.20    4.90
  -5 -12   3   39.90    5.10
   5  12  -3   48.90    8.90
  -5  12   3   57.49    5.70
   5  12  -3   56.79    5.00
   5  12  -3   46.70    4.60
  -5  12   3   39.00    7.50
  -5  12   3   46.50    6.70
   4 -12  -3  290.77   14.60
  -4 -12   3  267.97   14.60
  -4 -12   3  273.27   14.30
  -4 -12   3  276.77   16.40
  -4  12   3  287.97   15.80
  -4  12   3  294.67   15.10
   4  12  -3  293.47   14.60
  -4  12   3  288.97   17.70
   4  12  -3  299.17   14.40
  -3 -12   3   61.59    5.50
  -3 -12   3   57.89    5.50
   3 -12  -3   64.19    5.80
   3 -12  -3   62.99    4.40
  -3  12   3   79.39    9.90
   3  12  -3   73.79    6.00
   3  12  -3   65.69    5.20
  -3  12   3   64.29    6.10
  -3  12   3   69.99    6.60
   3  12  -3   70.09    6.40
  -2 -12   3  421.26   18.70
   2 -12  -3  423.16   17.60
  -2 -12   3  396.26   18.20
  -2 -12   3  407.26   17.60
  -2  12   3  387.66   19.20
  -2  12   3  422.96   19.70
   2  12  -3  410.76   20.30
  -2  12   3  408.36   21.20
   2  12  -3  401.86   19.10
   2  12  -3  422.36   19.10
   2  12  -3  398.66   19.30
  -1 -12   3   19.00    2.20
   1 -12  -3   23.10    3.10
  -1 -12   3   20.10    2.70
  -1 -12   3   21.30    2.40
   1 -12  -3   19.70    3.50
  -1 -12   3   23.60    3.80
   1  12  -3   23.00    4.80
   1  12  -3   23.10    4.20
   1  12  -3   32.20    6.80
  -1  12   3   25.90    4.60
  -1  12   3   21.00    3.90
  -1  12   3   21.30    4.30
   1  12  -3   18.30    3.70
   0 -12   3  302.17   13.70
   0 -12  -3  282.87   12.90
   0 -12   3  279.57   12.90
   0 -12   3  300.07   12.50
   0 -12   3  304.87   13.00
   0 -12  -3  291.97   14.10
   0 -12  -3  284.17   12.40
   0  12  -3  295.87   15.40
   0  12  -3  277.97   16.60
   0  12  -3  292.97   14.80
   0  12  -3  268.07   16.10
   0  12   3  299.77   15.70
   0  12   3  293.07   15.20
   0  12   3  299.87   18.80
   1 -12   3   74.39    4.60
  -1 -12  -3   78.69    5.70
  -1 -12  -3   78.59    6.10
  -1 -12  -3   81.09    5.70
   1 -12   3   78.49    4.30
  -1 -12  -3   69.39    5.00
   1 -12   3   73.49    5.60
   1 -12   3   68.49    5.10
   1 -12   3   73.99    5.20
  -1  12  -3   66.29    6.90
   1  12   3   80.29    6.70
  -1  12  -3   71.69    5.90
  -1  12  -3   72.49    7.70
  -1  12  -3   77.39    7.00
   1  12   3   71.79    5.70
   1  12   3   67.89    6.10
  -2 -12  -3   19.20    3.50
   2 -12   3   11.90    3.30
  -2 -12  -3   17.60    3.80
  -2 -12  -3   17.70    3.50
   2 -12   3   17.50    3.80
  -2 -12  -3   13.10    2.70
  -2 -12  -3   25.10    4.40
   2  12   3    9.00    2.50
  -2  12  -3   16.60    4.80
  -2  12  -3   24.50    4.90
  -2  12  -3   15.20    2.80
  -2  12  -3   18.10    5.00
   2  12   3   11.10    2.50
   2  12   3   16.40    3.70
   3 -12   3   47.90    4.40
   3 -12   3   49.70    4.70
  -3 -12  -3   50.39    4.90
  -3 -12  -3   54.19    5.20
  -3 -12  -3   52.39    4.70
  -3 -12  -3   50.59    4.80
  -3  12  -3   39.80    4.30
  -3  12  -3   55.59    6.50
  -3  12  -3   46.60    6.70
   3  12   3   50.89    5.40
   3  12   3   46.30    4.70
   3  12   3   43.50    3.90
  -3  12  -3   47.10    6.30
   4 -12   3    9.40    2.60
  -4 -12  -3   11.90    3.10
  -4 -12  -3   11.70    2.70
   4 -12   3    8.70    2.30
  -4 -12  -3    9.50    2.70
  -4 -12  -3   12.80    2.70
   4  12   3    9.50    1.80
  -4  12  -3   12.60    4.00
   4  12   3   12.20    3.20
   4  12   3   10.30    2.80
  -4  12  -3   13.60    4.20
  -4  12  -3    8.80    2.50
  -4  12  -3   13.80    4.00
  -5 -12  -3   13.30    2.70
  -5 -12  -3   12.40    2.60
   5 -12   3   22.00    3.80
   5 -12   3   18.30    3.50
  -5 -12  -3   19.80    3.60
  -5 -12  -3   19.60    3.20
   5  12   3   17.40    5.00
  -5  12  -3   21.80    4.40
  -5  12  -3    8.60    4.00
   5  12   3   20.50    4.20
  -5  12  -3   14.50    2.50
  -5  12  -3   17.90    4.40
   5  12   3   21.10    3.40
  -5 -13   3   10.00    3.00
  -5 -13   3   12.90    3.50
  -5 -13   3   14.70    3.70
   5 -13  -3    8.90    3.00
   5  13  -3   14.20    2.40
  -5  13   3   14.10    3.70
   5  13  -3   13.90    5.30
  -5  13   3   17.90    4.10
   5  13  -3   11.40    3.00
  -5  13   3    6.30    4.00
  -4 -13   3  113.89    8.70
  -4 -13   3  132.99    9.30
  -4 -13   3  119.59    8.50
   4 -13  -3  134.89    9.10
  -4  13   3  141.99    9.60
  -4  13   3  128.19   10.70
   4  13  -3  127.29    8.50
  -4  13   3  131.49    9.60
   4  13  -3  135.59    8.70
   4  13  -3  107.59    6.80
  -3 -13   3    5.90    2.10
   3 -13  -3    6.70    2.70
  -3 -13   3    5.90    2.30
   3 -13  -3    5.40    1.70
  -3 -13   3    3.80    2.10
  -3  13   3    3.80    2.70
  -3  13   3   11.80    3.40
  -3  13   3    9.50    3.00
   3  13  -3    4.90    2.00
   3  13  -3    1.00    1.80
   3  13  -3    3.10    2.00
  -2 -13   3  479.85   21.40
   2 -13  -3  478.75   22.00
   2 -13  -3  510.45   20.80
  -2 -13   3  490.35   21.90
   2  13  -3  486.65   22.40
   2  13  -3  477.55   22.60
  -2  13   3  492.75   22.80
   2  13  -3  483.85   22.10
   2  13  -3  490.05   23.60
  -2  13   3  474.05   24.60
  -2  13   3  492.35   22.70
  -1 -13   3   70.59    5.10
  -1 -13   3   70.09    5.70
   1 -13  -3   74.59    5.70
  -1 -13   3   73.59    5.00
   1 -13  -3   59.59    5.60
   1  13  -3   76.59    9.20
  -1  13   3   72.49    6.50
   1  13  -3   87.79    6.90
   1  13  -3   71.19    6.70
   1  13  -3   70.99    6.60
  -1  13   3   78.09    6.80
  -1  13   3   72.09    7.00
   0 -13   3  180.28    8.70
   0 -13  -3  181.68   10.30
   0 -13  -3  164.68    8.70
   0 -13   3  162.68    9.00
   0 -13   3  192.68   10.10
   0 -13  -3  175.98   10.30
   0 -13   3  178.78    9.10
   0  13   3  191.88   11.70
   0  13  -3  173.68   10.60
   0  13   3  192.18   11.30
   0  13  -3  187.98   11.50
   0  13   3  175.08   10.50
   0  13  -3  192.28   12.20
   0  13  -3  181.18   13.00
   1 -13   3   93.49    5.50
   1 -13   3  103.29    5.20
  -1 -13  -3   87.59    6.90
  -1 -13  -3   90.49    6.30
  -1 -13  -3   90.29    5.90
  -1 -13  -3   93.89    6.30
   1 -13   3   90.99    6.70
   1  13   3  101.79    7.40
  -1  13  -3   95.09    9.10
  -1  13  -3   92.39    6.90
   1  13   3   89.39    6.60
  -1  13  -3   93.59    8.60
  -1  13  -3   98.89    8.20
   1  13   3   98.09    7.70
   2 -13   3    2.90    1.90
  -2 -13  -3   -1.30    1.20
  -2 -13  -3    4.60    2.10
  -2 -13  -3    3.30    2.10
   2 -13   3    2.30    1.80
  -2 -13  -3    5.50    1.90
   2  13   3    2.70    1.60
  -2  13  -3    1.60    2.30
  -2  13  -3    9.00    3.50
   2  13   3    5.20    2.40
   2  13   3    3.30    1.70
  -2  13  -3    1.20    2.90
  -3 -13  -3   11.20    2.80
   3 -13   3   18.60    3.40
   3 -13   3   12.10    2.80
  -3 -13  -3   14.20    3.70
  -3  13  -3    8.20    3.20
   3  13   3   12.00    2.30
  -3  13  -3   12.30    3.70
  -3  13  -3   11.00    3.70
  -3  13  -3   16.10    4.40
   3  13   3   16.70    3.70
   4 -13   3  488.05   21.70
   4 -13   3  486.45   21.60
  -4 -13  -3  476.85   21.60
  -4 -13  -3  459.85   20.80
  -4 -13  -3  490.95   21.70
  -4 -13  -3  477.15   21.20
   4  13   3  442.86   19.70
   4  13   3  463.85   22.40
   4  13   3  432.36   21.30
  -4  13  -3  468.95   21.10
  -4  13  -3  497.15   25.50
  -4  13  -3  495.65   24.00
  -4  13  -3  476.45   26.70
   4 -14  -3   55.69    6.00
  -4 -14   3   52.19    6.00
  -4 -14   3   45.30    5.30
  -4 -14   3   47.20    5.00
  -4  14   3   50.49    5.80
  -4  14   3   59.89    8.20
   4  14  -3   55.89    5.30
  -4  14   3   62.89    7.80
   4  14  -3   51.39    6.60
   3 -14  -3   83.79    7.00
  -3 -14   3   75.89    6.30
  -3 -14   3   93.89    7.50
   3 -14  -3   91.89    5.90
  -3 -14   3   82.29    6.70
   3  14  -3   80.49    6.80
  -3  14   3   94.09    7.70
   3  14  -3   77.99    6.90
  -3  14   3   83.39    7.60
  -3  14   3   80.49    8.70
   3  14  -3   78.19    6.30
  -2 -14   3  126.59    8.80
   2 -14  -3  123.79    7.60
  -2 -14   3  118.29    7.90
   2 -14  -3  115.89    8.40
  -2 -14   3  110.99    7.30
   2  14  -3  142.39    9.90
  -2  14   3  111.49    9.60
   2  14  -3  129.59    8.90
  -2  14   3  127.69    9.10
   2  14  -3  119.39    8.50
  -2  14   3  128.19    9.20
   2  14  -3  124.39    9.10
   1 -14  -3   18.80    3.70
  -1 -14   3   15.80    2.70
  -1 -14   3   16.30    3.50
   1 -14  -3   18.70    3.60
   1  14  -3   14.70    3.70
   1  14  -3   18.90    4.50
   1  14  -3   18.70    4.30
  -1  14   3   20.00    3.90
   1  14  -3   18.00    4.20
  -1  14   3   14.40    3.70
  -1  14   3   20.70    4.50
   0 -14  -3  417.46   18.60
   0 -14  -3  410.06   19.10
   0 -14   3  410.16   17.00
   0 -14   3  391.96   17.50
   0 -14   3  406.36   17.40
   0 -14   3  415.96   18.80
   0  14   3  383.26   19.70
   0  14   3  395.86   19.20
   0  14  -3  392.96   22.10
   0  14  -3  418.36   20.00
   0  14   3  413.26   21.50
   0  14  -3  418.26   20.40
   0  14  -3  419.76   21.40
  -1 -14  -3   39.30    3.70
   1 -14   3   42.20    4.40
   1 -14   3   48.00    4.40
  -1 -14  -3   39.20    4.70
   1 -14   3   34.80    3.20
  -1 -14  -3   37.70    3.90
  -1 -14  -3   47.10    3.60
   1  14   3   42.60    4.50
   1  14   3   39.60    4.50
  -1  14  -3   39.10    6.00
  -1  14  -3   38.70    4.90
   1  14   3   56.19    5.70
  -1  14  -3   46.30    6.10
  -1  14  -3   57.29    9.10
  -2 -14  -3    2.40    1.40
  -2 -14  -3   -1.10    1.30
  -2 -14  -3   -0.40    0.90
   2 -14   3    1.70    1.10
   2 -14   3    1.50    1.50
  -2 -14  -3    1.00    1.20
  -2  14  -3    3.70    1.80
   2  14   3   -0.70    1.10
  -2  14  -3   -0.40    2.20
   2  14   3   -0.60    1.40
  -2  14  -3    0.50    2.10
   2  14   3   -1.60    1.20
  -2  14  -3    4.10    2.80
  -3 -14  -3   70.99    6.30
   3 -14   3   73.99    6.00
   3 -14   3   67.39    5.90
  -3 -14  -3   61.09    5.30
  -3 -14  -3   66.59    5.50
   3  14   3   68.59    5.20
  -3  14  -3   77.29    9.70
   3  14   3   71.49    6.80
  -3  14  -3   77.69    6.60
  -3  14  -3   65.29    7.90
  -3  14  -3   68.39    7.50
  -2 -15   3    4.10    1.70
   2  15  -3   -0.10    2.10
  -2  15   3    1.00    1.80
  -1 -15   3   79.79    6.60
  -1 -15   3   66.69    4.90
  -1 -15   3   63.49    5.20
   1 -15  -3   71.39    6.10
   1 -15  -3   70.09    5.90
  -1  15   3   69.49    7.20
  -1  15   3   77.29    7.20
   1  15  -3   65.29    6.50
   1  15  -3   72.99    6.90
   1  15  -3   70.19    7.90
   1  15  -3   69.59    6.90
  -1  15   3   80.09    6.90
   0 -15   3   45.60    4.30
   0 -15   3   42.40    4.70
   0 -15  -3   46.00    4.80
   0 -15   3   47.90    5.00
   0 -15   3   53.49    3.80
   0 -15   3   46.90    4.40
   0 -15  -3   49.10    5.20
   0  15   3   50.59    5.40
   0  15  -3   48.30    5.50
   0  15   3   48.70    5.70
   0  15  -3   57.69    6.20
   0  15   3   48.80    5.70
   0  15  -3   44.70    6.20
   0  15  -3   46.80    7.00
 -10   0   4  144.29    8.50
 -10   0   4  125.19    9.20
 -10   0   4  144.39    8.00
 -10   0   4  135.09    8.50
  10   0  -4  131.49   10.60
  -9   0   4    5.90    2.00
  -9   0   4    7.00    2.00
  -9   0   4    3.80    1.70
  -9   0   4    6.90    1.90
   9   0  -4    7.80    3.30
   9   0  -4    5.10    1.50
   8   0  -4 2947.80  112.19
  -8   0   4 3190.88  109.89
  -8   0   4 3060.09  109.59
   8   0  -4 2918.21  108.09
  -8   0   4 3072.59  108.99
  -7   0   4   23.80    4.00
  -7   0   4   20.40    3.00
  -7   0   4   16.60    2.10
  -7   0   4   18.60    2.50
   7   0  -4   20.90    3.70
  -7   0   4   19.00    2.30
   6   0  -4  244.48   12.10
  -6   0   4  241.68   10.50
  -6   0   4  236.58   10.60
   6   0  -4  218.58    9.80
  -6   0   4  236.78   10.40
   5   0  -4   18.50    2.80
   5   0  -4   18.00    2.70
   5   0  -4   18.10    1.50
  -5   0   4   19.90    2.00
   4   0  -4   86.19    4.40
  -4   0   4   85.69    4.00
  -4   0   4   87.99    4.80
   4   0  -4   81.39    3.80
   4   0  -4   89.59    5.30
  -4   0   4   71.79    4.30
  -4   0   4   87.69    4.20
  -4   0   4   67.69    4.80
   3   0  -4    3.20    0.70
   3   0  -4    3.90    0.90
  -3   0   4    3.80    0.90
   3   0  -4    3.80    0.90
  -3   0   4    3.60    0.90
   3   0  -4    3.20    1.40
  -3   0   4    3.80    1.10
   3   0  -4    3.50    1.10
  -3   0   4    3.80    0.80
  -3   0   4    4.80    1.10
   2   0  -4 4949.70  164.48
  -2   0   4 4718.03  164.48
  -2   0   4 4432.16  163.18
   2   0  -4 4799.42  162.78
   2   0  -4 4550.94  163.38
   2   0  -4 4664.83  163.58
  -2   0   4 4762.12  165.18
  -2   0   4 4311.17  163.48
   2   0  -4 4884.91  164.18
  -2   0   4 4357.96  163.98
  -1   0   4   90.79    3.70
  -1   0   4   79.99    4.40
   1   0  -4   82.69    4.00
  -1   0   4   83.19    3.80
   1   0  -4   87.49    4.40
  -1   0   4   79.29    3.90
   1   0  -4   87.19    3.90
   1   0  -4   85.39    4.30
  -1   0   4   78.89    4.00
  -1   0   4   76.19    4.10
   1   0  -4   82.89    3.80
  -1   0   4   92.49    3.90
   0   0   4    5.50    0.90
   0   0  -4    3.60    0.90
   0   0   4    3.70    0.90
   0   0  -4    5.40    0.90
   0   0   4    3.20    0.60
   0   0   4    3.60    0.70
   0   0  -4    2.80    0.90
   0   0  -4    6.20    0.90
   0   0  -4    3.80    1.20
   0   0  -4    2.70    0.80
   0   0   4    3.60    1.00
   0   0   4    4.30    1.10
  -1   0  -4   76.89    4.10
   1   0   4   81.69    4.70
  -1   0  -4   76.09    3.70
   1   0   4   74.49    4.10
  -1   0  -4   70.69    3.90
   1   0   4   74.79    3.80
   1   0   4   64.79    3.80
  -1   0  -4   73.59    4.30
   1   0   4   76.49    3.90
  -1   0  -4   71.19    3.60
  -2   0  -4  394.56   15.00
   2   0   4  374.96   15.30
   2   0   4  399.26   17.00
  -2   0  -4  408.06   15.60
   2   0   4  391.06   15.20
  -2   0  -4  348.47   15.30
   2   0   4  355.76   15.10
   2   0   4  390.26   15.20
  -2   0  -4  378.16   15.30
  -3   0  -4    0.90    0.90
  -3   0  -4    2.00    1.20
   3   0   4    2.80    1.30
   3   0   4    1.90    1.20
   4   0   4  724.13   31.60
  -4   0  -4  754.02   29.10
   4   0   4  782.32   29.80
  -4   0  -4  734.83   28.20
  -5   0  -4  116.59    6.90
   5   0   4  111.49    8.90
   5   0   4  114.49    7.70
   5   0   4  107.29    5.90
  -5   0  -4  114.39    5.90
   6   0   4   62.09    4.80
  -6   0  -4   74.99    5.40
   6   0   4   79.39    7.80
  -6   0  -4   70.09    4.50
   6   0   4   58.29    6.30
  -7   0  -4   59.69    5.10
  -7   0  -4   40.40    5.40
  -7   0  -4   48.20    3.70
   7   0   4   60.39    6.70
   7   0   4   56.19    7.10
   7   0   4   38.60    4.50
  -8   0  -4  798.32   33.00
   8   0   4  819.82   37.20
  -8   0  -4  801.72   32.10
   8   0   4  810.12   36.10
  -8   0  -4  777.42   33.90
   8   0   4  700.03   31.80
   9   0   4   -2.30    3.20
  -9   0  -4   -2.70    2.30
   9   0   4    2.90    3.00
  -9   0  -4    3.50    3.20
  -9   0  -4   -3.30    2.60
 -10  -1   4  109.09    6.90
 -10  -1   4   90.49    5.80
 -10  -1   4   92.79    7.20
  10  -1  -4  102.09    9.10
 -10   1   4  111.49    7.10
 -10   1   4  104.79    6.70
  10   1  -4   96.79    9.10
 -10   1   4   98.99    6.90
 -10   1   4  109.79    8.30
  -9  -1   4    1.10    1.60
  -9  -1   4    0.80    1.50
   9  -1  -4    3.20    2.90
  -9  -1   4    0.70    1.80
  -9  -1   4    0.30    1.70
   9  -1  -4    2.30    1.20
  -9   1   4    1.20    1.70
   9   1  -4    0.70    2.30
  -9   1   4    2.70    1.50
  -8  -1   4    2.50    1.10
   8  -1  -4    2.90    2.10
   8  -1  -4    1.60    0.90
  -8  -1   4    3.00    1.60
  -8  -1   4    0.30    1.30
   8   1  -4    4.30    2.40
  -8   1   4    0.40    1.20
  -8   1   4    0.40    1.00
  -8   1   4    1.00    1.10
   7  -1  -4    7.50    2.30
   7  -1  -4    6.20    1.40
  -7  -1   4    5.00    1.60
  -7  -1   4    6.80    1.80
  -7  -1   4    8.00    2.60
  -7   1   4    5.60    1.60
  -7   1   4    5.20    1.50
  -7   1   4    7.80    1.50
   7   1  -4    8.00    2.70
  -6  -1   4  197.38    8.50
   6  -1  -4  201.68    8.40
   6  -1  -4  200.08   10.50
  -6  -1   4  196.78    8.90
  -6  -1   4  193.98    9.30
  -6  -1   4  202.78    9.40
   6   1  -4  196.38   10.70
  -6   1   4  193.98    8.70
   6   1  -4  190.38    7.90
  -6   1   4  199.98    8.50
  -6   1   4  201.98    9.00
   5  -1  -4  116.49    6.90
  -5  -1   4  113.29    6.10
   5  -1  -4  117.19    5.80
  -5  -1   4  113.79    5.10
  -5  -1   4  114.89    5.60
  -5  -1   4  124.79    6.00
  -5  -1   4   93.29    5.20
  -5   1   4  112.09    5.10
   5   1  -4  112.59    7.10
   5   1  -4  122.79    6.40
  -5   1   4  124.89    5.80
  -5   1   4  110.39    5.00
  -5   1   4  118.19    5.50
  -4  -1   4  864.71   31.00
   4  -1  -4  861.91   30.80
  -4  -1   4  861.41   31.30
   4  -1  -4  892.51   31.20
  -4  -1   4  794.22   30.20
  -4  -1   4  752.42   30.90
   4  -1  -4  925.81   32.50
  -4  -1   4  802.72   32.40
  -4   1   4  854.41   30.50
   4   1  -4  840.52   31.70
   4   1  -4  905.11   32.80
   4   1  -4  892.11   31.50
  -4   1   4  867.71   30.80
  -4   1   4  767.42   30.70
  -4   1   4  792.72   31.60
   4   1  -4  844.82   31.00
  -3  -1   4   11.70    1.50
   3  -1  -4    9.90    1.60
  -3  -1   4   12.20    1.40
   3  -1  -4   11.40    1.00
  -3  -1   4   11.00    1.30
  -3  -1   4   12.40    1.70
   3  -1  -4   13.60    1.20
   3  -1  -4   11.00    0.90
   3  -1  -4    9.90    1.20
  -3  -1   4   12.00    1.30
  -3  -1   4   12.50    0.90
   3   1  -4   12.20    1.00
   3   1  -4   12.60    1.90
   3   1  -4    9.00    1.60
  -3   1   4   12.30    1.10
  -3   1   4   13.10    1.50
   3   1  -4   10.70    1.20
  -3   1   4   11.70    1.30
  -3   1   4   10.00    1.80
   3   1  -4   12.80    1.40
   3   1  -4   10.90    1.00
  -3   1   4    8.50    1.40
  -3   1   4   11.80    1.60
  -2  -1   4  656.53   26.40
   2  -1  -4  674.73   26.10
   2  -1  -4  708.03   26.50
  -2  -1   4  754.02   26.30
  -2  -1   4  659.43   26.20
   2  -1  -4  764.12   27.40
  -2  -1   4  746.13   25.70
  -2  -1   4  655.73   27.10
   2  -1  -4  714.63   25.80
  -2  -1   4  766.12   26.30
  -2  -1   4  703.13   26.90
  -2  -1   4  743.83   26.10
   2  -1  -4  745.83   26.70
   2  -1  -4  743.63   26.00
   2   1  -4  747.93   27.20
   2   1  -4  748.43   27.20
   2   1  -4  744.93   26.40
   2   1  -4  758.22   26.80
  -2   1   4  641.34   27.00
  -2   1   4  670.33   26.50
  -2   1   4  737.63   26.20
   2   1  -4  719.23   25.70
   2   1  -4  694.63   26.00
   2   1  -4  724.53   25.90
   2   1  -4  745.93   26.30
  -2   1   4  736.93   25.80
  -2   1   4  666.43   26.70
  -2   1   4  752.22   26.00
   1  -1  -4    3.10    0.60
  -1  -1   4    3.30    0.90
  -1  -1   4    3.10    0.80
  -1  -1   4    3.30    0.80
  -1  -1   4    3.40    1.10
   1  -1  -4    2.40    0.70
   1  -1  -4    2.60    1.00
  -1  -1   4    5.20    0.90
  -1  -1   4    3.30    0.70
   1  -1  -4    3.60    0.90
   1  -1  -4    2.50    1.00
   1  -1  -4    3.10    0.70
   1   1  -4    2.80    0.70
  -1   1   4    4.60    0.80
   1   1  -4    3.00    1.00
  -1   1   4    4.00    0.60
  -1   1   4    2.20    0.90
  -1   1   4    2.40    0.80
   1   1  -4    3.40    0.80
   1   1  -4    3.30    0.60
   1   1  -4    3.10    0.80
   1   1  -4    3.60    0.80
   1   1  -4    2.70    0.70
  -1   1   4    5.30    1.00
  -1   1   4    3.00    1.00
  -1   1   4    2.00    0.80
   1   1  -4    2.60    1.00
  -1   1   4    4.30    0.90
   1   1  -4    2.70    1.00
   0  -1   4   41.70    2.80
   0  -1  -4   45.80    3.00
   0  -1   4   47.40    2.50
   0  -1  -4   44.10    2.30
   0  -1  -4   45.30    2.90
   0  -1   4   45.70    2.50
   0  -1   4   47.00    2.40
   0  -1  -4   43.90    2.30
   0  -1   4   46.40    2.40
   0  -1  -4   41.80    2.50
   0  -1   4   48.60    3.10
   0  -1  -4   45.20    2.30
   0   1  -4   46.30    2.90
   0   1   4   46.40    2.70
   0   1   4   46.70    3.00
   0   1   4   45.10    2.90
   0   1   4   45.70    2.40
   0   1  -4   48.10    2.90
   0   1  -4   47.60    2.50
   0   1   4   46.60    2.40
   0   1  -4   45.10    2.40
   0   1   4   45.50    2.80
   0   1  -4   43.80    2.30
   0   1  -4   52.29    3.20
   0   1   4   42.00    2.20
   0   1  -4   43.90    2.30
   1  -1   4  116.29    5.80
  -1  -1  -4  105.89    5.10
  -1  -1  -4  120.29    5.40
   1  -1   4  115.79    6.10
   1  -1   4  112.29    5.50
   1  -1   4  118.19    5.30
   1  -1   4  107.69    5.00
  -1  -1  -4  121.89    5.80
  -1  -1  -4  115.19    4.90
   1  -1   4  112.39    5.20
  -1  -1  -4  102.49    5.30
  -1  -1  -4  121.79    5.20
   1   1   4  109.19    5.40
   1   1   4  116.89    5.30
   1   1   4  117.59    6.30
  -1   1  -4  104.39    5.10
   1   1   4  105.39    5.00
  -1   1  -4  117.19    4.80
  -1   1  -4  118.69    5.30
  -1   1  -4  113.69    5.50
   1   1   4  126.09    5.50
  -1   1  -4  130.69    5.80
   1   1   4  111.99    5.60
  -1   1  -4  125.29    5.80
   2  -1   4 1558.84   56.39
  -2  -1  -4 1609.64   55.59
  -2  -1  -4 1572.54   56.79
  -2  -1  -4 1521.55   55.09
   2  -1   4 1590.04   57.69
   2  -1   4 1505.35   55.79
  -2   1  -4 1419.76   55.29
  -2   1  -4 1608.94   55.99
   2   1   4 1408.36   55.69
  -2   1  -4 1633.54   55.99
   2   1   4 1541.75   56.29
   2   1   4 1613.44   56.19
   2   1   4 1490.25   55.09
  -3  -1  -4    0.70    0.70
  -3  -1  -4    0.70    1.00
   3  -1   4    1.30    0.70
   3  -1   4    0.50    1.10
  -3  -1  -4    2.10    1.00
  -3   1  -4    1.30    0.90
   3   1   4    1.80    1.20
  -3   1  -4   -0.30    0.80
  -3   1  -4    1.20    1.10
   3   1   4   -0.30    0.90
  -4  -1  -4 1360.06   49.90
   4  -1   4 1181.48   48.60
   4  -1   4 1397.96   50.39
  -4  -1  -4 1254.27   48.50
  -4  -1  -4 1377.86   48.70
   4  -1   4 1349.66   52.69
  -4   1  -4 1386.76   50.09
   4   1   4 1244.28   48.80
   4   1   4 1369.56   52.89
  -4   1  -4 1389.26   49.40
   4   1   4 1400.86   50.89
  -4   1  -4 1404.66   49.20
  -5  -1  -4  108.99    5.40
  -5  -1  -4  114.79    6.70
   5  -1   4  120.09    7.60
   5  -1   4   99.09    5.80
   5  -1   4  109.99    8.60
  -5   1  -4  104.49    6.70
   5   1   4  109.89    7.80
   5   1   4  105.79    5.90
   5   1   4  103.59    8.50
  -5   1  -4  112.09    6.70
   6  -1   4    9.80    3.50
  -6  -1  -4   11.60    2.60
   6  -1   4   12.60    2.80
   6  -1   4   10.60    3.10
  -6  -1  -4    8.80    2.50
  -6   1  -4   10.20    2.00
  -6   1  -4   11.00    2.50
   6   1   4   11.20    3.60
   6   1   4   13.10    3.90
   6   1   4    8.90    2.40
  -7  -1  -4   12.80    3.20
  -7  -1  -4    7.90    2.20
   7  -1   4   10.50    3.80
   7  -1   4   10.90    3.90
   7  -1   4    8.90    2.00
   7   1   4    0.40    2.70
   7   1   4    4.30    2.10
  -7   1  -4    6.90    2.40
   7   1   4    8.30    3.90
  -7   1  -4   10.20    2.20
  -8  -1  -4  249.68   13.50
   8  -1   4  214.68   14.40
  -8  -1  -4  224.68   13.70
   8  -1   4  245.08   15.90
  -8  -1  -4  213.18   12.20
   8   1   4  214.38   15.50
  -8   1  -4  232.08   10.80
  -8   1  -4  236.48   12.40
   8   1   4  201.98   11.80
  -8   1  -4  238.78   13.00
   8   1   4  242.78   15.40
  -9  -1  -4    0.40    2.80
  -9  -1  -4    4.50    2.90
  -9  -1  -4    4.10    2.30
   9  -1   4    0.60    3.10
   9  -1   4    3.40    3.20
  -9   1  -4    8.60    3.00
   9   1   4    8.30    3.70
  -9   1  -4    7.00    2.50
   9   1   4    0.70    2.70
   9   1   4    8.00    2.80
  -9   1  -4    4.30    2.80
  10  -2  -4   10.50    2.30
 -10  -2   4   12.30    3.00
 -10  -2   4   12.80    3.30
 -10  -2   4   13.00    3.00
  10  -2  -4   11.00    3.60
 -10  -2   4   12.50    2.70
  10   2  -4    7.70    3.40
 -10   2   4   14.30    2.60
 -10   2   4   10.30    2.40
 -10   2   4    3.30    3.10
 -10   2   4   18.10    3.40
  -9  -2   4    9.00    2.40
  -9  -2   4    9.80    2.70
  -9  -2   4   10.20    2.20
   9  -2  -4    8.90    1.80
   9  -2  -4   11.00    3.00
  -9   2   4   10.20    2.20
   9   2  -4   12.00    3.40
  -9   2   4   10.30    2.00
  -9   2   4   14.40    2.60
  -8  -2   4   64.39    4.30
   8  -2  -4   69.39    6.40
  -8  -2   4   64.99    5.30
  -8  -2   4   53.29    4.60
  -8  -2   4   62.49    4.70
   8  -2  -4   64.39    4.10
  -8   2   4   64.09    6.30
  -8   2   4   61.49    3.70
  -8   2   4   65.29    4.60
   8   2  -4   59.29    6.40
  -8   2   4   61.59    3.90
   7  -2  -4   17.30    2.10
  -7  -2   4   17.70    2.80
  -7  -2   4   18.20    3.10
   7  -2  -4   20.50    4.00
  -7  -2   4   17.30    2.30
  -7  -2   4   17.70    2.70
  -7   2   4   18.30    2.40
  -7   2   4   18.60    2.10
  -7   2   4   18.30    1.90
   7   2  -4   11.60    3.10
  -6  -2   4   49.20    3.70
  -6  -2   4   54.79    3.80
  -6  -2   4   57.59    6.40
   6  -2  -4   50.29    4.70
   6  -2  -4   48.40    3.20
  -6  -2   4   51.99    3.50
  -6   2   4   48.20    2.90
  -6   2   4   48.50    3.20
  -6   2   4   52.29    3.60
   6   2  -4   54.89    5.10
  -5  -2   4    2.70    1.10
   5  -2  -4    3.80    1.70
   5  -2  -4    1.80    0.80
  -5  -2   4    0.40    0.60
  -5  -2   4    2.50    0.90
  -5  -2   4    1.80    1.20
  -5   2   4    2.30    0.80
   5   2  -4    0.90    0.80
  -5   2   4    2.90    0.70
  -5   2   4    2.30    1.00
  -5   2   4    2.40    0.80
   5   2  -4    3.20    1.50
   4  -2  -4   65.09    4.40
  -4  -2   4   62.49    3.50
   4  -2  -4   66.79    4.00
   4  -2  -4   61.89    3.50
  -4  -2   4   57.49    3.20
  -4  -2   4   63.29    3.10
  -4  -2   4   58.39    3.70
  -4  -2   4   63.99    4.50
  -4   2   4   48.00    4.30
   4   2  -4   61.09    3.60
  -4   2   4   70.49    3.70
  -4   2   4   57.29    3.60
   4   2  -4   62.79    3.80
   4   2  -4   63.79    4.80
  -4   2   4   63.79    2.90
  -4   2   4   60.99    3.00
   4   2  -4   60.09    3.80
   3  -2  -4    8.80    1.00
  -3  -2   4    8.50    1.20
   3  -2  -4    9.10    0.90
  -3  -2   4   14.00    2.10
  -3  -2   4    8.90    1.00
   3  -2  -4   10.60    1.70
   3  -2  -4   10.10    1.60
  -3  -2   4    8.70    1.30
  -3  -2   4    9.40    1.30
   3  -2  -4    9.40    0.90
  -3   2   4    8.80    1.30
   3   2  -4   13.30    2.20
  -3   2   4   10.60    0.90
  -3   2   4    9.60    1.00
   3   2  -4    8.30    1.40
   3   2  -4   11.40    1.70
   3   2  -4   11.10    1.40
   3   2  -4   11.50    1.90
   2  -2  -4   71.49    3.00
   2  -2  -4   66.69    3.40
  -2  -2   4   71.69    4.00
   2  -2  -4   76.99    4.60
  -2  -2   4   73.69    3.50
  -2  -2   4   73.29    4.20
  -2  -2   4   69.49    3.20
  -2  -2   4   71.69    3.70
   2  -2  -4   72.59    3.20
   2  -2  -4   71.49    3.90
  -2  -2   4   67.39    3.60
  -2  -2   4   72.89    3.60
   2  -2  -4   68.19    3.80
   2   2  -4   71.39    3.80
   2   2  -4   72.99    3.30
   2   2  -4   68.79    3.40
   2   2  -4   74.59    3.80
  -2   2   4   72.39    3.00
   2   2  -4   75.49    4.30
  -2   2   4   78.09    3.70
   2   2  -4   71.09    3.60
  -2   2   4   65.99    4.50
  -2   2   4   64.49    3.90
  -2   2   4   72.99    3.60
   2   2  -4   73.29    4.50
  -2   2   4   60.99    4.40
  -2   2   4   75.69    3.20
   1  -2  -4  140.09    5.90
   1  -2  -4  157.88    6.90
   1  -2  -4  149.29    6.90
  -1  -2   4  131.69    5.90
  -1  -2   4  131.79    5.70
  -1  -2   4  138.59    5.90
  -1  -2   4  133.29    6.10
   1  -2  -4  138.99    5.60
  -1  -2   4  141.89    5.70
  -1  -2   4  144.29    6.70
   1  -2  -4  141.59    5.80
   1  -2  -4  134.69    5.40
   1  -2  -4  128.59    5.80
  -1   2   4  136.79    5.90
   1   2  -4  147.69    6.00
   1   2  -4  142.89    5.90
   1   2  -4  124.49    5.60
  -1   2   4  122.39    6.60
   1   2  -4  145.39    6.80
   1   2  -4  124.09    5.50
   1   2  -4  142.09    6.30
  -1   2   4  130.59    6.70
  -1   2   4  130.39    5.90
  -1   2   4  140.79    5.90
   1   2  -4  142.59    6.70
   0  -2  -4   31.10    2.00
   0  -2  -4   32.60    2.20
   0  -2  -4   40.90    2.80
   0  -2  -4   33.30    2.10
   0  -2   4   34.00    2.00
   0  -2   4   39.20    2.30
   0  -2  -4   38.60    2.00
   0  -2   4   35.10    2.80
   0  -2   4   39.30    2.10
   0  -2   4   30.20    2.40
   0  -2   4   32.50    2.20
   0  -2  -4   36.90    2.90
   0  -2   4   36.30    2.20
   0   2   4   32.30    2.70
   0   2   4   34.30    2.00
   0   2   4   37.20    2.50
   0   2  -4   35.70    2.60
   0   2   4   37.40    2.70
   0   2  -4   33.50    1.80
   0   2   4   35.30    2.10
   0   2   4   40.70    2.40
   0   2  -4   35.40    2.00
   0   2  -4   37.10    2.00
   0   2  -4   37.60    2.30
   0   2  -4   33.30    1.90
   0   2  -4   36.20    2.20
   0   2  -4   36.50    2.80
  -1  -2  -4  150.28    6.40
   1  -2   4  144.79    7.10
   1  -2   4  144.19    6.00
   1  -2   4  135.29    6.50
   1  -2   4  133.79    6.20
  -1  -2  -4  123.59    6.00
   1  -2   4  137.39    5.80
  -1  -2  -4  145.59    6.90
   1   2   4  124.49    6.60
  -1   2  -4  141.89    6.70
   1   2   4  151.98    6.30
   1   2   4  122.69    6.20
  -1   2  -4  145.59    6.10
   1   2   4  141.29    6.40
  -1   2  -4  138.79    5.60
  -1   2  -4  148.69    6.00
  -1   2  -4  156.18    7.00
   1   2   4  132.09    7.20
   1   2   4  132.49    6.40
   2  -2   4    4.20    1.50
   2  -2   4    7.30    1.30
   2  -2   4    5.10    1.70
   2  -2   4    6.80    1.60
   2  -2   4    5.80    1.20
  -2  -2  -4   10.10    1.60
  -2  -2  -4    6.30    1.20
   2   2   4    6.30    1.80
  -2   2  -4    6.50    1.00
  -2   2  -4    7.30    1.00
   2   2   4    6.30    1.50
  -2   2  -4    6.30    1.10
  -2   2  -4    8.10    1.70
   2   2   4    4.70    1.00
  -2   2  -4    7.10    1.20
   2   2   4    5.60    1.10
  -2   2  -4    6.00    1.50
   3  -2   4    0.10    1.20
  -3  -2  -4    3.30    1.50
   3  -2   4    1.00    0.80
  -3  -2  -4    3.10    1.40
  -3  -2  -4    1.20    1.00
   3  -2   4    3.10    1.60
  -3  -2  -4    4.70    1.20
  -3   2  -4    1.80    0.60
  -3   2  -4    2.20    0.70
  -3   2  -4    1.70    0.80
  -3   2  -4    3.20    1.20
  -3   2  -4    3.00    1.50
   3   2   4    1.80    1.40
   3   2   4    2.60    0.70
   3   2   4    2.10    1.80
   3   2   4    3.00    0.80
  -4  -2  -4    5.80    2.00
   4  -2   4    9.60    2.10
   4  -2   4   14.70    3.60
  -4  -2  -4   13.20    2.30
  -4  -2  -4   10.70    1.70
   4   2   4   10.00    3.00
  -4   2  -4    8.80    1.80
   4   2   4   12.70    3.30
   4   2   4    8.40    1.70
  -4   2  -4   10.10    2.40
  -4   2  -4   10.20    2.30
   6  -2   4    0.80    2.20
  -6  -2  -4    2.50    2.40
  -6  -2  -4   -0.70    1.20
   6  -2   4    2.20    2.50
   6   2   4   -1.00    1.90
   6   2   4    2.90    1.40
  -6   2  -4   -0.30    1.50
  -6   2  -4    0.10    1.40
   6   2   4    2.80    2.30
   7   2   4  189.68   13.70
  -8  -2  -4    4.50    3.20
   8  -2   4    8.80    3.90
  -8  -2  -4    4.90    2.50
   8  -2   4   10.60    4.00
  -8  -2  -4   11.10    3.80
   8   2   4    8.70    2.80
  -8   2  -4    3.10    2.70
   8   2   4    7.50    4.20
   8   2   4    8.80    4.60
  -8   2  -4    7.50    2.60
  -8   2  -4   10.70    2.80
  10  -3  -4   49.40    4.20
  10  -3  -4   53.69    6.80
 -10   3   4   52.59    5.20
 -10   3   4   48.20    3.90
 -10   3   4   49.30    3.80
 -10   3   4   44.40    6.70
 -10   3   4   54.09    4.60
  -9  -3   4   10.00    2.40
   9  -3  -4   10.70    3.40
  -9  -3   4   14.70    3.20
  -9  -3   4   11.40    3.30
   9   3  -4    9.00    3.70
  -9   3   4   12.70    2.70
  -9   3   4   11.80    2.10
  -9   3   4   13.10    2.10
  -9   3   4   10.60    2.70
  -9   3   4   11.70    3.80
  -8  -3   4    1.90    1.50
   8  -3  -4    3.60    1.30
  -8  -3   4   -0.30    1.30
  -8  -3   4    2.80    1.70
  -8   3   4    1.60    1.00
  -8   3   4   -0.20    1.20
  -8   3   4    1.20    0.90
   8   3  -4    0.30    3.80
  -8   3   4    1.00    1.50
  -7  -3   4    0.60    1.20
   7  -3  -4    1.70    1.20
   7  -3  -4    1.40    1.90
  -7  -3   4    1.80    1.10
  -7  -3   4   -0.20    1.30
  -7  -3   4    1.20    1.10
   7   3  -4    3.20    1.40
  -7   3   4    2.40    1.40
  -7   3   4    2.30    0.90
  -6  -3   4  140.29    7.30
   6  -3  -4  151.98    8.70
  -6  -3   4  153.88    8.10
  -6  -3   4  145.49    7.50
  -6  -3   4  133.59    7.00
   6  -3  -4  142.39    6.90
  -6   3   4  154.78    7.10
  -6   3   4  135.99    6.30
   6   3  -4  158.08    9.70
   5  -3  -4  135.79    6.70
  -5  -3   4  153.08    6.80
  -5  -3   4  144.79    7.00
  -5  -3   4  143.19    7.40
  -5  -3   4  131.89    7.00
   5  -3  -4  139.79    7.90
   5   3  -4  126.59    8.60
  -5   3   4  158.98    7.00
   5   3  -4  132.49    7.50
  -5   3   4  146.89    6.60
  -5   3   4  146.29    7.00
   4  -3  -4 1590.14   59.69
  -4  -3   4 1654.23   60.29
  -4  -3   4 1613.14   59.79
  -4  -3   4 1615.94   59.29
  -4  -3   4 1655.53   60.29
   4  -3  -4 1755.82   61.09
   4   3  -4 1649.54   62.09
   4   3  -4 1651.73   59.79
  -4   3   4 1612.84   60.19
   4   3  -4 1636.84   59.89
   4   3  -4 1633.64   60.29
  -4   3   4 1711.43   59.49
  -4   3   4 1762.72   59.99
   3  -3  -4   46.00    3.50
  -3  -3   4   39.40    2.50
  -3  -3   4   45.50    3.00
  -3  -3   4   42.40    2.40
   3  -3  -4   43.60    2.50
   3  -3  -4   44.60    2.90
   3   3  -4   42.90    3.40
   3   3  -4   41.90    2.90
  -3   3   4   35.80    2.80
  -3   3   4   43.10    2.60
   3   3  -4   39.20    2.30
   3   3  -4   40.10    2.70
   3   3  -4   41.10    2.90
   3   3  -4   33.50    4.10
   2  -3  -4 1589.44   57.79
   2  -3  -4 1614.04   56.69
   2  -3  -4 1584.14   57.69
  -2  -3   4 1655.53   57.39
  -2  -3   4 1661.83   57.39
   2  -3  -4 1661.13   58.29
  -2  -3   4 1507.75   57.49
  -2  -3   4 1606.84   57.09
  -2  -3   4 1580.14   58.29
  -2  -3   4 1656.83   57.69
   2  -3  -4 1611.44   57.89
  -2   3   4 1621.64   57.39
   2   3  -4 1488.75   56.99
  -2   3   4 1501.15   58.39
   2   3  -4 1591.84   59.29
   2   3  -4 1621.04   58.49
   2   3  -4 1561.14   58.19
  -2   3   4 1638.04   57.59
  -2   3   4 1685.03   59.09
   2   3  -4 1622.24   57.79
   2   3  -4 1618.34   57.69
   1  -3  -4   17.00    1.20
  -1  -3   4   16.30    2.00
  -1  -3   4   17.10    1.40
   1  -3  -4   18.80    2.30
  -1  -3   4   15.70    1.60
   1  -3  -4   19.80    1.90
  -1  -3   4   16.70    1.40
  -1  -3   4   16.10    1.30
  -1  -3   4   17.40    1.50
  -1  -3   4   15.60    1.60
   1  -3  -4   17.80    1.70
   1   3  -4   17.10    1.80
   1   3  -4   21.10    2.30
  -1   3   4   18.20    1.80
  -1   3   4   17.20    1.80
   1   3  -4   18.40    1.20
   1   3  -4   17.30    1.50
   1   3  -4   16.70    1.90
   1   3  -4   15.80    1.20
  -1   3   4   16.70    1.70
  -1   3   4   21.50    2.70
   0  -3   4   35.90    2.10
   0  -3  -4   36.20    2.10
   0  -3   4   37.90    2.40
   0  -3   4   35.30    2.10
   0  -3  -4   38.50    3.00
   0  -3   4   35.50    1.90
   0  -3  -4   43.90    3.40
   0  -3  -4   33.30    2.40
   0  -3   4   35.70    2.50
   0  -3  -4   38.50    2.90
   0  -3   4   38.30    3.10
   0   3  -4   34.60    2.50
   0   3  -4   38.00    3.10
   0   3  -4   36.90    2.10
   0   3   4   37.00    2.60
   0   3   4   38.30    2.70
   0   3   4   38.50    2.60
   0   3  -4   34.70    2.20
   0   3  -4   36.10    1.90
   0   3   4   32.40    2.30
   0   3   4   38.70    3.00
   0   3  -4   37.10    2.80
   1  -3   4  148.69    6.20
  -1  -3  -4  147.99    7.10
   1  -3   4  139.69    6.70
  -1  -3  -4  151.88    7.50
   1  -3   4  150.88    6.60
  -1  -3  -4  131.19    6.50
   1  -3   4  149.49    7.80
  -1  -3  -4  141.59    6.60
  -1  -3  -4  147.09    6.70
   1   3   4  146.69    6.70
  -1   3  -4  147.89    7.20
   1   3   4  157.08    7.90
  -1   3  -4  159.58    7.60
   1   3   4  146.69    7.20
  -1   3  -4  131.69    7.50
   1   3   4  147.29    6.90
  -1   3  -4  148.09    6.60
   1   3   4  157.18    7.20
   1   3   4  141.19    6.80
   2  -3   4 2466.35   87.89
   2  -3   4 2449.66   89.39
  -2  -3  -4 2549.84   87.59
  -2  -3  -4 2459.15   88.69
   2  -3   4 2390.46   89.29
  -2  -3  -4 2458.65   88.49
   2  -3   4 2219.48   87.79
   2   3   4 2218.38   87.59
  -2   3  -4 2514.85   88.69
  -2   3  -4 2583.04   88.99
  -2   3  -4 2593.84   87.59
   2   3   4 2512.25   89.09
  -2   3  -4 2459.85   87.49
   2   3   4 2483.95   88.09
  -2   3  -4 2383.06   87.49
   2   3   4 2559.54   90.29
   3  -3   4   29.60    3.60
  -3  -3  -4   33.10    3.50
   3  -3   4   36.60    4.00
  -3  -3  -4   35.50    2.40
   3  -3   4   32.10    2.80
  -3   3  -4   34.20    3.30
   3   3   4   35.90    2.80
   3   3   4   36.40    3.00
   3   3   4   46.60    5.70
  -3   3  -4   31.10    2.40
  -3   3  -4   28.50    2.60
  -3   3  -4   35.20    3.50
   3   3   4   27.20    2.30
   3   3   4   37.20    4.40
  -3   3  -4   31.90    2.40
  -4  -3  -4 1241.88   45.30
   4  -3   4 1178.08   47.00
  -4  -3  -4 1220.88   45.60
  -4   3  -4 1231.48   45.40
   4   3   4 1180.38   47.90
   4   3   4 1215.68   46.60
  -4   3  -4 1152.28   43.70
   4   3   4 1112.69   44.60
  -4   3  -4 1246.58   45.30
   5  -3   4   99.09    7.90
  -5  -3  -4  106.59    7.00
   5  -3   4   96.79    6.50
  -5  -3  -4   92.79    6.40
   5   3   4   79.49    6.20
  -5   3  -4  104.99    6.40
   5   3   4   92.09    7.40
  -5   3  -4  104.69    6.50
   5   3   4   96.59    8.20
  -5   3  -4   98.89    6.60
  -6  -3  -4   16.90    3.70
   6  -3   4   13.20    3.40
   6  -3   4   15.20    3.90
  -6  -3  -4   10.40    2.70
  -6   3  -4    8.90    2.70
   6   3   4    9.30    2.50
   6   3   4    9.80    3.10
   6   3   4   11.20    4.10
  -6   3  -4   11.30    2.50
  -6   3  -4    9.40    2.50
  -7  -3  -4    3.20    2.80
  -7  -3  -4    7.60    2.70
   7  -3   4    6.80    2.70
  -7  -3  -4    6.10    2.80
   7  -3   4   10.10    3.30
   7   3   4    6.80    2.00
  -7   3  -4    8.30    2.50
  -7   3  -4   11.10    2.40
   7   3   4   13.00    3.90
  -7   3  -4   10.90    5.70
   7   3   4    8.30    3.90
  -8  -3  -4  356.76   17.40
  -8  -3  -4  382.06   19.40
  -8  -3  -4  361.96   18.50
   8  -3   4  395.36   20.40
   8  -3   4  351.76   20.40
  -8   3  -4  371.66   16.80
  -8   3  -4  399.16   18.10
   8   3   4  337.97   17.50
   8   3   4  380.66   20.80
   8   3   4  340.27   21.10
 -10  -4   4   61.99    6.30
 -10  -4   4   63.79    5.30
  10  -4  -4   54.09    6.80
  10  -4  -4   62.39    4.80
 -10  -4   4   56.19    5.60
  10   4  -4   55.69    8.20
 -10   4   4   65.39    5.00
 -10   4   4   59.49    4.50
 -10   4   4   48.30    5.40
 -10   4   4   65.69   12.10
  -9  -4   4    4.80    2.10
  -9  -4   4    6.80    2.30
   9  -4  -4    5.20    3.10
   9  -4  -4    8.70    2.10
  -9  -4   4    5.60    2.50
  -9   4   4    4.20    2.00
   9   4  -4    3.10    3.30
  -9   4   4    2.00    3.00
  -9   4   4   10.30    2.30
   8  -4  -4 2012.40   75.19
   8  -4  -4 2003.90   78.19
  -8  -4   4 2067.09   75.59
  -8  -4   4 2104.59   77.59
   8   4  -4 2080.39   80.39
  -8   4   4 2088.39   76.19
  -8   4   4 2111.19   75.09
   7  -4  -4   50.19    3.80
  -7  -4   4   50.79    4.70
  -7  -4   4   45.00    4.20
   7  -4  -4   47.20    5.10
  -7  -4   4   44.70    3.90
   7   4  -4   55.09    6.00
  -7   4   4   47.50    4.10
  -7   4   4   53.39    3.70
  -6  -4   4  143.09    7.50
  -6  -4   4  142.19    7.50
   6  -4  -4  148.79    7.40
  -6  -4   4  156.88    8.60
  -6  -4   4  150.98    8.00
   6  -4  -4  157.98    9.00
  -6   4   4  161.38    7.90
  -6   4   4  155.28    7.20
   6   4  -4  147.19   10.00
  -5  -4   4   26.00    2.90
   5  -4  -4   25.20    2.40
  -5  -4   4   28.90    2.60
  -5  -4   4   26.50    2.70
  -5  -4   4   29.90    2.70
   5  -4  -4   29.40    3.40
   5   4  -4   19.00    2.70
  -5   4   4   27.20    2.80
  -5   4   4   26.50    2.30
   5   4  -4   26.40    4.50
  -5   4   4   21.90    1.80
   4  -4  -4   24.00    2.90
  -4  -4   4   26.10    2.20
  -4  -4   4   24.30    2.30
  -4  -4   4   26.10    2.60
  -4  -4   4   27.30    2.60
  -4  -4   4   24.30    2.60
   4  -4  -4   25.00    3.20
   4   4  -4   24.30    2.10
   4   4  -4   26.10    3.00
   4   4  -4   24.80    2.90
   4   4  -4   23.50    3.90
  -4   4   4   24.30    2.20
   4   4  -4   26.80    2.50
  -3  -4   4    6.00    1.40
  -3  -4   4    6.90    1.40
  -3  -4   4    6.50    1.10
  -3  -4   4    8.40    1.40
   3  -4  -4    7.60    1.40
   3  -4  -4    5.60    1.40
   3  -4  -4    6.50    1.20
  -3  -4   4    5.70    1.00
   3   4  -4    6.20    1.70
   3   4  -4    5.30    1.20
   3   4  -4    8.30    1.40
  -3   4   4    7.40    1.60
  -3   4   4    9.50    1.40
   3   4  -4    6.20    2.10
   3   4  -4    8.10    1.40
   3   4  -4    7.90    0.80
  -2  -4   4 5118.89  193.08
  -2  -4   4 5469.25  193.98
   2  -4  -4 5531.65  193.48
   2  -4  -4 5469.35  192.18
  -2  -4   4 5656.73  192.68
  -2  -4   4 5661.03  193.18
   2   4  -4 5397.96  193.18
   2   4  -4 5538.95  193.08
  -2   4   4 5540.55  192.78
  -2   4   4 5184.28  192.88
   2   4  -4 5610.04  194.28
   1  -4  -4  320.87   12.50
  -1  -4   4  323.57   12.50
   1  -4  -4  315.47   13.40
  -1  -4   4  329.07   12.30
  -1  -4   4  326.47   12.30
  -1  -4   4  327.17   12.10
  -1  -4   4  308.87   13.60
   1  -4  -4  305.37   11.80
  -1  -4   4  289.37   12.40
   1   4  -4  319.57   13.80
   1   4  -4  316.07   12.90
   1   4  -4  325.07   12.50
  -1   4   4  324.77   12.90
  -1   4   4  303.27   12.90
   1   4  -4  333.97   12.00
   1   4  -4  316.87   13.00
  -1   4   4  280.87   12.80
  -1   4   4  329.97   12.70
   0  -4   4   67.39    3.30
   0  -4   4   63.99    2.90
   0  -4   4   66.19    3.50
   0  -4  -4   62.39    4.10
   0  -4   4   66.49    4.60
   0  -4  -4   68.09    5.10
   0  -4  -4   60.99    3.30
   0  -4   4   58.79    3.40
   0   4  -4   67.09    3.90
   0   4  -4   61.69    3.10
   0   4   4   69.39    4.20
   0   4  -4   74.49    4.10
   0   4   4   67.39    4.00
   0   4  -4   68.89    4.70
   0   4  -4   66.89    4.20
   0   4   4   64.39    4.00
   1  -4   4  126.79    5.60
   1  -4   4  138.19    5.90
   1  -4   4  134.99    7.60
   1  -4   4  142.59    6.50
  -1  -4  -4  113.89    6.30
   1  -4   4  165.28    6.90
  -1  -4  -4  136.09    7.30
   1   4   4  138.49    7.10
   1   4   4  150.18    7.10
   1   4   4  135.19    6.00
  -1   4  -4  134.39    7.50
  -1   4  -4  133.69    6.60
   1   4   4  148.19    7.70
  -1   4  -4  141.79    7.20
   1   4   4  124.79    6.60
  -1   4  -4  134.79    6.10
   1   4   4  149.49    7.30
   2  -4   4  465.55   19.50
   2  -4   4  454.75   20.00
  -2  -4  -4  466.95   19.30
  -2  -4  -4  479.25   18.10
  -2  -4  -4  481.85   20.30
   2  -4   4  471.35   18.10
   2  -4   4  470.35   18.70
   2   4   4  417.66   18.00
   2   4   4  477.05   20.50
  -2   4  -4  478.45   19.30
  -2   4  -4  467.35   18.40
   2   4   4  496.05   21.60
  -2   4  -4  453.05   17.80
  -2   4  -4  470.75   19.70
   3  -4   4    7.40    1.90
   3  -4   4   11.40    1.50
  -3  -4  -4    8.40    2.10
   3  -4   4    6.60    1.50
  -3  -4  -4   10.10    2.20
   3  -4   4    7.70    2.00
  -3   4  -4    9.20    2.00
  -3   4  -4    7.40    2.00
   3   4   4   11.00    3.00
   3   4   4    6.80    1.20
   3   4   4   10.00    2.10
   3   4   4    5.40    1.30
   3   4   4    8.10    2.30
  -4  -4  -4  649.54   25.00
  -4  -4  -4  601.44   25.10
   4  -4   4  601.94   26.00
   4  -4   4  610.14   24.40
   4  -4   4  604.94   23.60
  -4   4  -4  558.24   23.10
   4   4   4  596.84   25.90
   4   4   4  620.84   27.20
  -4   4  -4  624.84   24.90
  -4   4  -4  622.84   25.20
   4   4   4  595.34   24.80
   4   4   4  609.84   25.40
  -4   4  -4  600.74   23.50
  -5  -4  -4  110.39    7.20
  -5  -4  -4  114.89    7.70
   5  -4   4  108.39    8.30
   5  -4   4  118.09    7.30
  -5   4  -4  117.09    6.20
   5   4   4  108.69    7.10
   5   4   4  124.99    8.60
  -5   4  -4  111.79    7.10
  -5   4  -4  105.49    9.80
   5   4   4  115.39    9.00
   6  -4   4   72.89    6.60
  -6  -4  -4   67.69    7.40
  -6  -4  -4   80.69    7.00
  -6  -4  -4   84.59    6.10
   6  -4   4   77.79    7.20
   6   4   4   74.99    9.20
   6   4   4  119.59   12.80
  -6   4  -4   86.29    6.20
  -6   4  -4   84.99    6.60
  -6   4  -4   80.49    6.20
   6   4   4   75.39    5.90
   7  -4   4   34.90    7.50
  -7  -4  -4   37.40    5.00
  -7  -4  -4   38.10    4.50
   7  -4   4   31.10    5.20
  -7  -4  -4   30.30    5.70
  -7   4  -4   26.70    4.80
   7   4   4   33.20    6.50
  -7   4  -4   20.70    3.40
   7   4   4   28.30    4.40
  -7   4  -4   38.90    4.30
  -8  -4  -4  752.42   32.20
  -8  -4  -4  758.12   31.30
  -8  -4  -4  723.53   33.10
   8  -4   4  715.63   34.00
   8  -4   4  808.52   34.50
  -8   4  -4  775.32   31.00
   8   4   4  781.32   36.60
   8   4   4  716.73   31.80
  -8   4  -4  781.42   32.00
  -8   4  -4  724.23   30.60
 -10  -5   4   96.69    7.70
  10  -5  -4  101.79    9.20
  10  -5  -4  107.39    6.60
 -10  -5   4  101.09    6.70
 -10  -5   4   88.79    8.00
 -10   5   4   98.79    9.00
 -10   5   4   90.29    8.60
  10   5  -4   85.79    9.80
 -10   5   4   97.29    7.20
 -10   5   4   90.99    6.40
 -10   5   4   93.99    6.50
   9  -5  -4    6.60    3.10
  -9  -5   4    6.40    3.10
  -9  -5   4    6.10    2.20
   9  -5  -4    6.20    1.90
  -9  -5   4    3.00    2.30
  -9   5   4    7.70    2.10
  -9   5   4    4.50    2.20
  -9   5   4   -2.60    2.70
   9   5  -4    9.00    3.50
  -8  -5   4    3.30    2.10
  -8  -5   4    5.70    2.10
  -8  -5   4    4.50    2.50
   8  -5  -4    3.20    1.40
   8  -5  -4    5.90    2.80
  -8   5   4    5.20    1.70
  -8   5   4    5.70    3.30
   8   5  -4    6.20    3.10
  -8   5   4    5.10    2.00
  -7  -5   4   10.40    2.30
  -7  -5   4   13.30    3.00
  -7  -5   4    8.60    2.90
   7  -5  -4   10.30    2.70
  -7  -5   4    6.00    2.00
   7  -5  -4    8.80    1.90
  -7   5   4   12.70    2.00
   7   5  -4   14.40    3.70
  -7   5   4    8.00    2.00
   6  -5  -4  263.97   13.10
  -6  -5   4  236.38   11.40
   6  -5  -4  260.17   14.10
   6  -5  -4  256.67   11.50
  -6  -5   4  250.37   12.00
  -6  -5   4  265.77   11.70
  -6  -5   4  261.37   12.80
  -6   5   4  274.47   11.90
   6   5  -4  255.87   14.80
  -6   5   4  250.17   10.90
  -5  -5   4   43.50    3.30
  -5  -5   4   46.20    3.70
   5  -5  -4   39.20    4.00
  -5  -5   4   36.20    3.20
   5  -5  -4   41.50    3.30
  -5  -5   4   41.90    3.90
  -5   5   4   36.90    2.80
   5   5  -4   37.30    5.00
   5   5  -4   38.60    3.30
  -5   5   4   39.90    3.40
  -4  -5   4  406.66   16.90
  -4  -5   4  416.56   16.10
  -4  -5   4  384.66   16.50
  -4  -5   4  393.96   16.30
   4  -5  -4  376.46   16.20
   4   5  -4  407.56   17.20
  -4   5   4  436.46   17.60
   4   5  -4  379.06   16.60
  -4   5   4  402.56   16.30
   4   5  -4  408.66   19.30
   4   5  -4  394.26   16.40
   4   5  -4  405.56   15.80
   3  -5  -4   49.30    4.30
  -3  -5   4   42.80    3.40
  -3  -5   4   46.50    2.90
   3  -5  -4   42.50    3.00
  -3  -5   4   47.70    3.40
   3   5  -4   44.60    3.80
  -3   5   4   41.80    2.80
   3   5  -4   42.10    3.30
  -3   5   4   35.90    2.80
   3   5  -4   43.30    3.20
   3   5  -4   40.30    2.30
   3   5  -4   41.40    2.90
   2  -5  -4  282.67   12.10
  -2  -5   4  279.77   12.70
  -2  -5   4  279.07   11.80
  -2  -5   4  288.77   11.50
  -2  -5   4  285.87   11.50
   2  -5  -4  284.67   11.00
   2  -5  -4  294.07   12.50
  -2   5   4  291.37   12.10
   2   5  -4  265.27   11.00
  -2   5   4  281.57   11.70
   2   5  -4  302.87   12.30
   2   5  -4  291.67   12.10
   2   5  -4  291.17   11.80
  -2   5   4  291.77   11.60
   2   5  -4  293.37   13.00
  -1  -5   4   54.49    3.30
  -1  -5   4   53.59    4.20
  -1  -5   4   56.69    3.20
  -1  -5   4   65.59    3.70
   1  -5  -4   53.29    4.00
  -1  -5   4   55.69    3.00
   1  -5  -4   55.09    3.40
  -1   5   4   58.09    3.80
   1   5  -4   50.39    3.70
   1   5  -4   54.89    3.30
  -1   5   4   58.09    3.60
   1   5  -4   58.29    3.80
   1   5  -4   58.59    4.40
   1   5  -4   52.69    2.70
  -1   5   4   59.49    4.30
   0  -5   4  320.67   12.60
   0  -5  -4  329.67   13.50
   0  -5  -4  332.47   14.20
   0  -5   4  327.07   12.80
   0  -5   4  325.77   12.60
   0  -5  -4  297.37   12.80
   0  -5   4  324.47   12.90
   0  -5   4  324.17   14.60
   0  -5   4  293.17   12.90
   0   5   4  326.17   13.30
   0   5  -4  334.27   14.00
   0   5  -4  325.87   14.70
   0   5   4  333.87   13.80
   0   5  -4  337.37   13.60
   0   5  -4  323.77   12.70
   0   5   4  319.67   13.70
   0   5   4  333.17   13.70
   0   5  -4  333.57   12.80
   1  -5   4   62.19    3.60
   1  -5   4   64.39    3.50
   1  -5   4   65.49    5.00
   1  -5   4   63.69    3.90
   1  -5   4   62.49    3.50
  -1  -5  -4   72.99    4.90
  -1  -5  -4   67.99    4.50
   1  -5   4   61.59    3.50
   1  -5   4   65.69    4.10
   1   5   4   65.19    4.90
  -1   5  -4   70.29    5.10
  -1   5  -4   64.89    4.60
  -1   5  -4   67.09    3.60
   1   5   4   65.59    3.70
   1   5   4   66.89    4.50
  -1   5  -4   67.89    3.30
  -1   5  -4   66.99    4.30
   1   5   4   61.09    4.50
   2  -5   4  259.07   10.50
  -2  -5  -4  263.87   12.10
   2  -5   4  263.07   11.20
   2  -5   4  255.17   10.80
   2  -5   4  266.37   12.10
  -2  -5  -4  277.07   12.10
   2  -5   4  250.17   17.30
  -2   5  -4  263.67   12.80
  -2   5  -4  245.28   11.30
  -2   5  -4  258.57   10.50
   2   5   4  267.17   11.80
   2   5   4  232.38   10.90
   2   5   4  262.17   12.90
  -2   5  -4  249.88   12.10
  -3  -5  -4   27.60    3.50
  -3  -5  -4   25.00    3.40
   3  -5   4   24.30    3.70
   3  -5   4   28.20    3.40
   3  -5   4   26.40    2.80
   3  -5   4   29.80    2.60
  -3   5  -4   31.70    3.90
   3   5   4   29.80    4.20
   3   5   4   30.30    3.10
  -3   5  -4   29.20    3.00
  -3   5  -4   24.30    2.20
   3   5   4   28.50    4.20
  -3   5  -4   26.80    3.30
   4  -5   4  264.47   11.90
  -4  -5  -4  271.47   13.30
   4  -5   4  282.07   12.60
   4  -5   4  280.97   13.80
  -4  -5  -4  272.67   13.10
   4   5   4  268.17   13.50
   4   5   4  278.17   12.50
  -4   5  -4  272.47   13.70
   4   5   4  280.87   15.10
  -4   5  -4  252.97   11.30
  -4   5  -4  267.37   13.20
  -4   5  -4  264.87   12.10
   5  -5   4  180.18    9.90
   5  -5   4  187.08    9.10
  -5  -5  -4  178.58   10.00
  -5  -5  -4  181.68   11.00
  -5  -5  -4  182.78   10.40
   5  -5   4  192.58   10.80
  -5   5  -4  182.78   10.30
   5   5   4  183.88   10.50
   5   5   4  171.58   11.80
  -5   5  -4  185.38   10.50
  -5   5  -4  175.28    9.00
   6  -5   4  109.99    9.90
  -6  -5  -4  122.09    7.70
   6  -5   4  113.39    8.40
  -6  -5  -4  114.59    8.50
  -6  -5  -4  129.09    8.30
   6   5   4  101.79    7.70
  -6   5  -4  103.79    6.40
   6   5   4  109.29    9.50
  -6   5  -4  102.69    7.50
  -6   5  -4  110.59    7.80
  -7  -5  -4    0.70    1.90
  -7  -5  -4    5.20    2.50
  -7  -5  -4    4.70    1.90
   7  -5   4    2.50    1.90
   7   5   4    2.80    3.00
  -7   5  -4    6.40    2.20
   7   5   4    7.70    2.70
  -7   5  -4    3.00    2.00
  -7   5  -4    3.10    1.90
  -8  -5  -4   64.59    5.70
  -8  -5  -4   62.09    6.50
  -8  -5  -4   56.39    6.70
   8  -5   4   57.19    6.60
   8  -5   4   64.99    7.80
   8   5   4   72.39    8.40
  -8   5  -4   52.79    5.80
  -8   5  -4   64.89    6.00
   8   5   4   82.89    6.70
  -8   5  -4   62.79    6.50
  -9  -6   4   92.99    7.20
  -9  -6   4  106.59    6.90
   9  -6  -4  102.69    6.50
  -9  -6   4   88.79    7.70
  -9   6   4   86.79    5.70
  -9   6   4   82.79    6.70
   9   6  -4   91.49    9.80
  -9   6   4   87.79    9.10
[truncated: 577,935 more chars]
