# Supplementary material for: Crystal structure of lutetium aluminate (LUAM), Lu4Al2O9
Source: Acta Crystallogr E Crystallogr Commun. 2020 Apr 30;76(Pt 5):752–5. doi: 10.1107/S2056989020005757 (PMC7199276; doi:10.1107/S2056989020005757)
Supplement: Supplementary file 2 [file e-76-00752-Isup2.hkl]

data_I                                                                          
_shelx_title ' Lu4Al2O9'                                                        
_shelx_refln_list_code          4                                               
_shelx_F_calc_maximum     1030.99                                               
_exptl_crystal_F_000      1528.00                                               
_reflns_d_resolution_high  0.6686                                               
                                                                                
loop_                                                                           
 _space_group_symop_operation_xyz                                               
 'x, y, z'                                                                      
 '-x, y+1/2, -z+1/2'                                                            
 '-x, -y, -z'                                                                   
 'x, -y-1/2, z-1/2'                                                             
                                                                                
_cell_length_a     7.2360                                                       
_cell_length_b    10.3330                                                       
_cell_length_c    11.0959                                                       
_cell_angle_alpha  90.000                                                       
_cell_angle_beta  108.381                                                       
_cell_angle_gamma  90.000                                                       
                                                                                
_shelx_F_squared_multiplier     1.000                                           
                                                                                
loop_                                                                           
 _refln_index_h                                                                 
 _refln_index_k                                                                 
 _refln_index_l                                                                 
 _refln_F_squared_calc                                                          
 _refln_F_squared_meas                                                          
 _refln_F_squared_sigma                                                         
 _refln_observed_status                                                         
   9   0  -8       5203.16       4830.38       241.61 o                         
   7   0  -6        127.97        144.63        48.68 o                         
   5   0  -4       1166.82       1043.71        68.79 o                         
   3   0  -2       2719.95       2759.96        81.85 o                         
   1   0   0        394.02        409.15        21.45 o                         
   1   0   0        629.93        684.62        25.77 o                         
   2   0   0      35001.92      32582.57       443.50 o                         
   3   0   0          7.22         60.02        17.76 o                         
   4   0   0       8019.30       7897.17       208.49 o                         
   5   0   0       1650.86       1675.51        72.84 o                         
   6   0   0     263143.75     255626.47      4532.34 o                         
   7   0   0       2821.23       3151.58       179.82 o                         
   8   0   0       1195.79       1667.95       173.43 o                         
   9   0   0        507.65        567.64       106.62 o                         
  10   0   0      13170.46      11805.22       340.90 o                         
   1   1   0        101.63        129.53        10.26 o                         
   2   1   0      26091.61      24702.93       228.49 o                         
   3   1   0       7630.51       7761.21       164.11 o                         
   4   1   0      93010.52      89802.58       900.47 o                         
   5   1   0       2283.24       2388.09        81.49 o                         
   6   1   0      41206.77      40804.04       471.74 o                         
   7   1   0        443.64        460.88        48.49 o                         
   8   1   0        794.43        768.55        77.60 o                         
   9   1   0       5705.64       5523.93       177.90 o                         
  10   1   0      36820.96      34908.39       497.11 o                         
   0   2   0       2037.45       2113.24        32.54 o                         
   1   2   0       2926.35       2840.12        35.99 o                         
   2   2   0      18971.37      18691.12       172.56 o                         
   3   2   0       1485.52       1487.04        43.41 o                         
   4   2   0       6212.63       6915.26       193.43 o                         
   5   2   0        245.42        176.24        35.93 o                         
   6   2   0       1666.02       1801.08        85.77 o                         
   7   2   0      11706.08      12329.07       210.02 o                         
   8   2   0        162.08        220.71        49.22 o                         
   9   2   0      10297.41       9974.79       337.32 o                         
  10   2   0        164.98        -77.63        77.63 o                         
   1   3   0        413.29        560.53        21.56 o                         
   2   3   0      41428.25      40694.83       326.77 o                         
   3   3   0       2490.14       2608.42        63.26 o                         
   4   3   0     164498.70     164215.53      1671.13 o                         
   5   3   0       1225.67       1092.93        62.53 o                         
   6   3   0      69996.58      68580.51       798.27 o                         
   7   3   0        439.99        303.98        42.24 o                         
   8   3   0        520.45        497.57        49.99 o                         
   9   3   0       4061.36       3370.88       130.45 o                         
  10   3   0      55712.24      52560.17       675.61 o                         
   0   4   0     530320.56     503740.75     10266.11 o                         
   1   4   0       3495.27       3611.76        45.38 o                         
   2   4   0      38385.02      38256.95       345.05 o                         
   3   4   0        465.07        438.56        27.32 o                         
   4   4   0       1962.70       2051.15        77.18 o                         
   5   4   0        452.54        398.58        40.12 o                         
   6   4   0     246433.45     248001.12      2427.65 o                         
   7   4   0        494.95        356.75        40.96 o                         
   8   4   0       5340.81       5549.94       132.85 o                         
   9   4   0        705.26        503.56        52.43 o                         
   1   5   0        217.22        340.65        22.80 o                         
   2   5   0      50277.84      50595.21       497.18 o                         
   3   5   0       6631.97       6654.55       121.29 o                         
   4   5   0      39797.38      40672.91       467.38 o                         
   5   5   0       8248.71       8124.48       164.39 o                         
   6   5   0      11126.94      11322.30       206.84 o                         
   7   5   0       1036.51       1177.20        82.42 o                         
   8   5   0      13083.55      13016.02       232.30 o                         
   9   5   0       5228.61       5008.60       151.22 o                         
   0   6   0      45884.55      46641.10       685.62 o                         
   1   6   0      12727.96      12983.06       143.13 o                         
   2   6   0      62762.41      63267.77       635.72 o                         
   3   6   0       1699.21       1727.52        68.04 o                         
   4   6   0      30309.85      30209.15       397.94 o                         
   5   6   0       2363.44       2609.37        99.64 o                         
   6   6   0       9860.24      10028.33       194.13 o                         
   7   6   0      13749.86      14716.02       271.01 o                         
   8   6   0       3337.74       3491.46       126.80 o                         
   9   6   0       5070.90       4672.70       183.02 o                         
   1   7   0        780.86       1007.91        49.17 o                         
   2   7   0      30753.09      31285.65       361.36 o                         
   3   7   0       1485.57       1488.81        66.88 o                         
   4   7   0     147004.86     150484.56      1640.72 o                         
   5   7   0       4132.90       4303.15       125.89 o                         
   6   7   0      41754.66      41842.41       574.02 o                         
   7   7   0       2917.87       3346.79       139.64 o                         
   8   7   0       1457.72       1270.97        89.80 o                         
   9   7   0        207.48        -59.53        65.54 o                         
   0   8   0     377065.84     379040.03      5118.42 o                         
   1   8   0       8775.47       8783.46       147.48 o                         
   2   8   0       3802.26       3734.15        90.58 o                         
   3   8   0       4990.62       4974.54       116.36 o                         
   4   8   0        991.41       1093.60        70.07 o                         
   5   8   0       1995.64       2125.61        99.47 o                         
   6   8   0     102030.09     105418.91      1208.57 o                         
   7   8   0        873.14        822.96        80.50 o                         
   8   8   0         32.05        -55.24        55.24 o                         
   1   9   0        496.80        623.63        48.46 o                         
   2   9   0      49195.09      49814.09       638.09 o                         
   3   9   0       1563.91       1545.70        71.41 o                         
   4   9   0      10568.22      10888.58       203.82 o                         
   5   9   0       6907.59       6824.11       174.23 o                         
   6   9   0        188.97        197.17        52.76 o                         
   7   9   0       2367.36       2514.49       126.59 o                         
   8   9   0      29457.35      29528.41       449.79 o                         
   0  10   0      69629.84      72178.09      1079.09 o                         
   1  10   0      11058.08      11282.45       194.69 o                         
   2  10   0      55274.30      55786.84       677.57 o                         
   3  10   0       4948.69       5215.53       128.77 o                         
   4  10   0      33890.50      34080.01       483.83 o                         
   5  10   0        968.22       1198.10        86.03 o                         
   6  10   0      17276.36      17603.44       300.80 o                         
   7  10   0      11666.04      12294.92       271.70 o                         
   1  11   0       1808.29       1889.02        78.21 o                         
   2  11   0      17217.71      17052.94       263.29 o                         
   3  11   0       1194.57       1224.91        77.28 o                         
   4  11   0      63908.95      64817.34       831.41 o                         
   5  11   0       6117.77       6744.55       185.61 o                         
   6  11   0      24985.32      25094.88       414.17 o                         
   7  11   0       5307.89       5409.25       195.16 o                         
   0  12   0      53791.85      53484.73      1002.22 o                         
   1  12   0      10393.18      10172.46       209.22 o                         
   2  12   0       1082.56       1363.45        79.53 o                         
   3  12   0       8191.57       7826.06       182.12 o                         
   4  12   0      10389.66      10588.50       253.13 o                         
   5  12   0       4720.90       4628.80       183.02 o                         
   6  12   0      49811.74      49421.66       702.49 o                         
   1  13   0       1107.06       1219.32        77.45 o                         
   2  13   0      40747.79      40714.53       524.07 o                         
   3  13   0        404.43        347.53        47.37 o                         
   4  13   0       3725.24       3988.49       136.14 o                         
   5  13   0       8636.24       8096.57       221.11 o                         
   0  14   0      49951.26      48611.09       830.99 o                         
   1  14   0       9144.28       9276.51       186.84 o                         
   2  14   0      21454.18      21064.30       327.70 o                         
   3  14   0       6936.98       6731.71       169.06 o                         
   4  14   0      21034.22      20198.24       345.94 o                         
   1  15   0       1513.66       1508.62        86.64 o                         
   2  15   0      10784.16      10607.33       216.38 o                         
 -10   1   1          9.24        -59.35        59.35 o                         
  -9   1   1         43.35        -46.94        49.96 o                         
  -8   1   1      38713.07      38202.85       432.02 o                         
  -7   1   1        538.69        598.24        49.40 o                         
  -6   1   1      71292.73      69626.80       713.55 o                         
  -5   1   1       8287.21       8325.43       247.43 o                         
  -4   1   1      26943.16      25441.97       295.68 o                         
  -3   1   1        780.00        791.50        25.20 o                         
  -2   1   1         34.86         96.55        13.17 o                         
  -1   1   1         75.73         96.01         7.36 o                         
   0   1   1      41199.09      42049.00       291.70 o                         
   1   1   1       5087.75       5122.33        50.26 o                         
   2   1   1     119998.34     113203.88       916.23 o                         
   3   1   1       1523.29       1600.78        44.74 o                         
   4   1   1     100544.35      96970.21      1255.08 o                         
   5   1   1        107.55        129.83        32.53 o                         
   6   1   1         14.51         56.88        33.93 o                         
   7   1   1       7560.93       7919.21       179.89 o                         
   8   1   1      82736.86      83528.32       953.62 o                         
   9   1   1       1025.42        608.63        78.36 o                         
 -10   2   1       2321.17       2714.60       127.40 o                         
  -9   2   1        565.48        214.92        45.55 o                         
  -8   2   1     166834.84     169456.19      1648.92 o                         
  -7   2   1        356.42        289.48        38.90 o                         
  -6   2   1       3655.37       3946.86       143.76 o                         
  -5   2   1        328.64        425.13        40.20 o                         
  -4   2   1      31760.41      29912.92       379.66 o                         
  -3   2   1       3891.93       4194.74        64.14 o                         
  -2   2   1    1062944.50    1113655.38     20089.04 o                         
  -1   2   1       2081.99       2131.17        26.54 o                         
   0   2   1      45641.30      45880.47       342.17 o                         
   1   2   1        274.31        344.86        13.93 o                         
   2   2   1       6610.95       6672.98        78.78 o                         
   3   2   1        795.86        790.07        33.45 o                         
   4   2   1     427757.75     423918.59      4564.88 o                         
   5   2   1       6002.17       5946.52       125.05 o                         
   6   2   1       2900.79       2962.44        94.07 o                         
   7   2   1        176.11        161.65        44.26 o                         
   8   2   1      19051.38      18961.94       295.35 o                         
   9   2   1        363.29          4.41        53.23 o                         
 -10   3   1       3187.80       2602.65       107.60 o                         
  -9   3   1        369.31        363.00        50.38 o                         
  -8   3   1      14587.03      14444.36       198.03 o                         
  -7   3   1       1970.33       1744.42        96.60 o                         
  -6   3   1      61278.82      60940.80       686.54 o                         
  -5   3   1      10097.06      10215.48       156.63 o                         
  -4   3   1      24778.16      25428.87       469.80 o                         
  -3   3   1        160.91        198.55        17.42 o                         
  -2   3   1         36.40        127.03        10.83 o                         
  -1   3   1        288.41        369.01        14.43 o                         
   0   3   1      29500.92      29072.11       219.09 o                         
   1   3   1       2635.98       2791.27        37.66 o                         
   2   3   1     130515.84     131788.03       936.38 o                         
   3   3   1       2946.07       3006.16        80.82 o                         
   4   3   1      36721.75      36037.18       432.52 o                         
   5   3   1       1259.06       1369.29        84.84 o                         
   6   3   1       7435.95       7654.74       162.66 o                         
   7   3   1       6862.30       7203.50       190.33 o                         
   8   3   1      27653.68      28198.70       357.28 o                         
   9   3   1        246.45        101.26        56.17 o                         
 -10   4   1        571.63        447.05        66.23 o                         
  -9   4   1      13336.41      13247.27       250.74 o                         
  -8   4   1       4113.67       4175.70       123.33 o                         
  -7   4   1        695.91        825.37        54.98 o                         
  -6   4   1      12903.79      12746.95       205.20 o                         
  -5   4   1       1611.70       1827.74       111.69 o                         
  -4   4   1      30737.39      30388.12       333.96 o                         
  -3   4   1       7539.43       7214.32        91.23 o                         
  -2   4   1      21658.86      21829.39       199.26 o                         
  -1   4   1       4922.71       4725.09        56.12 o                         
   0   4   1      48676.41      48219.42       342.83 o                         
   1   4   1       1130.25       1328.32        30.48 o                         
   2   4   1      31625.87      31841.74       311.01 o                         
   3   4   1        988.14       1061.25        52.68 o                         
   4   4   1       5597.96       5567.14       127.66 o                         
   5   4   1      23784.48      24310.70       511.24 o                         
   6   4   1       2772.39       2744.72       103.82 o                         
   7   4   1       8638.76       9022.21       236.49 o                         
   8   4   1        136.29        161.35        51.86 o                         
   9   4   1         48.05        -48.09        59.68 o                         
  -9   5   1       1049.54        672.09        76.16 o                         
  -8   5   1      37494.70      38430.01       567.58 o                         
  -7   5   1       1915.63       1291.62        84.00 o                         
  -6   5   1     126914.17     128661.30      1419.86 o                         
  -5   5   1       2412.95       2521.47       102.82 o                         
  -4   5   1      26971.55      26716.67       317.50 o                         
  -3   5   1        895.66       1063.11        45.26 o                         
  -2   5   1         35.42        124.73        16.60 o                         
  -1   5   1        177.29        254.50        18.25 o                         
   0   5   1      46739.46      48338.78       393.37 o                         
   1   5   1       3023.69       3105.49        49.02 o                         
   2   5   1     276551.31     281015.75      2439.12 o                         
   3   5   1       2981.78       3103.89        83.32 o                         
   4   5   1      75572.10      76376.57      1018.85 o                         
   5   5   1       2239.50       2429.65        95.19 o                         
   6   5   1       2473.02       2544.37        88.07 o                         
   7   5   1       2281.71       2193.16        95.96 o                         
   8   5   1      87903.55      88532.84       976.17 o                         
   9   5   1       1786.73        644.23        65.68 o                         
  -9   6   1        237.84         10.22        61.63 o                         
  -8   6   1     108303.04     110552.50      1408.06 o                         
  -7   6   1        535.80        551.65        72.48 o                         
  -6   6   1        209.25        196.86        46.02 o                         
  -5   6   1       1936.88       1994.54        87.33 o                         
  -4   6   1      13441.78      13670.44       220.25 o                         
  -3   6   1       1739.69       1826.61        62.02 o                         
  -2   6   1     443357.00     452361.41      3899.50 o                         
  -1   6   1      11982.52      12246.02       164.00 o                         
   0   6   1      18892.50      19220.93       188.68 o                         
   1   6   1       3445.66       3470.70        59.29 o                         
   2   6   1        728.31        917.06        50.86 o                         
   3   6   1        790.82        788.52        51.78 o                         
   4   6   1     230785.64     232579.75      2264.94 o                         
   5   6   1        849.79        956.50        67.73 o                         
   6   6   1       2442.91       2542.04        86.74 o                         
   7   6   1       2090.53       1849.32       108.09 o                         
   8   6   1      18041.21      17769.74       291.60 o                         
   9   6   1       1652.27        713.86       107.19 o                         
  -9   7   1        976.25        996.99       106.69 o                         
  -8   7   1       1340.71       1548.52       116.57 o                         
  -7   7   1       6158.72       6380.26       174.19 o                         
  -6   7   1       9793.00      10168.50       210.48 o                         
  -5   7   1       4730.60       4785.71       125.11 o                         
  -4   7   1      45451.69      45806.20       593.07 o                         
  -3   7   1        794.08        892.42        54.98 o                         
  -2   7   1         80.17        150.35        23.55 o                         
  -1   7   1        521.74        701.46        41.51 o                         
   0   7   1      69191.51      70262.48       718.14 o                         
   1   7   1       2915.77       3039.76        63.43 o                         
   2   7   1      11708.18      12210.90       173.98 o                         
   3   7   1       9144.62       9201.00       189.31 o                         
   4   7   1       3612.07       3545.79       100.73 o                         
   5   7   1       3110.09       3241.32       115.83 o                         
   6   7   1      31436.06      31542.39       431.24 o                         
   7   7   1       4746.84       5051.08       145.52 o                         
   8   7   1       6619.62       6702.13       172.60 o                         
  -8   8   1      11825.38      12000.80       285.70 o                         
  -7   8   1       1383.87       1570.91       131.02 o                         
  -6   8   1      24835.16      24973.02       371.34 o                         
  -5   8   1       2534.75       2416.79       194.65 o                         
  -4   8   1      54965.70      55328.76       615.31 o                         
  -3   8   1      18000.26      18319.14       251.40 o                         
  -2   8   1      52823.03      54290.62       568.33 o                         
  -1   8   1       8881.79       9029.97       146.43 o                         
   0   8   1      78376.74      78244.10       728.47 o                         
   1   8   1       3530.01       3721.55        77.82 o                         
   2   8   1      36988.10      37530.59       448.79 o                         
   3   8   1       1746.31       1820.94        86.26 o                         
   4   8   1      18739.89      19227.50       309.24 o                         
   5   8   1      11043.13      11919.50       219.50 o                         
   6   8   1       5532.31       5687.04       157.23 o                         
   7   8   1       6397.85       6306.68       171.28 o                         
   8   8   1        240.55        352.05        71.98 o                         
  -8   9   1      27404.83      27676.21       495.51 o                         
  -7   9   1       4072.90       4255.56       168.64 o                         
  -6   9   1      64819.52      66314.96       858.65 o                         
  -5   9   1        234.42        262.61        58.02 o                         
  -4   9   1      17065.71      17001.78       273.32 o                         
  -3   9   1       2962.03       2936.30        88.24 o                         
  -2   9   1         59.42         78.66        28.19 o                         
  -1   9   1        621.33        739.98        54.65 o                         
   0   9   1      22340.36      23036.10       296.86 o                         
   1   9   1        544.28        644.43        42.22 o                         
   2   9   1     119074.67     121321.50      1189.08 o                         
   3   9   1       7086.72       7145.21       155.82 o                         
   4   9   1      43064.24      43910.12       559.75 o                         
   5   9   1       5122.13       5391.41       166.03 o                         
   6   9   1        373.87        353.31        58.15 o                         
   7   9   1         13.63        -51.92        51.92 o                         
   8   9   1      67981.81      67208.00       893.22 o                         
  -7  10   1       3923.74       4204.94       172.90 o                         
  -6  10   1       4379.79       4472.10       156.10 o                         
  -5  10   1       3954.93       4103.97       153.35 o                         
  -4  10   1         32.18        143.70        47.56 o                         
  -3  10   1       6152.71       6267.66       142.19 o                         
  -2  10   1     143940.80     146905.03      1604.66 o                         
  -1  10   1      12653.04      12718.85       213.15 o                         
   0  10   1        217.87        382.61        35.56 o                         
   1  10   1       7231.12       7183.27       127.20 o                         
  -1   0   2        716.66        766.88        24.13 o                         
  -3   0   4        199.00        170.58        21.89 o                         
  -5   0   6       5001.48       5180.68       255.47 o                         
  -7   0   8      16766.28      16160.06      1116.97 o                         
  -9   0  10         27.39        -22.91        88.06 o                         
   9   0  -6        867.96        457.49        65.96 o                         
   7   0  -4       1309.06        967.99        81.00 o                         
   5   0  -2        130.78        100.31        30.83 o                         
   3   0   0          4.54         33.36        15.27 o                         
   2  10   1       7332.18       7292.68       142.03 o                         
   3  10   1       4415.87       4223.95       117.12 o                         
   4  10   1      94705.88      96063.94      1212.21 o                         
   5  10   1       2720.29       2756.75       115.33 o                         
   6  10   1        673.92        450.62        64.23 o                         
   7  10   1       6513.71       6250.13       178.18 o                         
  -7  11   1       6456.14       6574.78       222.34 o                         
  -6  11   1       7703.76       7873.98       210.83 o                         
  -5  11   1       1105.66        926.42        98.52 o                         
  -4  11   1      33853.45      34782.81       506.53 o                         
  -3  11   1        611.49        573.78        64.08 o                         
  -2  11   1         26.80        174.47        36.83 o                         
  -1  11   1       1186.78       1455.64        77.37 o                         
   0  11   1      43859.01      44634.46       533.88 o                         
   1  11   1        594.60        712.40        53.29 o                         
   2  11   1      15410.21      15116.40       248.11 o                         
   3  11   1      11679.13      11185.83       226.00 o                         
   4  11   1       3139.53       3209.16       119.00 o                         
   5  11   1       3843.62       3881.91       165.69 o                         
   6  11   1      48140.19      48965.07       662.73 o                         
  -6  12   1      22820.55      23116.94       424.71 o                         
  -5  12   1       5099.21       5079.32       169.35 o                         
  -4  12   1      29324.81      28998.22       446.79 o                         
  -3  12   1       9875.34      10075.07       223.11 o                         
  -2  12   1      65684.48      65434.04       797.75 o                         
  -1  12   1       8250.45       8342.57       175.52 o                         
   0  12   1      34174.58      34020.45       433.87 o                         
   1  12   1       7159.56       7314.13       181.69 o                         
   2  12   1      39598.85      39804.25       503.83 o                         
   3  12   1       1299.21       1313.02        80.58 o                         
   4  12   1      21950.99      22081.18       392.65 o                         
   5  12   1       9898.83      10542.42       276.70 o                         
   6  12   1       1815.32       2182.15       141.73 o                         
  -5  13   1       1707.66       1548.49       151.09 o                         
  -4  13   1      12366.54      12680.12       268.39 o                         
  -3  13   1       1218.48       1256.72        81.60 o                         
  -2  13   1        148.30        250.81        52.17 o                         
  -1  13   1       1420.81       1601.00        88.97 o                         
   0  13   1      16804.12      16843.28       244.21 o                         
   1  13   1        404.00        419.54        51.10 o                         
   2  13   1      47772.66      47026.44       571.76 o                         
   3  13   1       5466.43       5514.03       146.95 o                         
   4  13   1      15170.66      14943.41       294.30 o                         
   5  13   1       8423.24       8195.76       212.76 o                         
  -4  14   1       5558.12       5490.14       178.82 o                         
  -3  14   1       8505.57       7907.04       250.46 o                         
  -2  14   1      34823.55      33563.82       473.97 o                         
  -1  14   1      13906.72      13042.77       224.97 o                         
   0  14   1       6681.75       6610.04       161.74 o                         
   1  14   1      11676.97      11115.03       199.30 o                         
   2  14   1      12817.09      12722.99       239.25 o                         
   3  14   1       2824.22       2841.72       120.70 o                         
   4  14   1      33547.96      33615.16       958.72 o                         
  -2  15   1         30.15         80.98        43.60 o                         
  -1  15   1       1130.32       1276.11        78.51 o                         
   0  15   1      36631.64      35496.29       487.86 o                         
   1  15   1        175.15        189.73        43.13 o                         
   2  15   1        163.71        -87.50        87.50 o                         
 -10   0   2     101034.70      99401.98      1862.08 o                         
  -9   0   2        437.14        480.88       100.95 o                         
  -8   0   2       2988.50       2646.63       146.86 o                         
  -7   0   2        520.12        703.78        68.77 o                         
  -6   0   2      26054.44      24786.60       444.42 o                         
  -5   0   2        209.18        279.77        41.25 o                         
  -4   0   2    1020592.50     971445.69     27634.53 o                         
  -3   0   2       4330.21       4438.15        79.00 o                         
  -2   0   2      33284.19      30621.45       424.88 o                         
  -1   0   2       1140.69       1054.99        24.35 o                         
   0   0   2      14296.71      13865.37       134.22 o                         
   1   0   2       1744.05       1626.31        42.59 o                         
   1   0   2       1088.03       1156.37        29.17 o                         
   2   0   2     500305.12     495557.03      4838.58 o                         
   3   0   2      13391.04      12565.49       237.38 o                         
   4   0   2       1017.66       1127.92        77.49 o                         
   5   0   2         40.42         74.61        47.43 o                         
   6   0   2      24938.17      24705.72       488.21 o                         
   7   0   2         85.60         52.54        69.83 o                         
   8   0   2      30040.91      31048.40       949.48 o                         
   9   0   2       1123.25       1305.94       175.01 o                         
 -10   1   2      16218.06      15833.41       298.71 o                         
  -9   1   2        761.33        842.36        70.31 o                         
  -8   1   2      42591.14      42784.18       523.01 o                         
  -7   1   2      11745.52      11418.33       240.25 o                         
  -6   1   2      20353.82      19491.92       252.17 o                         
  -5   1   2        185.13        175.43        25.08 o                         
  -4   1   2        164.96        292.85        23.64 o                         
  -3   1   2       1064.74       1137.73        27.25 o                         
  -2   1   2      25211.75      24348.43       229.96 o                         
  -1   1   2       6981.82       6626.84        57.77 o                         
   0   1   2     137717.03     137216.97      1013.39 o                         
   1   1   2       1443.52       1493.89        25.26 o                         
   2   1   2      74562.89      70743.55       511.89 o                         
   3   1   2        741.27        816.05        37.42 o                         
   4   1   2       2201.19       2206.78        60.94 o                         
   5   1   2       8638.77       9149.00       229.39 o                         
   6   1   2      81814.98      81459.59      1029.92 o                         
   7   1   2         51.02         69.04        49.67 o                         
   8   1   2      48172.73      47287.32       609.24 o                         
   9   1   2       3598.68       2380.40       141.97 o                         
 -10   2   2        460.55        269.90        66.18 o                         
  -9   2   2        155.14        -14.31        41.38 o                         
  -8   2   2       2418.10       2410.52        90.16 o                         
  -7   2   2       1329.39       1087.00        61.17 o                         
  -6   2   2       5230.20       5128.59       116.57 o                         
  -5   2   2       1207.08       1352.22        59.81 o                         
  -4   2   2       5950.99       5709.20       125.32 o                         
  -3   2   2       6185.46       6107.73        79.25 o                         
  -2   2   2      18858.92      18754.27       161.30 o                         
  -1   2   2        278.05        370.47        15.11 o                         
   0   2   2      10496.84      10612.07        84.89 o                         
   1   2   2        306.79        310.02        16.66 o                         
   2   2   2       7350.60       7575.91        81.74 o                         
   3   2   2      15521.17      15573.52       273.37 o                         
   4   2   2        108.07        261.64        37.92 o                         
   5   2   2      16314.87      16740.24       404.33 o                         
   6   2   2        191.78        265.27        46.11 o                         
   7   2   2         30.95        -39.40        39.40 o                         
   8   2   2        148.99          5.54        51.21 o                         
   9   2   2      13240.12      12174.73       778.08 o                         
 -10   3   2      25767.79      25024.53       320.58 o                         
  -9   3   2        516.05        369.11        51.92 o                         
  -8   3   2      69771.39      70287.70       749.70 o                         
  -7   3   2       5507.72       5607.00       153.68 o                         
  -6   3   2      15222.62      15216.79       322.35 o                         
  -5   3   2        675.16        742.86        44.96 o                         
  -4   3   2         43.46        171.08        31.10 o                         
  -3   3   2        178.33        242.43        16.11 o                         
  -2   3   2      41239.46      40187.03       302.41 o                         
  -1   3   2       4201.86       3990.98        50.83 o                         
   0   3   2     254209.53     258604.28      2166.58 o                         
   1   3   2       1850.33       1888.41        30.46 o                         
   2   3   2     162123.45     161990.88      1343.31 o                         
   3   3   2       1011.49        895.50        53.19 o                         
   4   3   2       1785.39       1948.74        69.15 o                         
   5   3   2       8841.67       8916.16       171.43 o                         
   6   3   2     136189.38     138035.73      1459.53 o                         
   7   3   2       2902.04       2861.20       118.24 o                         
   8   3   2      63781.81      63292.31       834.42 o                         
   9   3   2       3704.85       1675.96       143.69 o                         
 -10   4   2      87759.08      85652.59       939.89 o                         
  -9   4   2        201.03        107.29        50.98 o                         
  -8   4   2        965.51        857.44        60.93 o                         
  -7   4   2        107.96        104.09        41.10 o                         
  -6   4   2      16134.05      16269.03       254.50 o                         
  -5   4   2        662.60        536.16        41.96 o                         
  -4   4   2     413062.09     411289.28      4602.77 o                         
  -3   4   2       4982.57       5080.88        83.21 o                         
  -2   4   2      37443.95      37696.56       351.38 o                         
  -1   4   2       1733.39       1735.32        31.06 o                         
   0   4   2       2818.82       2760.69        40.42 o                         
   1   4   2        555.54        608.85        24.35 o                         
   2   4   2     561830.00     578022.81      5276.43 o                         
   3   4   2       5539.14       5315.65        96.31 o                         
   4   4   2       6861.04       6978.00       130.94 o                         
   5   4   2       4181.90       3908.65       109.96 o                         
   6   4   2      28085.64      28236.55       415.95 o                         
   7   4   2       1031.48        673.58        69.38 o                         
   8   4   2      29084.99      28786.00       455.49 o                         
   9   4   2       3279.28       2746.33       139.42 o                         
 -10   5   2       3095.15       3438.20       315.12 o                         
  -9   5   2       4530.18       4111.38       221.08 o                         
  -8   5   2      23045.51      23676.77       363.89 o                         
  -7   5   2       8129.39       8092.04       190.46 o                         
  -6   5   2      24182.33      24395.99       389.02 o                         
  -5   5   2        711.25        822.88        50.27 o                         
  -4   5   2        178.33        284.16        26.12 o                         
  -3   5   2        665.72        708.99        32.93 o                         
  -2   5   2      51593.99      51792.88       529.57 o                         
  -1   5   2       2035.37       2193.44        41.66 o                         
   0   5   2      52156.55      52276.43       417.65 o                         
   1   5   2       8290.99       8284.39        97.21 o                         
   2   5   2      29621.40      29129.96       294.84 o                         
   3   5   2       3287.57       3327.87        77.07 o                         
   4   5   2      24741.58      24440.71       319.45 o                         
   5   5   2       6259.00       6779.40       171.78 o                         
   6   5   2      18846.42      18892.69       295.66 o                         
   7   5   2       1121.69        975.14        85.41 o                         
   8   5   2      12835.92      12597.91       229.49 o                         
   9   5   2       8811.99       7961.04       202.60 o                         
  -9   6   2       1730.69       2072.61       141.71 o                         
  -8   6   2      13336.91      14104.58       314.42 o                         
  -7   6   2       1281.57       1011.41        84.13 o                         
  -6   6   2      33305.55      32931.40       440.87 o                         
  -5   6   2      17004.14      16315.61       241.56 o                         
  -4   6   2      29837.12      29838.24       372.95 o                         
  -3   6   2       1478.89       1528.22        52.68 o                         
  -2   6   2      61654.08      62412.60       564.89 o                         
  -1   6   2       2178.65       2320.70        47.43 o                         
   0   6   2      44103.71      44842.28       434.49 o                         
   1   6   2       2201.87       2114.76        50.23 o                         
   2   6   2       8024.97       8125.36       128.63 o                         
   3   6   2      15286.49      15902.75       269.25 o                         
   4   6   2      16816.41      16910.63       236.74 o                         
   5   6   2       8881.11       8999.90       173.30 o                         
   6   6   2        122.04        135.70        46.52 o                         
   7   6   2        465.54        274.80        56.52 o                         
   8   6   2        322.09         83.43        56.69 o                         
  -9   7   2       2211.99       1985.54       274.25 o                         
  -8   7   2      58650.62      59835.70       847.47 o                         
  -7   7   2        894.85        840.66        84.18 o                         
  -6   7   2      16092.16      16464.86       288.94 o                         
  -5   7   2       2473.29       2516.12       102.84 o                         
  -4   7   2        164.82        296.50        38.11 o                         
  -3   7   2        616.71        732.11        42.40 o                         
  -2   7   2      30333.18      30633.88       309.67 o                         
  -1   7   2       4433.51       4343.59        79.73 o                         
   0   7   2     218266.84     218301.69      1862.49 o                         
   1   7   2       7023.82       7169.55       106.64 o                         
   2   7   2      56344.52      57900.03       624.38 o                         
   3   7   2       4567.77       4924.83       122.80 o                         
   4   7   2       2425.64       2382.71        87.47 o                         
   5   7   2        913.44       1279.78        88.66 o                         
   6   7   2     128716.41     129368.52      1342.77 o                         
   7   7   2       3679.79       3850.55       182.46 o                         
   8   7   2      56925.71      57201.36       744.32 o                         
  -9   8   2       1200.48       1086.90       128.07 o                         
  -8   8   2       1102.88       1233.51       115.06 o                         
  -7   8   2       2212.33       2542.23       182.43 o                         
  -6   8   2       2372.36       2341.34       112.92 o                         
  -5   8   2       1330.02       1096.66        75.06 o                         
  -4   8   2     262040.50     264499.25      2908.56 o                         
  -3   8   2      20409.46      20504.28       268.27 o                         
  -2   8   2       3603.60       3816.26        88.65 o                         
  -1   8   2       5626.25       5520.35       103.37 o                         
   0   8   2        617.00        847.60        41.41 o                         
   1   8   2       2157.57       2201.64        59.43 o                         
   2   8   2     148951.06     153033.03      1470.23 o                         
   3   8   2       4432.68       4408.81       106.73 o                         
   4   8   2       1450.42       1387.77        72.03 o                         
   5   8   2       5049.06       5177.25       156.17 o                         
   6   8   2      20417.40      20345.43       342.61 o                         
   7   8   2       3341.41       3281.05       164.18 o                         
   8   8   2      27038.05      27229.07       428.69 o                         
  -8   9   2       4704.56       4970.50       190.82 o                         
  -7   9   2       2707.49       2578.57       148.37 o                         
  -6   9   2      29551.61      29863.71       476.49 o                         
  -5   9   2        418.79        480.56        61.13 o                         
  -4   9   2        149.54        173.63        41.92 o                         
  -3   9   2       1891.20       1873.93        76.10 o                         
  -2   9   2      50288.48      50702.10       565.58 o                         
  -1   9   2        552.77        701.38        48.95 o                         
   0   9   2      13785.71      14334.65       200.55 o                         
   1   9   2      11515.86      11263.08       161.21 o                         
   2   9   2        472.85        562.64        43.18 o                         
   3   9   2       5645.84       5511.59       131.19 o                         
   4   9   2      58157.78      59290.64       694.18 o                         
   5   9   2       3820.94       3675.59       125.92 o                         
   6   9   2       1159.11       1082.91        83.00 o                         
   7   9   2       9208.87       9552.06       272.22 o                         
  -8  10   2      18334.00      18776.10       396.97 o                         
  -7  10   2       2964.04       2612.78       173.74 o                         
  -6  10   2      32158.55      33831.12       590.14 o                         
  -5  10   2      11280.72      11797.64       256.01 o                         
  -4  10   2      57608.53      57599.85       747.72 o                         
  -3  10   2       7306.98       6934.16       146.18 o                         
  -2  10   2      54261.50      55089.20       637.63 o                         
  -1  10   2       4913.39       5046.33       114.13 o                         
   0  10   2      42476.49      42369.50       452.18 o                         
   1  10   2       1898.18       2079.51        70.78 o                         
   2  10   2      30231.39      30371.75       371.05 o                         
   3  10   2      11266.47      11668.43       209.73 o                         
   4  10   2       1820.83       2150.87        94.49 o                         
   5  10   2       5781.41       5799.25       170.77 o                         
   6  10   2       1061.85       1146.77        93.43 o                         
   7  10   2        991.35        437.01        78.64 o                         
  -7  11   2       2133.98       2327.05       137.93 o                         
  -6  11   2       9452.73       9340.33       234.71 o                         
  -5  11   2       2446.54       2789.13       158.90 o                         
  -4  11   2        321.64        397.42        80.43 o                         
  -3  11   2        813.86        888.23        64.54 o                         
  -2  11   2      17299.82      17507.55       282.97 o                         
  -1  11   2        427.08        453.83        46.93 o                         
   0  11   2      82964.88      82928.10       851.81 o                         
   1  11   2       8475.83       8726.01       153.47 o                         
   2  11   2      36098.04      35863.01       469.92 o                         
   3  11   2       7565.10       7732.54       178.82 o                         
   4  11   2         23.50         42.88        42.35 o                         
   5  11   2         86.98          6.12        44.09 o                         
   6  11   2      65703.35      65777.11       834.18 o                         
  -6  12   2       1627.96       1835.01       130.38 o                         
  -5  12   2       4764.73       4697.04       166.95 o                         
  -4  12   2      48033.48      48112.39       738.39 o                         
  -3  12   2      13747.16      13667.55       237.97 o                         
  -2  12   2       1085.25       1161.91        70.10 o                         
  -1  12   2       9846.23       9720.37       192.38 o                         
   0  12   2      12407.18      12797.98       234.85 o                         
   1  12   2       3030.92       2828.31        80.98 o                         
   2  12   2      76785.80      77492.33       894.54 o                         
   3  12   2       3501.66       3278.03       114.55 o                         
   4  12   2        949.40        760.82        63.35 o                         
   5  12   2       9166.61       9196.07       200.60 o                         
  -5  13   2       1127.91       1069.50       104.75 o                         
  -4  13   2        127.08        202.52        63.31 o                         
  -3  13   2        781.64        669.79        60.65 o                         
  -2  13   2      42138.25      41602.55       561.51 o                         
  -1  13   2        526.10        708.86        61.53 o                         
   0  13   2       5214.16       5085.94       127.87 o                         
   1  13   2      10706.68      10256.16       190.16 o                         
   2  13   2       5974.45       6094.92       151.24 o                         
   3  13   2       5918.89       5746.19       149.95 o                         
   4  13   2      57863.38      57103.92       772.95 o                         
  -4  14   2      37480.35      36844.68       616.87 o                         
  -3  14   2       5661.80       5542.14       176.11 o                         
  -2  14   2      21012.37      20269.34       318.75 o                         
  -1  14   2       9527.63       9535.60       193.96 o                         
   0  14   2      27010.78      26958.11       386.54 o                         
   1  14   2       1136.32       1139.78        69.48 o                         
   2  14   2      21753.55      20883.98       314.02 o                         
   3  14   2       4445.28       4399.87       145.26 o                         
  -2  15   2      11032.73      10464.61       225.46 o                         
  -1  15   2        117.99        128.05        59.14 o                         
   0  15   2      23838.17      23445.37       353.46 o                         
   1  15   2       4542.64       4576.64       128.86 o                         
  -1   0   4       6048.30       5852.55       119.47 o                         
  -3   0   6      19831.55      20577.36       604.94 o                         
  -5   0   8         72.54         91.07        45.72 o                         
 -10   1   3      31148.39      29858.70       460.64 o                         
  -9   1   3       9152.32       8851.88       184.76 o                         
  -8   1   3      12541.36      12526.58       200.29 o                         
  -7   1   3        661.88        582.85        37.52 o                         
  -6   1   3        148.56        143.26        22.90 o                         
  -5   1   3        272.84        334.42        25.80 o                         
  -4   1   3      26028.87      24713.23       478.30 o                         
  -3   1   3      12098.81      11364.81       121.65 o                         
  -2   1   3     118813.38     114366.76       823.36 o                         
  -1   1   3       1469.94       1454.35        23.42 o                         
   0   1   3     165947.95     162829.52      1156.87 o                         
   1   1   3        195.94        228.95        14.37 o                         
   2   1   3          4.11         94.99        16.75 o                         
   3   1   3      12515.93      12248.51       166.21 o                         
   4   1   3     184158.27     182673.55      1849.75 o                         
   5   1   3       1581.76       1509.77        83.96 o                         
   6   1   3     104536.38     103460.45      1368.46 o                         
   7   1   3       7222.10       7255.98       184.32 o                         
   8   1   3         15.68        -57.23        57.23 o                         
   9   1   3        837.16        368.50        85.47 o                         
 -10   2   3       1518.51       1198.99        79.11 o                         
  -9   2   3        522.72        546.06        60.30 o                         
  -8   2   3      15476.90      15570.31       246.45 o                         
  -7   2   3       1270.97       1060.07        65.32 o                         
  -6   2   3     445932.19     445471.88      4792.71 o                         
  -5   2   3       1284.28       1282.61        48.00 o                         
  -4   2   3      29704.69      28009.32       395.11 o                         
  -3   2   3       2247.67       2147.53        39.85 o                         
  -2   2   3       7069.50       6845.86        72.14 o                         
  -1   2   3        455.03        495.95        19.51 o                         
   0   2   3     685147.06     702919.00     12388.35 o                         
   1   2   3      19111.08      18507.85       155.04 o                         
   2   2   3       2650.38       2672.17        47.41 o                         
   3   2   3       4258.95       3886.78        84.12 o                         
   4   2   3      32930.95      32087.13       415.49 o                         
   5   2   3        529.74        503.40        52.92 o                         
   6   2   3      45331.02      46018.12       610.01 o                         
   7   2   3       5015.38       4858.14       155.72 o                         
   8   2   3       4768.79       4600.99       188.03 o                         
   9   2   3       1621.00       1543.03       116.96 o                         
 -10   3   3      27090.88      25939.45       359.59 o                         
  -9   3   3       9558.59       8909.22       174.67 o                         
  -8   3   3      14596.79      14332.57       273.16 o                         
  -7   3   3        125.17        149.48        35.38 o                         
  -6   3   3        236.70        295.44        36.76 o                         
  -5   3   3        424.29        357.21        39.60 o                         
  -4   3   3      24939.45      23991.22       265.00 o                         
  -3   3   3       3937.06       3786.76        59.40 o                         
  -2   3   3     127414.72     129031.38       970.82 o                         
  -1   3   3       2274.62       2228.79        34.13 o                         
   0   3   3      53666.29      51716.55       374.23 o                         
   1   3   3       2404.43       2390.67        41.18 o                         
   2   3   3      14151.09      14025.54       156.03 o                         
   3   3   3       8271.87       8256.59       245.89 o                         
   4   3   3      48826.50      48012.41       635.11 o                         
   5   3   3        536.92        390.21        45.43 o                         
   6   3   3      39906.14      40670.71       563.08 o                         
   7   3   3       7806.27       7988.59       206.25 o                         
   8   3   3       2331.91       2286.90       152.04 o                         
   9   3   3        536.07         -8.61       126.52 o                         
 -10   4   3       4434.59       4294.26       152.98 o                         
  -9   4   3       1071.65        889.04        83.92 o                         
  -8   4   3      11269.39      11478.62       236.27 o                         
  -7   4   3       5726.11       5782.87       152.56 o                         
  -6   4   3      15168.43      17466.75       535.91 o                         
  -5   4   3        993.61       1147.57        63.78 o                         
  -4   4   3      29979.82      29977.46       408.39 o                         
  -3   4   3        543.81        556.14        28.05 o                         
  -2   4   3      31283.92      31243.18       289.47 o                         
  -1   4   3        880.96        885.41        27.50 o                         
   0   4   3       6014.67       6310.65        74.72 o                         
   1   4   3      21341.15      22184.47       214.02 o                         
   2   4   3       7376.96       7235.25       119.70 o                         
   3   4   3      11783.60      12147.18       191.15 o                         
   4   4   3        116.00        202.99        35.20 o                         
   5   4   3        294.72        294.18        46.74 o                         
   6   4   3        553.33        460.39        54.21 o                         
   7   4   3      12002.85      12664.45       653.40 o                         
   8   4   3       2234.49       2259.75       127.93 o                         
   9   4   3      13943.33      12918.41       362.27 o                         
 -10   5   3      45500.35      44363.71       647.64 o                         
  -9   5   3       2917.11       2507.43       125.44 o                         
  -8   5   3       8874.52       8690.66       198.48 o                         
  -7   5   3       1456.14       1736.13        94.90 o                         
  -6   5   3        111.78        178.20        38.84 o                         
  -5   5   3        596.77        608.26        47.00 o                         
  -4   5   3      26223.18      25351.03       440.74 o                         
  -3   5   3       8912.71       8612.04       120.62 o                         
  -2   5   3     277108.97     280023.94      2430.86 o                         
  -1   5   3       8572.61       8542.60       117.97 o                         
   0   5   3     104015.86     103767.36       952.33 o                         
   1   5   3       3445.42       3697.60        62.40 o                         
   2   5   3       5675.51       5843.66        92.96 o                         
   3   5   3       5918.75       5896.43       135.74 o                         
   4   5   3     190287.72     189744.39      1950.67 o                         
   5   5   3       3484.37       3966.52       176.77 o                         
   6   5   3      80263.88      80933.83       998.07 o                         
   7   5   3       4047.87       4137.22       207.55 o                         
   8   5   3       1868.09       1885.33       122.78 o                         
  -9   6   3        408.03        488.20        79.53 o                         
  -8   6   3       6169.18       6007.21       178.41 o                         
  -7   6   3         51.65          1.36        44.95 o                         
  -6   6   3     245448.88     245094.30      2856.33 o                         
  -5   6   3      15373.71      16010.94       248.91 o                         
  -4   6   3      12538.14      12648.69       273.61 o                         
  -3   6   3       2699.43       2520.34        68.92 o                         
  -2   6   3        879.48       1051.90        44.12 o                         
  -1   6   3       1407.28       1481.83        41.49 o                         
   0   6   3     321804.53     322381.34      2647.19 o                         
   1   6   3       9812.73       9678.45       137.44 o                         
   2   6   3       4603.78       4535.62        80.90 o                         
   3   6   3       7324.64       7391.61       133.30 o                         
   4   6   3      39014.30      38974.00       476.56 o                         
   5   6   3       2262.28       2347.52       116.29 o                         
   6   6   3      43701.24      44853.43       619.25 o                         
   7   6   3       5108.89       5467.99       163.81 o                         
   8   6   3       1172.07       1189.34        96.12 o                         
  -9   7   3       5111.66       5074.65       281.94 o                         
  -8   7   3      19859.10      20508.20       409.56 o                         
  -7   7   3       1311.94       1267.73       100.62 o                         
  -6   7   3        320.04        233.20        51.99 o                         
  -5   7   3       1568.17       1392.29        66.70 o                         
  -4   7   3      47475.41      47849.50       581.88 o                         
  -3   7   3       1241.48       1255.09        55.65 o                         
  -2   7   3      11107.70      11484.41       185.52 o                         
  -1   7   3       8874.53       8534.39       122.97 o                         
   0   7   3       6000.29       5995.50        91.88 o                         
   1   7   3       6231.68       6284.24       102.98 o                         
   2   7   3      50661.73      51301.03       557.74 o                         
   3   7   3       4969.39       5170.21       131.94 o                         
   4   7   3      11460.99      11567.68       207.79 o                         
   5   7   3       6602.05       6361.00       164.13 o                         
   6   7   3      10292.70      10816.28       234.42 o                         
   7   7   3      14119.29      14591.46       288.68 o                         
   8   7   3      14455.16      13883.31       257.55 o                         
  -9   8   3       1601.02       5140.43       526.29 o                         
  -8   8   3      23556.53      23598.21       444.15 o                         
  -7   8   3      13931.06      14634.66       357.64 o                         
  -6   8   3      32743.16      32672.39       541.79 o                         
  -5   8   3       1903.72       1992.65        99.53 o                         
  -4   8   3      52728.95      54362.88       716.46 o                         
  -3   8   3       3278.73       3491.06        93.12 o                         
  -2   8   3      36750.22      37011.04       413.55 o                         
  -1   8   3       2453.70       2423.83        68.36 o                         
   0   8   3      22091.88      21698.58       247.46 o                         
   1   8   3       7715.58       8244.93       125.02 o                         
   2   8   3      12259.11      12384.04       180.81 o                         
   3   8   3      10775.17      10798.30       182.46 o                         
   4   8   3        460.00        510.78        52.80 o                         
   5   8   3       1170.54        752.04        68.61 o                         
   6   8   3        369.28        336.03        57.13 o                         
   7   8   3       9306.17       9705.73       863.90 o                         
  -8   9   3       8166.68       8368.65       238.29 o                         
  -7   9   3       3364.47       3447.87       181.47 o                         
  -6   9   3        405.32        406.66        69.48 o                         
  -5   9   3        279.66        232.73        50.12 o                         
  -4   9   3      16957.63      17368.99       311.62 o                         
  -3   9   3       1956.46       2043.80        84.07 o                         
  -2   9   3     118461.05     119489.68      1259.90 o                         
  -1   9   3       7771.25       8124.66       137.67 o                         
   0   9   3      48801.18      49057.41       509.93 o                         
   1   9   3       6124.86       6461.27       108.54 o                         
   2   9   3        249.24        298.86        32.19 o                         
   3   9   3        743.94        929.53        65.86 o                         
   4   9   3     144717.56     148254.69      1651.13 o                         
   5   9   3       4685.89       5018.40       193.66 o                         
   6   9   3      60681.78      61157.66       863.05 o                         
   7   9   3       6774.51       6525.41       199.24 o                         
  -8  10   3        126.74         32.81        96.54 o                         
  -7  10   3       2263.12       1503.62       117.26 o                         
  -6  10   3      92272.58      95462.26      1317.42 o                         
  -5  10   3      14971.34      14952.40       301.56 o                         
  -4  10   3         22.51        116.51        55.15 o                         
  -3  10   3       7778.41       7497.80       161.00 o                         
  -2  10   3       6601.38       6713.79       148.46 o                         
  -1  10   3       1968.93       2186.72        89.62 o                         
   0  10   3     116930.05     115936.27      1072.24 o                         
   1  10   3       9002.64       8936.42       141.20 o                         
   2  10   3       2858.65       2998.19        83.11 o                         
   3  10   3      10252.94      10420.95       195.67 o                         
   4  10   3      18185.34      18206.02       284.13 o                         
   5  10   3       3821.33       3821.39       127.93 o                         
   6  10   3      32800.77      32686.45       503.80 o                         
  -7  11   3        447.02        470.30        87.64 o                         
  -6  11   3        240.86        221.58        71.17 o                         
  -5  11   3       1533.21       1225.55       101.05 o                         
  -4  11   3      36053.73      36405.87       606.53 o                         
  -3  11   3       1498.56       1724.22        94.78 o                         
  -2  11   3      14570.72      14887.41       260.56 o                         
  -1  11   3      13506.48      13072.67       217.32 o                         
   0  11   3       5504.24       5546.85       116.44 o                         
   1  11   3       7768.68       7749.78       134.99 o                         
   2  11   3      77920.16      78501.62       801.60 o                         
   3  11   3       1724.41       1764.82        89.04 o                         
   4  11   3        216.10        250.50        49.80 o                         
   5  11   3      12472.57      12154.67       237.72 o                         
   6  11   3        662.49        543.97        79.22 o                         
  -6  12   3      42276.55      42367.39       701.82 o                         
  -5  12   3       4470.12       4502.27       186.90 o                         
  -4  12   3      28428.44      27817.06       491.52 o                         
  -3  12   3       6028.71       6399.29       178.17 o                         
  -2  12   3      39395.62      39829.83       557.36 o                         
  -1  12   3       2008.79       2090.96        91.11 o                         
   0  12   3      28399.41      28324.12       370.84 o                         
   1  12   3       7091.75       7218.44       136.71 o                         
   2  12   3       1309.28       1574.06        91.31 o                         
   3  12   3       5001.39       4716.58       132.71 o                         
   4  12   3       1180.47       1046.63        73.81 o                         
   5  12   3       2234.32       1698.68        91.69 o                         
  -5  13   3       1134.66       1236.18       102.71 o                         
  -4  13   3      12626.55      12279.95       276.41 o                         
  -3  13   3        554.79        511.45        65.07 o                         
  -2  13   3      47310.71      47432.10       656.51 o                         
  -1  13   3       6759.80       7075.87       172.75 o                         
   0  13   3      17858.09      17464.58       266.50 o                         
   1  13   3       9339.25       9173.07       173.78 o                         
   2  13   3        359.98        284.47        53.32 o                         
   3  13   3       1446.80       1294.99        98.41 o                         
   4  13   3      46120.99      45979.39       594.44 o                         
  -4  14   3       5476.30       5114.22       193.80 o                         
  -3  14   3       8429.79       8164.94       202.56 o                         
  -2  14   3      12264.61      11932.27       240.70 o                         
  -1  14   3       1689.62       1708.95       109.14 o                         
   0  14   3      41088.24      39607.47       519.18 o                         
   1  14   3       4293.29       4124.04       138.18 o                         
   2  14   3         59.52         51.93        41.44 o                         
   3  14   3       6747.37       6740.69       184.62 o                         
  -2  15   3        127.50        174.86       114.39 o                         
  -1  15   3       7223.79       6887.68       177.65 o                         
   0  15   3       4886.27       4715.82       131.82 o                         
 -10   0   4      13649.04      13342.76       383.72 o                         
  -9   0   4        581.76        572.85        75.32 o                         
  -8   0   4     309389.34     300920.06      4855.55 o                         
  -7   0   4       2086.08       1862.19       106.99 o                         
  -6   0   4      23875.05      22847.18       461.03 o                         
  -5   0   4       1854.59       1808.80        99.08 o                         
  -4   0   4       8550.68       8044.55       232.19 o                         
  -3   0   4        316.64        363.05        28.57 o                         
  -2   0   4     500865.12     487688.22      6370.17 o                         
  -1   0   4       9648.92       8191.10       119.12 o                         
   0   0   4        297.13        407.28        27.28 o                         
   1   0   4       7796.81       7184.12       121.55 o                         
   2   0   4      38647.76      37307.76       548.06 o                         
   3   0   4        105.93        175.16        54.11 o                         
   4   0   4      72768.45      73203.01      1444.86 o                         
   5   0   4      10688.44      10944.00       295.52 o                         
   6   0   4       6538.05       6683.52       341.95 o                         
   7   0   4       5366.55       4867.11       354.95 o                         
   8   0   4      76742.56      76369.59      1346.31 o                         
   9   0   4         25.36        -60.11       136.60 o                         
 -10   1   4      10889.56       9882.01       234.20 o                         
  -9   1   4        257.97        139.34        53.55 o                         
  -8   1   4        208.26        150.99        40.57 o                         
  -7   1   4        690.83        636.52        56.36 o                         
  -6   1   4      19789.44      19206.92       262.79 o                         
  -5   1   4      11857.00      11156.13       153.92 o                         
  -4   1   4      88366.70      82985.95      1007.36 o                         
  -3   1   4       1069.58       1128.43        25.33 o                         
  -2   1   4      74061.80      70770.98       616.06 o                         
  -1   1   4        250.24        327.66        14.46 o                         
   0   1   4       4318.64       4422.08        48.84 o                         
   1   1   4      11427.12      11207.01       114.35 o                         
   2   1   4     155100.73     152840.52      1653.48 o                         
   3   1   4         39.33         83.39        27.48 o                         
   4   1   4     134003.06     132011.97      1690.58 o                         
   5   1   4      10535.19      10548.47       206.68 o                         
   6   1   4       1144.84       1038.25        83.58 o                         
   7   1   4       1025.69        789.33        83.53 o                         
   8   1   4      21661.54      22207.21       411.49 o                         
   9   1   4       1548.60        434.72        82.78 o                         
 -10   2   4       1233.30       1158.10        84.58 o                         
  -9   2   4       1204.39       1024.61        76.04 o                         
  -8   2   4       6274.05       6085.65       137.02 o                         
  -7   2   4       1787.20       1727.69        76.03 o                         
  -6   2   4       4859.91       4931.29       114.11 o                         
  -5   2   4        234.34        204.93        24.55 o                         
  -4   2   4       6144.72       6014.06        85.31 o                         
  -3   2   4        922.22        949.43        29.64 o                         
  -2   2   4       6444.19       6951.93        68.22 o                         
  -1   2   4      12653.03      13380.68       136.81 o                         
   0   2   4       2768.07       3459.85        43.04 o                         
   1   2   4      13393.04      13604.37       180.73 o                         
   2   2   4        541.59        637.98        30.02 o                         
   3   2   4        177.12        225.65        23.37 o                         
   4   2   4        972.84        989.74        63.85 o                         
   6   2   4        163.58         81.51        54.53 o                         
   7   2   4      19611.78      18424.08      1330.71 o                         
   8   2   4        735.34        745.06        92.54 o                         
 -10   3   4       5182.08       4879.24       171.60 o                         
  -9   3   4        927.53       1150.68        84.45 o                         
  -8   3   4        118.48        130.44        41.69 o                         
  -7   3   4        139.73        156.16        39.07 o                         
  -6   3   4      14277.30      14107.87       254.48 o                         
  -5   3   4      13661.39      13897.50       233.45 o                         
  -4   3   4     166084.91     163660.48      1646.33 o                         
  -3   3   4       4356.01       4041.83        72.54 o                         
  -2   3   4     155710.09     159008.05      1249.93 o                         
  -1   3   4       1529.86       1678.22        33.68 o                         
   0   3   4       3502.21       3546.43        50.32 o                         
   1   3   4      14803.74      14280.90       155.43 o                         
   2   3   4     246272.28     245063.59      2200.94 o                         
   3   3   4       3196.00       3223.43        87.99 o                         
   4   3   4     116714.55     117422.73      1490.87 o                         
   5   3   4       9285.41       9477.36       209.52 o                         
   6   3   4       1072.51       1106.63        90.74 o                         
   7   3   4       1157.05        802.44        82.98 o                         
   8   3   4      35927.46      35834.48       583.84 o                         
 -10   4   4       6177.48       5804.89       176.28 o                         
  -9   4   4        585.08        601.46        77.96 o                         
  -8   4   4     199018.11     203062.36      2851.82 o                         
  -7   4   4       4353.10       4775.03       147.02 o                         
  -6   4   4      14535.20      14719.19       259.00 o                         
  -5   4   4       2558.46       2514.97        76.40 o                         
  -4   4   4       2470.33       2448.82        69.58 o                         
  -3   4   4        734.67        698.72        30.96 o                         
  -2   4   4     552024.62     565719.38      6016.83 o                         
   9   0  -4        364.35        281.45        63.05 o                         
   7   0  -2        324.44        223.23        52.80 o                         
   5   0   0       1024.00        687.91        75.07 o                         
   3   0   2       8316.16       8498.05       821.53 o                         
   1   0   4       4873.76       4892.27        71.81 o                         
  -1   4   4      32435.07      30909.52       290.63 o                         
   0   4   4       6545.21       6359.71        91.39 o                         
   1   4   4      13553.76      13424.71       196.84 o                         
   2   4   4      46238.13      45567.49       498.80 o                         
   3   4   4       1013.37        812.86        47.56 o                         
   4   4   4      59804.41      59206.29       672.13 o                         
   5   4   4      11239.35      11061.51       234.52 o                         
   6   4   4       7527.25       7873.25       247.99 o                         
   7   4   4       3178.28       3122.60       147.25 o                         
   8   4   4      71944.14      73436.09      1003.33 o                         
 -10   5   4      10244.69       9380.10       220.85 o                         
  -9   5   4        651.22        509.55        81.35 o                         
  -8   5   4        410.90        464.73        67.87 o                         
  -7   5   4       1051.92        999.94        75.39 o                         
  -6   5   4      25373.37      25021.36       376.88 o                         
  -5   5   4       3803.38       3901.04       106.62 o                         
  -4   5   4      38237.50      39046.33       469.38 o                         
  -3   5   4       4402.47       4151.84        85.83 o                         
  -2   5   4      28056.45      27907.70       298.37 o                         
  -1   5   4       5440.04       5458.65        88.52 o                         
   0   5   4      31785.96      31602.21       306.40 o                         
   1   5   4       6105.18       6355.96        92.54 o                         
   2   5   4      25253.42      25121.58       306.16 o                         
   3   5   4       2919.06       2690.64        85.25 o                         
   4   5   4      26746.46      26325.25       362.06 o                         
   5   5   4      17286.96      17693.76       299.11 o                         
   6   5   4      10654.76      10849.19       245.66 o                         
   7   5   4        512.85        374.33        69.07 o                         
   8   5   4       6031.85       6254.51       200.74 o                         
  -9   6   4       9369.63       9014.13       234.57 o                         
  -8   6   4      14353.62      14295.26       332.43 o                         
  -7   6   4         63.79         71.39        67.84 o                         
  -6   6   4      31810.50      32592.35       806.06 o                         
  -5   6   4       1244.24        988.47        73.74 o                         
  -4   6   4      29809.05      29154.63       513.38 o                         
  -3   6   4       1047.24       1080.35        46.80 o                         
  -2   6   4       7800.38       7949.25       145.23 o                         
  -1   6   4       7416.47       7296.32       109.57 o                         
   0   6   4      34531.44      34079.13       367.10 o                         
   1   6   4      11138.09      11208.21       138.56 o                         
   2   6   4        784.29        877.90        42.40 o                         
   3   6   4       1452.88       1310.38        72.18 o                         
   4   6   4        447.70        366.06        43.15 o                         
   5   6   4      13719.70      14299.46       727.80 o                         
   6   6   4       7988.40       8399.28       201.64 o                         
   7   6   4      17585.16      17419.29       380.89 o                         
   8   6   4       7466.04       6832.92       231.64 o                         
  -9   7   4       1994.34       2233.72       156.44 o                         
  -8   7   4        248.00        202.40        64.08 o                         
  -7   7   4       1371.77       1459.79       100.20 o                         
  -6   7   4      15738.39      15526.66       305.50 o                         
  -5   7   4       6000.46       6161.02       143.63 o                         
  -4   7   4     146048.41     148644.00      1750.69 o                         
  -3   7   4       8988.74       8823.01       153.75 o                         
  -2   7   4      54539.23      55232.98       611.95 o                         
  -1   7   4       4129.39       4312.40        86.87 o                         
   0   7   4       2838.24       2993.55        63.84 o                         
   1   7   4       4044.07       3992.48        83.66 o                         
   2   7   4     236819.56     238177.73      2398.83 o                         
   3   7   4       6532.18       7034.49       168.55 o                         
   4   7   4     100600.12     100337.73      1090.64 o                         
   5   7   4       6913.08       7277.57       178.63 o                         
   6   7   4       2670.05       2565.67       121.82 o                         
   7   7   4        910.11        455.59        73.30 o                         
  -9   8   4        438.38        355.75        90.45 o                         
  -8   8   4     121116.97     124081.34      1769.24 o                         
  -7   8   4      16460.38      16895.87       421.20 o                         
  -6   8   4       2067.68       2034.24       179.76 o                         
  -5   8   4       3884.35       3674.80       113.49 o                         
  -4   8   4        669.67        686.97        51.64 o                         
  -3   8   4       1204.53       1179.77        59.66 o                         
  -2   8   4     148785.44     148822.16      1430.97 o                         
  -1   8   4      10797.58      10749.17       149.38 o                         
   0   8   4       3773.16       3989.13        90.30 o                         
   1   8   4      10305.97      10435.70       155.98 o                         
   2   8   4      34196.09      34816.90       447.98 o                         
   3   8   4       4365.37       4817.76       130.58 o                         
   4   8   4      53542.33      54472.38       715.48 o                         
   5   8   4       3462.13       3691.70       149.52 o                         
   6   8   4        424.01        305.43        98.96 o                         
   7   8   4       7456.14       7673.41       190.58 o                         
  -8   9   4        284.35        166.09        93.73 o                         
  -7   9   4       2107.38       1747.37       125.60 o                         
  -6   9   4      31952.03      32356.51       515.87 o                         
  -5   9   4        238.40        351.70        63.72 o                         
  -4   9   4       9171.77       9609.05       193.52 o                         
  -3   9   4      11126.67      10866.29       248.84 o                         
  -2   9   4        547.19        696.36        51.80 o                         
  -1   9   4       8199.46       7949.12       134.53 o                         
   0   9   4      77104.80      77801.01       761.42 o                         
   1   9   4       2554.27       2670.05        69.89 o                         
   2   9   4       2562.89       2673.73        77.29 o                         
   3   9   4      13506.84      13037.13       226.39 o                         
   4   9   4       2092.11       2114.99       112.45 o                         
   5   9   4      13039.08      13445.17       320.76 o                         
   6   9   4      25626.04      25262.63       432.60 o                         
   7   9   4         85.27         28.22        70.31 o                         
  -8  10   4      34000.38      33742.33       640.16 o                         
  -7  10   4       3364.57       3589.19       179.46 o                         
  -6  10   4      30215.32      30395.12       500.92 o                         
  -5  10   4       2979.91       2886.07       137.67 o                         
  -4  10   4      33424.40      33446.16       585.59 o                         
  -3  10   4       3217.59       3313.64       103.14 o                         
  -2  10   4      29376.91      29908.74       409.02 o                         
  -1  10   4       5645.98       6005.36       134.90 o                         
   0  10   4       1311.42       1631.27        71.83 o                         
   1  10   4      10087.54      10068.33       157.04 o                         
   2  10   4       2099.30       2432.34        81.18 o                         
   3  10   4       1949.24       1695.80        75.39 o                         
   4  10   4        528.83        541.12        65.82 o                         
   5  10   4       3863.84       3861.85       217.45 o                         
   6  10   4       6886.46       6794.96       193.71 o                         
  -7  11   4        368.20        209.18        72.14 o                         
  -6  11   4       9427.42       9556.16       242.75 o                         
  -5  11   4       1588.71       1726.34       120.84 o                         
  -4  11   4      63368.25      63614.46       860.18 o                         
  -3  11   4       7605.93       7942.14       201.56 o                         
  -2  11   4      33756.50      34227.25       508.20 o                         
  -1  11   4       7075.33       7124.88       169.07 o                         
   0  11   4         28.56         75.10        29.72 o                         
   1  11   4        376.11        398.20        41.45 o                         
   2  11   4     103855.52     104855.72      1028.22 o                         
   3  11   4       5732.91       6204.26       168.21 o                         
   4  11   4      42971.41      42388.82       544.58 o                         
   5  11   4      11890.93      11658.90       243.34 o                         
  -6  12   4       1651.24       1569.08       134.79 o                         
  -5  12   4       7141.50       7056.18       210.88 o                         
  -4  12   4       9081.44       9189.19       233.43 o                         
  -3  12   4       1136.33       1087.37        79.57 o                         
  -2  12   4      76911.50      77383.58       964.93 o                         
  -1  12   4      11108.98      10593.04       199.15 o                         
   0  12   4       1365.28       1346.50        75.65 o                         
   1  12   4       9020.79       9101.52       163.06 o                         
   2  12   4      19322.31      19116.29       271.53 o                         
   3  12   4       2674.97       2519.55       100.08 o                         
   4  12   4      37579.32      37650.32       535.07 o                         
   5  12   4       1475.31        782.84        81.51 o                         
  -5  13   4       1466.78       1580.05       145.21 o                         
  -4  13   4       3261.46       3273.75       136.29 o                         
  -3  13   4       8674.71       8290.61       215.68 o                         
  -2  13   4       6253.54       6339.90       186.55 o                         
  -1  13   4       8863.80       9107.93       197.09 o                         
   0  13   4      70993.41      70131.23       783.26 o                         
   1  13   4       1221.61       1266.21        74.64 o                         
   2  13   4       1303.15       1310.78        76.26 o                         
   3  13   4      13640.89      13000.63       228.43 o                         
   4  13   4       2854.60       2602.17       106.43 o                         
  -4  14   4      21317.89      20130.07       379.59 o                         
  -3  14   4       1814.51       1419.57        91.31 o                         
  -2  14   4      21884.44      21400.78       389.21 o                         
  -1  14   4       2725.91       2951.99       114.84 o                         
   0  14   4       2663.07       2909.26       113.45 o                         
   1  14   4       6307.88       5962.44       138.28 o                         
   2  14   4       1395.25       1305.98        80.87 o                         
 -10   1   5        162.41         84.91        60.35 o                         
  -9   1   5        376.55        342.19        58.43 o                         
  -8   1   5      11734.64      11756.24       226.01 o                         
  -7   1   5      15743.12      15760.89       252.67 o                         
  -6   1   5      69978.03      68873.97       809.57 o                         
  -5   1   5       1666.35       1680.48        56.07 o                         
  -4   1   5      95969.31      92242.68      1129.89 o                         
  -3   1   5        460.80        363.89        29.44 o                         
  -2   1   5          6.26         75.65        12.30 o                         
  -1   1   5      14986.09      13932.31       121.96 o                         
   0   1   5     272950.78     270131.00      2200.30 o                         
   1   1   5        626.99        666.25        28.80 o                         
   2   1   5     211779.25     210745.89      1902.73 o                         
   3   1   5      18506.14      19018.67       293.14 o                         
   4   1   5        151.00        192.99        41.72 o                         
   5   1   5       1612.05       1502.70       110.70 o                         
   6   1   5      43275.79      44447.88       983.62 o                         
   7   1   5       1927.17       1269.29       206.80 o                         
   8   1   5      21558.19      20961.48       405.25 o                         
 -10   2   5     153659.72     145490.83      1818.48 o                         
  -9   2   5       1418.47       1541.87        90.42 o                         
  -8   2   5      13808.43      13419.84       452.96 o                         
  -7   2   5       2080.92       2156.39        79.52 o                         
  -6   2   5       4330.03       4101.03        90.81 o                         
  -5   2   5        331.96        329.29        27.49 o                         
  -4   2   5     420485.19     413783.22      3450.51 o                         
  -3   2   5      23026.09      21513.02       254.24 o                         
  -2   2   5       2224.53       2442.43        42.96 o                         
  -1   2   5      19852.83      18717.86       179.10 o                         
   0   2   5      40481.71      39098.64       367.44 o                         
   1   2   5        417.87        378.92        26.13 o                         
   2   2   5      84125.94      81694.41       728.04 o                         
   3   2   5      20693.03      20344.77       294.23 o                         
   4   2   5      13944.94      14211.54       241.95 o                         
   5   2   5       8041.91       8267.99       189.88 o                         
   6   2   5     107749.35     101985.58      2826.61 o                         
   7   2   5        684.73        290.29        91.36 o                         
   8   2   5        132.49         87.01        83.97 o                         
 -10   3   5        310.58        225.00        54.54 o                         
  -9   3   5        581.86        501.35        63.27 o                         
  -8   3   5      14757.70      14537.90       269.84 o                         
  -7   3   5       7543.02       7280.33       172.63 o                         
  -6   3   5      58053.01      57764.42       722.51 o                         
  -5   3   5       1850.69       1744.16        59.49 o                         
  -4   3   5      34545.76      33984.62       466.96 o                         
  -3   3   5       1603.80       1644.53        42.32 o                         
  -2   3   5      13768.97      13870.77       171.16 o                         
  -1   3   5      11740.80      12009.81       133.00 o                         
   0   3   5      60690.87      58836.18       677.86 o                         
   1   3   5       1600.46       1599.05        45.53 o                         
   2   3   5      81303.13      79936.27       825.26 o                         
   3   3   5      15363.92      14829.53       195.58 o                         
   4   3   5       5743.38       5815.51       134.10 o                         
   5   3   5       1281.01        996.81        86.20 o                         
   6   3   5      17897.32      19303.72       404.36 o                         
   7   3   5       2817.38       1232.18       144.35 o                         
   8   3   5      23371.72      23073.01       475.53 o                         
 -10   4   5       8713.79       8199.01       220.65 o                         
  -9   4   5        496.71        491.48        73.17 o                         
  -8   4   5      10420.49      10339.33       247.68 o                         
  -7   4   5        164.92        172.69        45.30 o                         
  -6   4   5      12546.81      12960.88       243.70 o                         
  -5   4   5        582.10        682.68        48.88 o                         
  -4   4   5       4838.04       5081.19       101.27 o                         
  -3   4   5       3498.45       3960.70        87.87 o                         
  -2   4   5       7136.43       7163.84       104.34 o                         
  -1   4   5      10270.65      10422.89       134.12 o                         
   0   4   5        609.02        736.58        37.09 o                         
   1   4   5        880.05       1152.35        55.89 o                         
   2   4   5        902.79        875.25        49.82 o                         
   3   4   5      14342.43      16029.66       504.65 o                         
   4   4   5       2112.64       2070.90        99.43 o                         
   5   4   5      26251.51      26837.49       492.48 o                         
   6   4   5       6352.81       6313.77       205.61 o                         
   7   4   5       2328.74       1632.64       232.16 o                         
   8   4   5       3521.91       3414.43       203.61 o                         
 -10   5   5        105.57         -7.21        66.77 o                         
  -9   5   5        794.58        890.12        90.95 o                         
  -8   5   5       8221.30       8883.22       232.98 o                         
  -7   5   5      10180.33      10332.30       232.89 o                         
  -6   5   5     127329.41     128852.31      1732.47 o                         
  -5   5   5      10143.34      10173.19       188.79 o                         
  -4   5   5      70305.88      71283.78       776.84 o                         
  -3   5   5       2103.08       2240.28        60.61 o                         
  -2   5   5       5471.10       5622.72       104.22 o                         
  -1   5   5       9672.74       9065.28       131.60 o                         
   0   5   5     261703.05     262001.69      2725.84 o                         
   1   5   5       4037.04       4024.94        92.93 o                         
   2   5   5     115692.09     114645.84      1254.77 o                         
   3   5   5       9384.84       9462.69       180.54 o                         
   4   5   5       5427.40       5263.99       143.74 o                         
   5   5   5       1255.23        702.98        71.58 o                         
   6   5   5      55123.11      56950.15       764.49 o                         
   7   5   5       1657.21        926.72        92.13 o                         
   8   5   5      29730.65      29743.54       505.28 o                         
  -9   6   5       9240.76       9365.14       297.25 o                         
  -8   6   5       5208.32       5213.30       185.61 o                         
  -7   6   5       1998.49       1971.05       113.18 o                         
  -6   6   5        314.70        368.13        53.60 o                         
  -5   6   5       1484.30       1220.10       107.37 o                         
  -4   6   5     225775.62     225747.45      2363.86 o                         
  -3   6   5      21213.96      20643.20       260.80 o                         
  -2   6   5       4558.71       4480.81        89.54 o                         
  -1   6   5      13278.17      12842.38       187.39 o                         
   0   6   5      53596.52      52039.65       558.22 o                         
   1   6   5       2303.53       2289.87        63.07 o                         
   2   6   5      78399.09      78252.49       922.23 o                         
   3   6   5      12526.81      12319.63       218.34 o                         
   4   6   5       1421.21       1437.29        87.79 o                         
   5   6   5       9212.11       9576.20       229.30 o                         
   6   6   5      69539.48      71002.25      1009.12 o                         
   7   6   5       7683.39       7234.28       209.58 o                         
  -9   7   5       1283.71       1037.13        96.48 o                         
  -8   7   5      21669.49      21958.96       460.20 o                         
  -7   7   5       1331.25       1485.67       110.64 o                         
  -6   7   5       8379.85       8897.76       200.97 o                         
  -5   7   5       6172.04       6077.97       153.65 o                         
  -4   7   5       3059.35       3128.87       104.37 o                         
  -3   7   5       6862.26       6723.25       137.39 o                         
  -2   7   5      50863.94      50251.57       593.99 o                         
  -1   7   5       2612.65       2699.03        68.93 o                         
   0   7   5      13983.63      13793.27       198.82 o                         
   1   7   5      10857.98      10492.38       153.15 o                         
   2   7   5      17421.54      17994.11       265.03 o                         
   3   7   5      22017.55      21825.38       318.96 o                         
   4   7   5      26877.98      26507.78       384.53 o                         
   5   7   5        166.45         47.46        48.53 o                         
   6   7   5       3231.98       3093.46       151.57 o                         
   7   7   5       2235.25       1752.28       110.96 o                         
  -9   8   5        645.13        639.77       111.44 o                         
  -8   8   5      21843.98      21487.95       410.98 o                         
  -7   8   5       1515.81       1212.41       107.22 o                         
  -6   8   5      24429.50      24913.70       408.00 o                         
  -5   8   5       1869.67       1995.31        99.98 o                         
  -4   8   5      17546.91      18160.81       270.51 o                         
  -3   8   5       2795.04       2984.80        94.36 o                         
  -2   8   5      11656.88      11787.66       195.27 o                         
  -1   8   5      10050.11      10253.08       150.16 o                         
   0   8   5        447.86        609.81        44.63 o                         
   1   8   5       3281.48       3357.30        83.07 o                         
   2   8   5       1135.84       1153.37        55.84 o                         
   3   8   5      10612.73      11214.88       276.15 o                         
   4   8   5      11366.50      11275.39       220.73 o                         
   5   8   5      13205.56      13218.46       273.90 o                         
   6   8   5      12430.23      12348.87       280.38 o                         
   7   8   5       4972.06       4841.75       197.48 o                         
  -8   9   5       7991.64       7686.54       254.68 o                         
  -7   9   5       3577.38       3690.18       170.22 o                         
  -6   9   5      64370.16      66380.95       862.62 o                         
  -5   9   5       5517.54       5308.76       171.14 o                         
  -4   9   5      39391.20      40150.70       500.82 o                         
  -3   9   5       4293.42       4589.24       116.32 o                         
  -2   9   5        269.86        356.95        41.57 o                         
  -1   0   6         93.03         88.32        21.12 o                         
  -5   0  10      21446.22      37103.86      1739.27 o                         
  -7   0  12       1364.46        820.73       146.03 o                         
   9   0  -2        271.61         99.68        51.64 o                         
   7   0   0       1744.66       1704.57       134.91 o                         
   5   0   2         25.65          8.77        27.73 o                         
   3   0   4         65.63         83.25        27.25 o                         
  -1   9   5       3423.91       3310.05        91.08 o                         
   0   9   5     196010.88     195970.19      1811.39 o                         
   1   9   5       7674.05       8147.12       138.92 o                         
   2   9   5      86908.98      86553.02       947.99 o                         
   3   9   5      13200.58      13631.16       276.28 o                         
   4   9   5       1391.13       1160.47        85.59 o                         
   5   9   5        764.14        480.04        64.27 o                         
   6   9   5      42961.95      42294.32       649.40 o                         
  -8  10   5        144.20         75.31        84.34 o                         
  -7  10   5       4718.11       4952.74       240.13 o                         
  -6  10   5       3201.81       3128.95       158.52 o                         
  -5  10   5        613.40        348.08        55.44 o                         
  -4  10   5      94928.70      97244.02      1224.24 o                         
  -3  10   5      16491.96      16283.80       263.94 o                         
  -2  10   5       3077.94       3072.91       100.51 o                         
  -1  10   5      10218.76      10228.18       182.98 o                         
   0  10   5      21142.78      21177.98       267.80 o                         
   1  10   5       3652.29       3804.01        90.49 o                         
   2  10   5      46884.79      47173.46       590.51 o                         
   3  10   5       1873.10       1637.92        86.94 o                         
   4  10   5        790.24        484.53        71.80 o                         
   5  10   5       9037.23       9506.50       286.31 o                         
   6  10   5      32589.84      31980.54       527.98 o                         
  -7  11   5       1908.48       1903.28       135.13 o                         
  -6  11   5       6486.40       6468.25       200.71 o                         
  -5  11   5       9528.20       9679.37       244.24 o                         
  -4  11   5       3538.15       3648.07       117.95 o                         
  -3  11   5       8994.48       9201.03       191.98 o                         
  -2  11   5      77473.58      79131.78      1023.14 o                         
  -1  11   5        487.71        591.14        56.90 o                         
   0  11   5         62.58        193.32        35.22 o                         
   1  11   5      13740.02      13123.11       194.78 o                         
   2  11   5       1291.97       1417.57        80.04 o                         
   3  11   5      11691.87      11874.97       206.10 o                         
   4  11   5      30499.13      29515.10       423.01 o                         
   5  11   5         74.08        -46.22        50.38 o                         
  -6  12   5      22597.20      22936.38       431.16 o                         
  -5  12   5       2964.75       2555.75       174.01 o                         
  -4  12   5      21564.09      21392.20       357.04 o                         
  -3  12   5       2190.77       1749.70       102.37 o                         
  -2  12   5       1087.56       1562.53        91.70 o                         
  -1  12   5      10409.58       9969.35       201.91 o                         
   0  12   5       1361.21       1561.65        80.68 o                         
   1  12   5       2776.29       2990.64        95.75 o                         
   2  12   5          1.00         43.94        36.03 o                         
   3  12   5       1237.98       1037.37        73.04 o                         
   4  12   5       8794.02       8430.48       192.82 o                         
  -5  13   5       5636.49       5547.30       208.74 o                         
  -4  13   5      12770.69      11993.21       274.23 o                         
  -3  13   5       7098.72       7047.03       198.65 o                         
  -2  13   5        375.96        404.66        54.48 o                         
  -1  13   5       1000.22       1052.37        79.40 o                         
   0  13   5      54560.97      54047.52       656.01 o                         
   1  13   5       8257.54       8347.73       169.30 o                         
   2  13   5      27633.86      27106.78       355.82 o                         
   3  13   5      15097.93      14516.89       270.56 o                         
  -4  14   5      34389.11      35184.09      1295.45 o                         
  -3  14   5       6989.65       6298.36       179.64 o                         
  -2  14   5         40.59         42.87        48.33 o                         
  -1  14   5       5014.10       5153.57       160.00 o                         
   0  14   5      18518.74      17940.99       305.52 o                         
   1  14   5       3315.81       3302.24       113.32 o                         
 -10   0   6      12269.20      11841.13       607.58 o                         
  -9   0   6       1379.55       1568.25       123.52 o                         
  -8   0   6       3512.27       3228.85       141.65 o                         
  -7   0   6        203.53        269.44        63.58 o                         
  -6   0   6     258996.81     255176.33      4780.17 o                         
  -5   0   6       7963.09       7935.71       172.71 o                         
  -4   0   6        773.44        756.98        61.50 o                         
  -3   0   6      31338.64      29354.06       460.64 o                         
  -2   0   6      36202.03      35109.77       551.13 o                         
  -1   0   6        147.69        199.65        24.61 o                         
   0   0   6     108688.01     106611.91      2008.99 o                         
   1   0   6      42139.89      40925.03       583.37 o                         
   1   0   6      26290.37      27515.44       429.02 o                         
   2   0   6      21898.53      22165.51       388.16 o                         
   3   0   6      17313.42      17434.01       398.51 o                         
   4   0   6     119838.73     122783.27      2358.86 o                         
   5   0   6        122.52        127.45        96.62 o                         
   6   0   6        834.27       1186.15       156.72 o                         
   7   0   6       2761.66       3193.64       219.96 o                         
   8   0   6      13416.11      14418.66       541.45 o                         
 -10   1   6      10852.22      10608.13       343.41 o                         
  -9   1   6      11560.75      11600.97       232.99 o                         
  -8   1   6      41323.55      41946.52       653.90 o                         
  -7   1   6        387.50        330.77        36.61 o                         
  -6   1   6      38748.02      38026.45       439.04 o                         
  -5   1   6         92.25         98.03        23.11 o                         
  -4   1   6       2015.79       2047.98        50.31 o                         
  -3   1   6      15755.77      15022.97       166.09 o                         
  -2   1   6     150924.66     147539.84      1453.64 o                         
  -1   1   6        710.85        827.92        28.59 o                         
   0   1   6     212979.38     208352.77      2177.42 o                         
   1   1   6      23789.72      23461.80       250.91 o                         
   2   1   6       3886.54       3854.70        88.33 o                         
   3   1   6       2118.29       2108.96        88.62 o                         
   4   1   6      37941.55      38866.27       546.77 o                         
   5   1   6       2463.80       2508.34       267.32 o                         
   6   1   6      31135.87      31167.92       557.46 o                         
   7   1   6      30461.92      31077.58       583.90 o                         
   8   1   6       4637.93       4072.70       220.28 o                         
 -10   2   6        996.05        879.24        85.32 o                         
  -9   2   6        334.12        208.10        60.43 o                         
  -8   2   6       2327.34       2419.17       107.23 o                         
  -7   2   6        413.57        464.37        42.35 o                         
  -6   2   6       1237.34       1094.99        52.26 o                         
  -5   2   6       5172.51       5036.73        96.44 o                         
  -4   2   6         65.70        121.08        17.11 o                         
  -3   2   6       2791.93       2860.55        51.99 o                         
  -2   2   6        505.28        589.39        25.96 o                         
  -1   2   6        554.19        645.40        31.93 o                         
   0   2   6       2275.15       2339.52        50.42 o                         
   1   2   6      24335.40      25372.08       340.11 o                         
   2   2   6       1274.75       1352.72        49.27 o                         
   3   2   6      24381.07      24849.80       471.34 o                         
   4   2   6       3675.97       3749.63       118.94 o                         
   5   2   6       2240.20       1283.84       165.40 o                         
   6   2   6       2212.66       2220.46       134.16 o                         
   8   2   6       1754.41       1863.57       150.19 o                         
 -10   3   6       4324.36       3972.04       160.15 o                         
  -9   3   6      12253.40      13006.33       270.82 o                         
  -8   3   6      69024.88      68773.99       873.04 o                         
  -7   3   6       3069.97       3371.77       101.93 o                         
  -6   3   6      63744.44      64417.10      1058.51 o                         
  -5   3   6        784.24        485.49        35.59 o                         
  -4   3   6       1735.29       1832.94        49.31 o                         
  -3   3   6      13078.81      12340.89       145.95 o                         
  -2   3   6     240816.97     241287.72      2038.70 o                         
  -1   3   6       1553.79       1480.94        47.00 o                         
   0   3   6     147932.56     143613.06      1349.86 o                         
   1   3   6      15276.49      15233.93       253.97 o                         
   2   3   6       2691.07       2550.98        76.46 o                         
   3   3   6       1722.13       1753.21        79.48 o                         
   4   3   6      75395.62      76820.30       940.03 o                         
   5   3   6       3258.85       3229.53       175.13 o                         
   6   3   6      41336.02      40976.25       739.77 o                         
   7   3   6      16922.89      17375.45       443.50 o                         
   8   3   6       3258.04       3749.09       261.60 o                         
 -10   4   6       5041.15       4828.20       160.15 o                         
  -9   4   6       1684.30       1994.53       124.78 o                         
  -8   4   6       1377.67       1705.10       113.74 o                         
  -7   4   6        574.86        568.26        64.08 o                         
  -6   4   6     237892.53     238679.94      3458.95 o                         
  -5   4   6      33896.70      33113.35       428.17 o                         
  -4   4   6       6620.93       6573.75       112.79 o                         
  -3   4   6      16043.00      15462.90       194.30 o                         
  -2   4   6      43624.38      43546.31       448.28 o                         
  -1   4   6        684.09        736.17        40.14 o                         
   0   4   6      81016.50      80983.23       745.11 o                         
   1   4   6      20758.63      19989.13       258.64 o                         
   2   4   6      10276.42      10505.89       167.51 o                         
   3   4   6      13501.47      13581.15       228.14 o                         
   4   4   6     138109.31     139940.39      1538.74 o                         
   5   4   6       5341.07       5757.56       317.62 o                         
   6   4   6        166.27        184.12        75.19 o                         
   7   4   6       1813.19       1614.58       174.65 o                         
 -10   5   6      10699.05      10660.32       269.51 o                         
  -9   5   6       3971.27       4180.70       171.02 o                         
  -8   5   6      20578.00      20668.67       386.91 o                         
  -7   5   6       2977.80       3016.43       124.97 o                         
  -6   5   6       9609.45       9812.96       205.46 o                         
  -5   5   6       3526.75       3684.47        97.20 o                         
  -4   5   6      24329.76      24437.59       301.46 o                         
  -3   5   6       4226.97       4456.49       121.61 o                         
  -2   5   6      23926.99      23595.86       267.48 o                         
  -1   5   6       6274.72       6146.98       117.56 o                         
   0   5   6      35858.81      35077.96       388.64 o                         
   1   5   6      19005.04      18759.41       239.09 o                         
   2   5   6      17276.35      17617.34       257.23 o                         
   3   5   6       1060.30        919.19        70.54 o                         
   4   5   6      11989.63      12465.77       250.42 o                         
   5   5   6       3521.78       3738.83       143.53 o                         
   6   5   6      25857.12      26137.01       478.82 o                         
   7   5   6      26550.49      26375.12       673.97 o                         
  -9   6   6        256.97        189.03        72.91 o                         
  -8   6   6      12984.97      12909.72       291.18 o                         
  -7   6   6        532.86        597.42        73.73 o                         
  -6   6   6       8916.12       8999.82       209.69 o                         
  -5   6   6        564.26        491.94        49.14 o                         
  -4   6   6      15141.42      14830.21       213.74 o                         
  -3   6   6       7240.72       7294.79       138.53 o                         
  -2   6   6        920.01       1111.62        55.13 o                         
  -1   6   6       2866.72       2906.33        77.58 o                         
   0   6   6        440.55        585.98        43.40 o                         
   1   6   6      14234.13      14590.41       215.48 o                         
   2   6   6      14601.96      14336.67       240.47 o                         
   3   6   6      26570.36      26942.20       421.09 o                         
   4   6   6      16085.43      16600.88       302.81 o                         
   5   6   6       4075.25       4190.58       175.08 o                         
   6   6   6       6096.72       6154.18       191.72 o                         
   7   6   6       3364.47       2805.60       233.01 o                         
  -9   7   6       6523.98       6518.41       215.65 o                         
  -8   7   6      59321.12      58643.05       919.67 o                         
  -7   7   6       7329.60       7337.89       214.77 o                         
  -6   7   6      37629.93      39753.80       627.43 o                         
  -5   7   6       2089.16       2095.50       117.43 o                         
  -4   7   6       2389.89       2393.84        94.34 o                         
  -3   7   6       7445.64       7250.26       136.24 o                         
  -2   7   6     235331.75     236181.47      2474.15 o                         
  -1   7   6       6810.00       7280.55       134.23 o                         
   0   7   6     121295.72     121147.59      1377.71 o                         
   1   7   6      16444.03      16510.20       241.93 o                         
   2   7   6       5101.64       5203.06       142.01 o                         
   3   7   6        956.67        698.35        68.56 o                         
   4   7   6      64956.28      63940.93       826.38 o                         
   5   7   6       1713.11       1608.06       108.00 o                         
   6   7   6      27046.97      27669.25       500.64 o                         
   7   7   6      11703.68      11027.13       261.34 o                         
  -9   8   6       2333.57       2423.75       172.82 o                         
  -8   8   6        691.96        348.02        74.64 o                         
  -7   8   6        892.33        636.13        80.55 o                         
  -6   8   6     101235.69     103437.96      1366.56 o                         
  -5   8   6      14608.29      14714.61       266.45 o                         
  -4   8   6       1456.71       1464.35        75.97 o                         
  -3   8   6      12448.70      12545.28       195.70 o                         
  -2   8   6      32067.06      32752.41       422.89 o                         
  -1   8   6       3099.82       3199.20        82.48 o                         
   0   8   6      70014.11      71636.91       828.96 o                         
   1   8   6       8906.24       8910.14       173.39 o                         
   2   8   6        216.65        326.31        48.49 o                         
   3   8   6      14336.17      14101.77       286.63 o                         
   4   8   6      56020.73      57349.85       764.39 o                         
   5   8   6      10837.00      11235.08       244.00 o                         
   6   8   6       3432.70       2864.07       247.85 o                         
  -8   9   6       3698.93       3678.09       165.19 o                         
  -7   9   6       6471.24       6439.63       191.51 o                         
  -6   9   6        294.78        421.50        67.50 o                         
  -5   9   6       7090.57       7708.06       257.53 o                         
  -4   9   6      58297.45      58520.09       705.88 o                         
  -3   9   6        499.14        434.94        40.29 o                         
  -2   9   6       2536.97       2621.77        85.53 o                         
  -1   9   6      12217.33      11697.45       190.78 o                         
   0   9   6       2592.55       2994.17        96.81 o                         
   1   9   6      18022.09      18283.07       284.26 o                         
   2   9   6      37738.44      37540.49       498.41 o                         
   3   9   6         64.88        146.09        53.43 o                         
   4   9   6        811.56        712.44        84.73 o                         
   5   9   6       3309.27       3428.88       145.43 o                         
   6   9   6       6401.69       6383.09       208.79 o                         
  -8  10   6      17955.68      18644.45       466.14 o                         
  -7  10   6       2542.46       1725.71       177.73 o                         
  -6  10   6      15910.94      16427.92       308.08 o                         
  -5  10   6       1958.87       1798.79       114.13 o                         
  -4  10   6       1468.54       1460.11        74.11 o                         
  -3  10   6      10699.19      10563.20       210.02 o                         
  -2  10   6       1997.00       2018.15        80.98 o                         
  -1  10   6       4029.97       4158.50       118.43 o                         
   0  10   6        876.88       1178.11        79.59 o                         
   1  10   6       3105.69       3366.46       104.83 o                         
   2  10   6       8200.05       8141.14       166.42 o                         
   3  10   6       9698.50       9367.00       223.12 o                         
   4  10   6      12012.71      11779.61       269.38 o                         
   5  10   6      10034.08      10403.49       262.14 o                         
  -7  11   6       4522.82       4285.64       195.48 o                         
  -6  11   6      20955.72      21319.40       376.80 o                         
  -5  11   6       3897.97       3711.15       144.04 o                         
  -4  11   6         22.38         39.84        40.89 o                         
  -3  11   6       1460.18       1365.87        76.06 o                         
  -2  11   6     102300.48     102462.27      1082.70 o                         
  -1  11   6       8620.35       8854.36       196.02 o                         
   0  11   6      48445.19      48351.48       564.71 o                         
   1  11   6      15329.77      15313.90       236.13 o                         
   2  11   6        579.13        710.17        59.68 o                         
   3  11   6       1222.54       1059.14        86.77 o                         
   4  11   6      45563.50      44780.41       608.21 o                         
  -6  12   6      50293.55      50505.75       773.79 o                         
  -5  12   6      14922.36      14932.75       296.15 o                         
  -4  12   6       1301.68       1481.61        86.96 o                         
  -3  12   6       4703.62       4568.27       166.63 o                         
  -2  12   6      18070.57      18010.76       306.26 o                         
  -1  12   6       3270.04       3284.17       138.20 o                         
   0  12   6      45306.03      44463.01       534.72 o                         
   1  12   6       1393.86       1449.49        77.08 o                         
   2  12   6       2361.19       2280.64        96.23 o                         
   3  12   6       6930.15       7404.88       259.50 o                         
  -5  13   6       8620.46       8568.73       242.62 o                         
  -4  13   6      57079.36      55981.21       703.34 o                         
  -3  13   6       1355.89       1422.54        91.39 o                         
  -2  13   6       1285.55       1300.61        92.22 o                         
  -1  13   6      12278.93      11891.18       273.45 o                         
   0  13   6       4263.80       4321.95       125.15 o                         
   1  13   6      13011.30      12979.86       238.92 o                         
   2  13   6      32507.68      31498.09       504.58 o                         
  -3  14   6       9394.42       9066.02       211.06 o                         
  -2  14   6       1492.03       1377.41       118.26 o                         
  -1  14   6       2790.26       3000.63       126.98 o                         
   0  14   6        395.39        436.62        68.16 o                         
 -10   1   7      30663.67      28934.58       491.75 o                         
  -9   1   7        689.79        622.42        61.63 o                         
  -8   1   7      35203.90      34726.48       539.93 o                         
  -7   1   7        283.99        167.48        32.57 o                         
  -6   1   7         22.89         66.98        24.02 o                         
  -5   1   7      13621.87      12831.26       169.88 o                         
  -4   1   7     175667.38     174247.36      1696.73 o                         
  -3   1   7         24.57        109.59        20.64 o                         
  -2   1   7     205180.72     201074.55      1949.37 o                         
  -1   1   7      21768.63      21701.64       214.36 o                         
   0   1   7        456.46        566.58        30.20 o                         
   1   1   7       2473.33       2460.26        62.60 o                         
   2   1   7      71730.16      72372.00       824.94 o                         
   3   1   7       2865.99       2917.45       107.56 o                         
   4   1   7      42234.48      42722.63       599.21 o                         
   5   1   7      33252.62      33213.07       626.73 o                         
   6   1   7       6589.33       6748.66       207.07 o                         
   7   1   7        249.37        487.94       157.68 o                         
 -10   2   7       1968.82       1970.92       103.75 o                         
  -9   2   7        238.82        261.88        56.80 o                         
  -8   2   7     161114.72     162691.53      2115.95 o                         
  -7   2   7      16582.03      17184.58       318.01 o                         
  -6   2   7       2075.34       2216.38        75.74 o                         
  -5   2   7      24586.60      23121.88       322.54 o                         
  -4   2   7      29505.27      29678.30       332.71 o                         
  -3   2   7        136.00        144.52        22.23 o                         
  -1   0   8      19132.16      19553.09       487.46 o                         
  -3   0  10       1221.47        690.72        88.30 o                         
  -5   0  12       8640.78      16335.09      1310.46 o                         
  -2   2   7      82771.91      81823.19       747.61 o                         
  -1   2   7      38685.14      36248.56       358.84 o                         
   0   2   7      22339.74      22532.29       264.63 o                         
   1   2   7      24776.73      24028.28       274.11 o                         
   2   2   7     160380.83     158448.48      1567.15 o                         
   3   2   7       1490.60       1345.96        79.86 o                         
   4   2   7        356.66        458.36        61.99 o                         
   5   2   7       4648.78       4944.90       170.14 o                         
   6   2   7      16005.27      16012.97       400.82 o                         
   7   2   7       3881.27       4251.84       231.34 o                         
 -10   3   7      25453.95      24868.21       464.10 o                         
  -9   3   7        672.68        788.19        96.12 o                         
  -8   3   7      12772.37      12648.62       249.44 o                         
  -7   3   7        693.62        870.25        59.64 o                         
  -6   3   7       7067.73       7127.29       134.76 o                         
  -5   3   7      10163.98      10194.00       147.78 o                         
  -4   3   7      44971.05      45083.76       463.19 o                         
  -3   3   7       3747.26       3844.47        74.29 o                         
  -2   3   7      79444.45      79054.70       753.79 o                         
  -1   3   7      18943.16      18067.80       211.03 o                         
   0   3   7       8322.87       8230.96       122.52 o                         
   1   3   7       2057.02       2145.76        65.17 o                         
   2   3   7      26312.68      26034.77       346.55 o                         
   3   3   7       4428.95       4599.61       165.94 o                         
   4   3   7      53901.23      53946.33       706.17 o                         
   5   3   7      45809.43      47406.20       721.44 o                         
   6   3   7       6066.26      12839.17       641.62 o                         
   7   3   7       1237.37        603.80       108.85 o                         
 -10   4   7       4220.63       4083.51       154.01 o                         
  -9   4   7        233.18        204.44        75.05 o                         
  -8   4   7       3443.74       3539.40       125.99 o                         
  -7   4   7        737.91       1005.78        76.69 o                         
  -6   4   7       2422.20       2591.93       119.68 o                         
  -5   4   7       3377.41       3520.24       101.39 o                         
  -4   4   7        161.52        225.07        31.98 o                         
  -3   4   7       1358.35       1511.13        51.76 o                         
  -2   4   7       1032.73       1140.14        52.17 o                         
  -1   4   7      13842.72      14655.68       226.45 o                         
   0   4   7       1673.05       1750.91        52.98 o                         
   1   4   7      27345.80      27102.64       398.56 o                         
   2   4   7      14120.60      14060.06       225.72 o                         
   3   4   7       4475.16       4873.40       138.28 o                         
   4   4   7       6023.18       6646.94       177.96 o                         
   5   4   7       7078.52       7565.88       299.44 o                         
   6   4   7       8298.92       8456.08       247.23 o                         
   7   4   7       8974.87       8295.85       242.13 o                         
 -10   5   7      45612.05      44007.42       805.13 o                         
  -9   5   7       6000.88       6114.84       183.06 o                         
  -8   5   7      32845.77      33245.58       519.30 o                         
  -7   5   7        659.34        292.63        52.19 o                         
  -6   5   7       2375.22       2470.05        94.41 o                         
  -5   5   7       9613.64       9573.71       171.62 o                         
  -4   5   7     186325.28     186165.83      1816.50 o                         
  -3   5   7       2204.81       2286.81        95.57 o                         
  -2   5   7     110220.33     110000.35      1188.35 o                         
  -1   5   7      17353.73      17239.31       244.50 o                         
   0   5   7       8772.21       8439.28       126.29 o                         
   1   5   7       1468.66       1547.59        69.20 o                         
   2   5   7      93338.88      94021.81      1063.48 o                         
   3   5   7       3823.01       3798.77       122.59 o                         
   4   5   7      49006.34      48890.54       717.48 o                         
   5   5   7      22860.24      23518.39       444.39 o                         
   6   5   7       3094.64       3150.65       172.25 o                         
   7   5   7       2138.68       2314.07       153.36 o                         
  -9   6   7       1201.94        822.31        83.03 o                         
  -8   6   7     105084.81     106907.30      1406.91 o                         
  -7   6   7      18921.55      19561.99       404.67 o                         
  -6   6   7       2359.76       2455.82       122.40 o                         
  -5   6   7      11863.01      11788.08       209.60 o                         
  -4   6   7      34230.12      34336.00       413.59 o                         
  -3   6   7       1640.66       1738.96        74.35 o                         
  -2   6   7      77205.48      76122.80       886.42 o                         
  -1   6   7      20846.07      20023.85       324.30 o                         
   0   6   7       1340.46       1462.23        60.02 o                         
   1   6   7      21874.34      21541.39       294.65 o                         
   2   6   7     108174.02     106721.89      1388.04 o                         
   3   6   7      10721.51      10851.83       244.90 o                         
   4   6   7       1531.52       1323.18       103.78 o                         
   5   6   7       2063.11       1627.74       129.68 o                         
   6   6   7       5798.38       5863.86       220.02 o                         
  -9   7   7       3489.75       3635.71       162.05 o                         
  -8   7   7        902.96        690.39        81.59 o                         
  -7   7   7       4355.29       4732.40       182.45 o                         
  -6   7   7      31291.14      32431.29       531.12 o                         
  -5   7   7        587.32        423.04        46.57 o                         
  -4   7   7      10854.99      11050.72       194.02 o                         
  -3   7   7      10144.11       9808.93       166.46 o                         
  -2   7   7      17379.08      17144.39       254.11 o                         
  -1   7   7      18125.85      17983.98       279.95 o                         
   0   7   7      33663.64      33340.15       429.98 o                         
   1   7   7        656.95        841.09        62.31 o                         
   2   7   7       6060.05       6086.85       173.76 o                         
   3   7   7       3341.04       3413.34       151.75 o                         
   4   7   7      13971.32      13790.51       297.07 o                         
   5   7   7      25148.57      25962.46       638.65 o                         
   6   7   7       6142.01       6157.91       195.47 o                         
  -9   8   7        864.96        554.89        81.24 o                         
  -8   8   7      10310.18      10660.17       264.16 o                         
  -7   8   7        740.42        675.31        96.83 o                         
  -6   8   7       4539.78       4663.34       147.28 o                         
  -5   8   7       5923.25       5855.93       165.58 o                         
  -4   8   7        300.83        202.81        37.58 o                         
  -3   8   7       5887.31       5715.69       124.42 o                         
  -2   8   7       1147.61       1375.24        65.22 o                         
  -1   8   7       7215.63       7341.08       145.16 o                         
   0   8   7      14074.19      14041.03       231.35 o                         
   1   8   7      18689.39      18029.22       272.82 o                         
   2   8   7      21658.56      21266.10       362.50 o                         
   3   8   7       8544.90       8672.79       202.41 o                         
   4   8   7       9831.40       9685.61       243.41 o                         
   5   8   7       2013.32       1921.88       125.86 o                         
   6   8   7      20220.66      19939.84       381.70 o                         
  -8   9   7      23490.57      23431.79       424.27 o                         
  -7   9   7       1840.07       1419.13       104.00 o                         
  -6   9   7        383.86        432.23        66.83 o                         
  -5   9   7       4827.44       4737.59       135.68 o                         
  -4   9   7     141586.95     142390.11      1836.30 o                         
  -3   9   7       8502.92       8898.11       205.88 o                         
  -2   9   7      81783.67      81809.56       865.84 o                         
  -1   9   7      18364.56      18613.89       276.43 o                         
   0   9   7       1944.12       2278.31        87.35 o                         
   1   9   7        478.49        514.80        68.28 o                         
   2   9   7      64771.77      65021.38       875.19 o                         
   3   9   7       2939.18       3009.11       137.11 o                         
   4   9   7      23939.82      23789.47       392.09 o                         
   5   9   7      14199.35      13971.22       277.31 o                         
  -7  10   7      16088.04      16304.04       336.23 o                         
  -6  10   7        883.06       1020.27        84.55 o                         
  -5  10   7       6468.65       6461.63       160.45 o                         
  -4  10   7      16273.12      16679.83       257.24 o                         
  -3  10   7       2142.78       2360.51        94.56 o                         
  -2  10   7      47079.00      47367.36       573.36 o                         
  -1  10   7       4036.49       3971.82       115.70 o                         
   0  10   7       1223.12       1325.84        75.29 o                         
   1  10   7      10970.64      11302.74       219.64 o                         
   2  10   7      50463.39      49758.68       700.55 o                         
   3  10   7      16603.41      16139.27       359.33 o                         
   4  10   7      11323.24      11464.08       263.62 o                         
   5  10   7       1506.29        815.01       232.86 o                         
  -7  11   7       6668.63       6611.72       198.74 o                         
  -6  11   7      47742.66      48064.09       657.11 o                         
  -5  11   7         89.09          6.60        45.46 o                         
  -4  11   7        225.54        219.52        45.12 o                         
  -3  11   7       9034.15       8893.01       182.22 o                         
  -2  11   7       1409.00       1672.08        83.31 o                         
  -1  11   7      15004.47      15325.77       302.56 o                         
   0  11   7      34973.12      34705.69       423.97 o                         
   1  11   7        550.16        528.82        49.79 o                         
   2  11   7        157.12        232.72        52.17 o                         
   3  11   7       4003.56       3965.40       148.91 o                         
   4  11   7       7555.71       7114.65       196.26 o                         
  -6  12   7       1265.03        785.67        83.59 o                         
  -5  12   7      11173.66      11302.45       230.42 o                         
  -4  12   7       1285.74       1385.59        78.81 o                         
  -3  12   7       2539.99       2502.61       115.11 o                         
  -2  12   7          0.85         -2.40        48.05 o                         
  -1  12   7       1717.50       1912.55       109.69 o                         
   0  12   7      11027.23      10783.17       196.14 o                         
   1  12   7       8384.49       8052.03       166.31 o                         
   2  12   7       6893.78       6713.47       176.57 o                         
   3  12   7      12726.56      12326.19       260.52 o                         
  -4  13   7      44888.62      44242.32       585.05 o                         
  -3  13   7       9006.86       9208.60       213.31 o                         
  -2  13   7      26514.89      26395.31       426.04 o                         
  -1  13   7      16257.24      15865.90       302.04 o                         
   0  13   7         32.72         70.84        46.27 o                         
   1  13   7       1628.65       1545.23        84.27 o                         
 -10   0   8      96496.50      91519.19      2177.44 o                         
  -9   0   8       8249.90       8152.61       246.16 o                         
  -8   0   8        848.80        719.35       107.83 o                         
  -7   0   8      26444.43      26209.53       525.78 o                         
  -6   0   8      20889.51      22669.66       632.17 o                         
  -5   0   8        113.78         87.19        38.81 o                         
  -4   0   8      69328.67      67480.95      1054.46 o                         
  -3   0   8      56555.62      52524.73       894.20 o                         
  -2   0   8      21077.39      20592.14       327.25 o                         
  -1   0   8      30429.02      29858.08       863.84 o                         
   0   0   8     132651.05     130797.46      1706.68 o                         
   1   0   8        755.29        898.53        78.58 o                         
   2   0   8       2131.15       2422.58       236.02 o                         
   3   0   8       8020.96       8295.46       237.92 o                         
   4   0   8      23687.52      24025.91       634.71 o                         
   5   0   8       5120.60       5225.12       280.36 o                         
   6   0   8     123423.97     127920.76      2567.42 o                         
   7   0   8       5321.36       5300.64       323.26 o                         
 -10   1   8      13990.12      12661.73       283.92 o                         
  -9   1   8         43.72         34.25        68.30 o                         
  -8   1   8        662.95        618.84        58.25 o                         
  -7   1   8      11501.19      11733.60       202.96 o                         
  -6   1   8      75154.25      76481.35       885.74 o                         
  -5   1   8       1907.75       2047.06        73.05 o                         
  -4   1   8     124509.89     122217.84      1327.16 o                         
  -3   1   8      21533.07      21036.11       231.87 o                         
  -2   1   8       3676.05       3611.30        71.45 o                         
  -1   1   8       2536.14       2501.14        62.61 o                         
   0   1   8      45559.62      45019.36       470.27 o                         
   1   1   8       3228.30       3228.19        88.99 o                         
   2   1   8      56089.66      55204.82       633.89 o                         
   3   1   8      52378.19      52964.82       717.42 o                         
   4   1   8       8863.63       8725.78       207.69 o                         
   5   1   8       1010.43        942.53        92.34 o                         
   6   1   8       1113.45        814.46       100.58 o                         
   7   1   8       3363.69       1826.53       138.20 o                         
 -10   2   8        343.47        259.79        58.10 o                         
  -9   2   8        817.81        929.65        73.72 o                         
  -8   2   8        173.70        333.51        57.41 o                         
  -7   2   8        194.18        206.79        40.27 o                         
  -6   2   8        133.03        105.60        30.08 o                         
  -5   2   8        679.05        759.40        46.89 o                         
  -4   2   8        961.94        944.35        43.54 o                         
  -3   2   8      12854.25      13996.74       326.48 o                         
  -2   2   8       1016.48       1030.14        40.77 o                         
  -1   2   8      17893.44      18130.51       207.09 o                         
   0   2   8       7279.92       7272.15       110.18 o                         
   1   2   8       2216.74       2214.88        78.91 o                         
   2   2   8       3345.81       3415.08        94.27 o                         
   3   2   8       9602.71       9574.74       221.36 o                         
   4   2   8       3777.85       4189.08       197.02 o                         
   5   2   8      12642.08      12999.98       345.80 o                         
   6   2   8       2973.34       2554.64       215.30 o                         
 -10   3   8      22640.41      21934.39       425.42 o                         
  -9   3   8        238.62        260.79        70.02 o                         
  -8   3   8        504.71        505.97        65.66 o                         
  -7   3   8      10358.55      10588.23       198.12 o                         
  -6   3   8     129992.16     132946.80      1429.91 o                         
  -5   3   8        703.04        757.41        47.19 o                         
  -4   3   8     110318.84     113473.70      1221.74 o                         
  -3   3   8      13314.81      13675.95       175.31 o                         
  -2   3   8       2458.10       2423.72        70.33 o                         
  -1   3   8       2065.98       2108.06        57.36 o                         
   0   3   8     102990.52     100720.40       954.62 o                         
   1   3   8       5227.41       5205.21       109.08 o                         
   2   3   8      63573.39      63351.21       668.15 o                         
   3   3   8      43334.25      43949.64       586.69 o                         
   4   3   8       6888.03      17519.64      1493.35 o                         
   5   3   8       1548.12       1993.51       124.62 o                         
   6   3   8       1260.92       1185.17       132.04 o                         
   7   3   8       1985.77       1867.71       167.72 o                         
 -10   4   8      84013.45      82542.84      1309.64 o                         
  -9   4   8      18841.40      19448.32       388.05 o                         
  -8   4   8       4863.44       5262.25       161.19 o                         
  -7   4   8      12775.00      12534.17       391.53 o                         
  -6   4   8      24223.71      25009.83       401.59 o                         
  -5   4   8        259.77        237.56        35.27 o                         
  -4   4   8      58892.73      60101.05       614.96 o                         
  -3   4   8      22616.27      21527.85       288.06 o                         
  -2   4   8      10979.18      11003.18       164.53 o                         
  -1   4   8      34799.83      34071.98       367.61 o                         
   0   4   8     178948.12     177700.12      1686.40 o                         
   1   4   8       6931.52       6980.17       127.72 o                         
   2   4   8        268.50        422.50        46.65 o                         
   3   4   8       5572.05       5675.89       144.55 o                         
   4   4   8      15864.08      16057.75       293.29 o                         
   5   4   8       7009.85       7201.08       204.17 o                         
   6   4   8      73162.50      72974.11      1069.36 o                         
  -9   5   8       1648.48       2069.02       142.26 o                         
  -8   5   8      12796.66      13193.32       379.76 o                         
  -7   5   8       2553.51       2870.62       116.23 o                         
  -6   5   8      17016.20      17407.72       310.51 o                         
  -5   5   8       5447.22       5556.37       121.54 o                         
  -4   5   8      26965.27      27225.21       341.70 o                         
  -3   5   8      11445.82      11290.44       186.28 o                         
  -2   5   8      17224.17      17213.06       246.62 o                         
  -1   5   8       1802.85       1862.67        73.66 o                         
   0   5   8      15927.54      16079.40       237.50 o                         
   1   5   8       4709.32       4864.85       113.45 o                         
   2   5   8      46615.00      46261.48       561.51 o                         
   3   5   8      42773.87      43627.22       565.10 o                         
   4   5   8      10223.34      10316.53       208.91 o                         
   5   5   8       2387.32       1811.78       130.58 o                         
   6   5   8       1485.27       1091.78       108.27 o                         
  -9   6   8        326.35        391.64        76.70 o                         
  -8   6   8       2453.21       1976.86       160.45 o                         
  -7   6   8       2619.97       2704.27       122.56 o                         
  -6   6   8        178.91        312.41        51.25 o                         
  -5   6   8       3328.22       3407.38       107.89 o                         
  -4   6   8        624.54        740.35        53.70 o                         
  -3   6   8      11355.08      11642.07       208.90 o                         
  -2   6   8      13700.28      13839.16       214.55 o                         
  -1   6   8      19877.62      19959.95       282.52 o                         
   0   6   8      21748.36      21707.06       294.15 o                         
   1   6   8       7806.02       8067.70       166.26 o                         
   2   6   8       7733.73       7956.82       192.94 o                         
   3   6   8       4058.52       4307.25       161.12 o                         
   4   6   8      17323.50      17841.24       328.85 o                         
   5   6   8       7735.34       7756.55       227.19 o                         
   6   6   8       9537.88       9132.04       276.59 o                         
  -9   7   8        655.81        222.16        81.13 o                         
  -8   7   8       1502.35       1468.36       114.59 o                         
  -7   7   8       6802.93       7082.05       202.41 o                         
  -6   7   8     125185.12     125024.30      1524.32 o                         
  -5   7   8       4348.75       4652.97       160.67 o                         
  -4   7   8      89004.70      90975.59      1029.85 o                         
  -3   7   8      23150.15      23289.03       313.46 o                         
  -2   7   8       5283.25       5505.84       123.06 o                         
  -1   7   8        507.68        507.43        47.42 o                         
   0   7   8      81091.08      81394.04       929.48 o                         
   1   7   8       3775.71       4085.04       117.92 o                         
   2   7   8      33728.79      33368.62       617.42 o                         
   3   7   8      23499.13      23015.09       422.62 o                         
   4   7   8       1602.02       1779.60       120.92 o                         
   5   7   8       4509.20       4398.99       170.94 o                         
  -8   8   8         33.80         48.05        61.14 o                         
  -7   8   8       8248.15       8892.89       328.16 o                         
  -6   8   8      16742.80      17313.68       309.52 o                         
  -5   8   8       1671.50       1883.59        95.39 o                         
  -4   8   8      52197.77      52229.46       649.31 o                         
  -3   8   8      16310.61      15782.08       240.77 o                         
  -2   8   8        336.11        527.88        50.86 o                         
  -1   8   8      16330.98      16577.39       257.40 o                         
   0   8   8      67184.27      67454.36       795.62 o                         
   1   8   8      13477.24      13670.92       260.61 o                         
   2   8   8       5660.35       5561.60       179.23 o                         
   3   8   8       2198.69       1803.90       136.74 o                         
   4   8   8       1214.62       1039.81        96.02 o                         
   5   8   8       3399.30       3530.67       310.83 o                         
   9   0   0        312.90        196.64        84.60 o                         
   7   0   2         53.16         26.88        47.65 o                         
   3   0   6      10730.69      12111.70       396.43 o                         
   1   0   8        472.37        415.65        52.60 o                         
  -8   9   8      29201.87      29708.68       503.38 o                         
  -7   9   8         19.43        -58.76        58.76 o                         
  -6   9   8       1029.28        947.16        74.33 o                         
  -5   9   8       7320.68       7149.30       208.81 o                         
  -4   9   8       1800.44       1895.39       118.73 o                         
  -3   9   8      15844.74      15572.08       241.22 o                         
  -2   9   8      35821.12      36056.86       491.46 o                         
  -1   9   8        673.39        826.05        68.34 o                         
   0   9   8       1000.48       1235.69        86.31 o                         
   1   9   8       3755.22       3750.38       119.91 o                         
   2   9   8       8957.75       8873.09       223.47 o                         
   3   9   8      22908.61      22978.27       399.35 o                         
   4   9   8       3502.27       3399.88       153.48 o                         
  -7  10   8       7666.94       8009.97       218.49 o                         
  -6  10   8        917.30        788.35        71.27 o                         
  -5  10   8       4675.10       4692.19       143.07 o                         
  -4  10   8        492.29        522.04        64.56 o                         
  -3  10   8       2415.66       2526.97        94.35 o                         
  -2  10   8       8664.27       8485.67       177.86 o                         
  -1  10   8      15143.86      15157.34       273.83 o                         
   0  10   8      15340.04      15578.08       254.11 o                         
   1  10   8      14655.13      14733.94       272.10 o                         
   2  10   8      14880.14      14583.64       320.28 o                         
   3  10   8       1424.66       1324.77        99.37 o                         
   4  10   8      28240.37      27954.82       471.80 o                         
  -6  11   8      63264.97      64473.59       831.92 o                         
  -5  11   8       7761.98       8348.91       361.08 o                         
  -4  11   8      39212.90      39108.77       505.01 o                         
  -3  11   8      14036.15      14019.82       237.26 o                         
  -2  11   8        605.67        560.94        61.89 o                         
  -1  11   8        619.62        709.51        66.06 o                         
   0  11   8      57018.48      56378.92       652.36 o                         
   1  11   8       3022.45       3063.10       114.36 o                         
   2  11   8      26096.50      25198.04       458.77 o                         
   3  11   8      17701.74      17067.47       438.42 o                         
  -5  12   8       2878.40       3016.29       134.05 o                         
  -4  12   8      38772.36      38064.70       493.44 o                         
  -3  12   8       1639.76       1810.88        95.71 o                         
  -2  12   8       2519.30       2632.06       137.49 o                         
  -1  12   8       5841.11       5766.97       158.44 o                         
   0  12   8      31424.16      30893.82       423.53 o                         
   1  12   8      19913.92      19385.24       304.70 o                         
   2  12   8      20125.58      19228.02       341.90 o                         
  -4  13   8       2840.34       2478.52       150.22 o                         
  -3  13   8      12908.28      12752.86       243.59 o                         
  -2  13   8      31266.90      30746.50       556.33 o                         
  -1  13   8       1556.83       1629.33       100.25 o                         
   0  13   8        925.51        939.59        74.10 o                         
 -10   1   9         14.21        -24.34        58.89 o                         
  -9   1   9       8890.93       9025.06       203.18 o                         
  -8   1   9      76543.67      78901.07      1036.91 o                         
  -7   1   9         75.29        138.32        40.09 o                         
  -6   1   9      95495.52      98346.52      1129.98 o                         
  -5   1   9      11176.09      11628.14       169.79 o                         
  -4   1   9        185.85        231.43        32.04 o                         
  -3   1   9       2192.37       2200.75        63.51 o                         
  -2   1   9      69438.67      68060.29       639.29 o                         
  -1   1   9       3896.30       3929.52        86.24 o                         
   0   1   9      53867.02      52247.92       626.73 o                         
   1   1   9      56539.13      55778.82       619.25 o                         
   2   1   9      11447.93      11716.41       203.49 o                         
   3   1   9        388.69        320.39        60.14 o                         
   4   1   9       2411.78       2314.30       129.32 o                         
   5   1   9       4155.25       4120.66       193.89 o                         
   6   1   9       3535.02       3616.69       187.81 o                         
 -10   2   9       1606.04       1026.07        91.04 o                         
  -9   2   9      16041.12      15923.99       280.94 o                         
  -8   2   9      15766.25      16591.46       293.51 o                         
  -7   2   9         38.57         61.46        43.58 o                         
  -6   2   9      43380.36      44438.62       533.73 o                         
  -5   2   9      33510.90      33655.16       553.13 o                         
  -4   2   9      14343.52      14884.55       210.86 o                         
  -3   2   9      36906.38      36443.96       481.79 o                         
  -2   2   9     150429.83     150663.95      1341.64 o                         
  -1   2   9       3181.41       3229.40        80.82 o                         
   0   2   9        542.87        760.47        53.45 o                         
   1   2   9      11342.39      11271.55       187.33 o                         
   2   2   9      26479.61      27063.43       344.66 o                         
   3   2   9       9574.78       9841.63       236.60 o                         
   4   2   9     122575.81     122652.73      1533.55 o                         
   5   2   9       8923.86       8894.39       230.64 o                         
   6   2   9       5407.10       5170.56       204.19 o                         
 -10   3   9       3024.45       2703.52       143.69 o                         
  -9   3   9       6003.73       6578.07       281.94 o                         
  -8   3   9      24356.41      26081.90       458.06 o                         
  -7   3   9       3377.00       3512.81       112.71 o                         
  -6   3   9      37196.66      38817.48       477.25 o                         
  -5   3   9      11623.72      11733.56       187.46 o                         
  -4   3   9       5491.04       5663.65       112.43 o                         
  -3   3   9       2068.92       2155.78        67.92 o                         
  -2   3   9      25530.46      25418.02       312.59 o                         
  -1   3   9       4790.67       4830.22        93.92 o                         
   0   3   9      76591.33      75766.30       794.52 o                         
   1   3   9      60340.35      60132.28       635.29 o                         
   2   3   9      11237.79      11181.48       257.66 o                         
   3   3   9       1777.67       1652.91        93.89 o                         
   4   3   9       1476.27       1531.04       114.93 o                         
   5   3   9       4195.77       2428.47       240.91 o                         
   6   3   9       7524.33       7590.56       238.68 o                         
 -10   4   9        384.50        182.10        74.76 o                         
  -9   4   9        862.30        915.08        97.92 o                         
  -8   4   9         86.41        143.54        51.82 o                         
  -7   4   9       1458.20       1669.41        97.65 o                         
  -6   4   9        761.00        844.37        76.32 o                         
  -5   4   9       8712.03       9307.59       188.74 o                         
  -4   4   9       2044.46       2230.91        72.69 o                         
  -3   4   9      11981.50      12289.37       196.28 o                         
  -2   4   9      14500.59      14731.67       226.71 o                         
  -1   4   9       6383.60       6424.23       116.99 o                         
   0   4   9       7031.57       7096.42       125.65 o                         
   1   4   9       7345.54       7529.68       139.58 o                         
   2   4   9      11393.81      11503.27       194.67 o                         
   3   4   9      10649.82      10820.68       221.49 o                         
   4   4   9       9998.71      10001.45       242.29 o                         
   5   4   9      10293.74      10271.35       636.40 o                         
   6   4   9       1655.03       2111.07       184.70 o                         
  -9   5   9       7545.81       7718.35       220.13 o                         
  -8   5   9      84274.20      86460.31      1158.30 o                         
  -7   5   9       1136.41       1025.25        77.55 o                         
  -6   5   9      70061.42      71644.90       960.49 o                         
  -5   5   9      17239.48      18024.89       298.52 o                         
  -4   5   9       5366.45       5353.39       116.37 o                         
  -3   5   9       1244.33       1337.96        68.82 o                         
  -2   5   9      90288.39      90560.29      1007.26 o                         
  -1   5   9       5503.70       5383.21       117.99 o                         
   0   5   9      56571.19      55532.58       578.51 o                         
   1   5   9      45491.97      45682.61       495.97 o                         
   2   5   9       3375.34       3437.05       112.64 o                         
   3   5   9       4530.49       4576.65       136.60 o                         
   4   5   9        866.94       1057.01        86.39 o                         
   5   5   9       2909.11       3366.60       188.75 o                         
   6   5   9       1556.81       2451.93       456.54 o                         
  -9   6   9       7472.50       7755.40       247.51 o                         
  -8   6   9      14303.24      14673.86       299.41 o                         
  -7   6   9        694.50        650.69        76.38 o                         
  -6   6   9      42026.30      42824.25       825.64 o                         
  -5   6   9      21651.38      21184.28       311.20 o                         
  -4   6   9       1274.12       1128.94        69.08 o                         
  -3   6   9      28584.39      28244.58       346.18 o                         
  -2   6   9     103260.88     102622.55      1137.80 o                         
  -1   6   9       8579.38       8629.49       152.26 o                         
   0   6   9       1814.95       2501.02        90.55 o                         
   1   6   9       3907.58       4016.51       120.50 o                         
   2   6   9       8436.59       8664.75       193.02 o                         
   3   6   9       8171.81       8259.81       198.05 o                         
   4   6   9      84250.79      83591.63      1053.32 o                         
   5   6   9      15183.33      15400.91       412.23 o                         
  -9   7   9        309.44        270.93        93.97 o                         
  -8   7   9       6038.77       6480.66       201.51 o                         
  -7   7   9       5567.93       5841.88       183.32 o                         
  -6   7   9       9942.31      10617.74       222.90 o                         
  -5   7   9       9471.99       9543.75       188.91 o                         
  -4   7   9      25291.82      24997.54       357.25 o                         
  -3   7   9       1483.32       1656.10        85.66 o                         
  -2   7   9       5899.95       5949.01       133.90 o                         
  -1   7   9       3685.90       3832.53       103.93 o                         
   0   7   9      17552.28      17626.68       289.26 o                         
   1   7   9      27629.11      28247.04       404.16 o                         
   2   7   9       9175.89       9172.31       234.49 o                         
   3   7   9       5524.41       5355.57       171.22 o                         
   4   7   9       2069.28       1775.57       110.18 o                         
   5   7   9       4640.53       8354.28       863.67 o                         
  -8   8   9        150.56        128.05        67.84 o                         
  -7   8   9       4872.37       5135.64       182.22 o                         
  -6   8   9        399.33        427.27        62.62 o                         
  -5   8   9       4679.47       4992.34       144.48 o                         
  -4   8   9      11216.32      11282.49       212.24 o                         
  -3   8   9      15859.68      15352.06       277.35 o                         
  -2   8   9      21465.42      21147.04       293.96 o                         
  -1   8   9      11295.40      11819.56       226.48 o                         
   0   8   9      10645.08      10295.02       207.98 o                         
   1   8   9       2833.68       3083.81       121.57 o                         
   2   8   9      29068.88      28913.09       547.91 o                         
   3   8   9       8279.63       8836.63       237.65 o                         
   4   8   9      16245.46      15767.05       324.74 o                         
  -8   9   9      64810.71      65263.39      1006.49 o                         
  -7   9   9       5890.38       6099.74       379.05 o                         
  -6   9   9      51848.03      54110.47       727.06 o                         
  -5   9   9      15817.71      15955.31       306.18 o                         
  -4   9   9       1480.33       1459.43        87.19 o                         
  -3   9   9         55.39         40.89        36.47 o                         
  -2   9   9      64368.91      64382.55       775.30 o                         
  -1   9   9       3868.84       4154.70       121.45 o                         
   0   9   9      25385.55      25257.10       377.28 o                         
   1   9   9      25544.61      25191.41       374.93 o                         
   2   9   9        921.88        970.76        93.66 o                         
   3   9   9       6376.59       6135.93       188.47 o                         
   4   9   9       5129.88       4657.40       171.48 o                         
  -7  10   9       1453.38       1719.16       120.92 o                         
  -6  10   9      33316.96      33460.02       484.00 o                         
  -5  10   9       5972.22       5940.23       162.88 o                         
  -4  10   9       1125.27       1296.87        85.18 o                         
  -3  10   9       7327.35       7269.33       162.66 o                         
  -2  10   9      47758.90      47806.34       586.74 o                         
  -1  10   9      19247.03      19206.21       285.81 o                         
   0  10   9      15563.12      15207.96       239.84 o                         
   1  10   9       1366.02       1275.20        81.54 o                         
   2  10   9        123.28        237.50        65.93 o                         
   3  10   9       2946.29       2999.32       191.54 o                         
  -6  11   9        786.67        749.92        89.47 o                         
  -5  11   9      12997.57      12693.71       260.28 o                         
  -4  11   9      27642.06      27418.93       421.54 o                         
  -3  11   9       1312.10       1407.54        83.82 o                         
  -2  11   9         99.51        100.38        51.36 o                         
  -1  11   9       2524.59       2304.83       100.42 o                         
   0  11   9       8714.63       8758.69       185.14 o                         
   1  11   9      18503.69      18515.67       304.89 o                         
   2  11   9       1890.38       1983.86       119.92 o                         
  -5  12   9       2293.59       2657.16       132.87 o                         
  -4  12   9       9496.58       9092.16       206.03 o                         
  -3  12   9      10661.32      10468.24       207.13 o                         
  -2  12   9       6538.06       6237.79       168.00 o                         
  -1  12   9      15146.35      15281.39       283.55 o                         
   0  12   9      13638.70      13083.79       241.56 o                         
   1  12   9        385.50        425.29        59.69 o                         
 -10   0  10      10286.01       9304.57       401.06 o                         
  -9   0  10         42.99         84.43        91.02 o                         
  -8   0  10      27907.30      29121.80       596.13 o                         
  -7   0  10      35173.60      35020.76       744.58 o                         
  -6   0  10       6276.75       6584.46       191.32 o                         
  -5   0  10      33784.55      32778.27       537.88 o                         
  -4   0  10     106823.75     110538.88      1703.39 o                         
  -3   0  10       1932.46       2177.66        88.66 o                         
  -1   0  10       8619.30       8736.07       221.03 o                         
  -1   0  10      13705.20      13446.81       285.71 o                         
   0   0  10      29642.45      28581.10       568.84 o                         
   1   0  10      15041.78      15206.24       392.22 o                         
   2   0  10     179196.34     175383.83      2702.74 o                         
   3   0  10      13050.57      14145.96       653.36 o                         
   4   0  10      10095.78      10477.34       402.92 o                         
   5   0  10       1627.75       2503.18       248.59 o                         
   6   0  10       3121.01       3634.77       377.93 o                         
 -10   1  10      32275.60      31305.87       504.20 o                         
  -9   1  10       1234.73       1305.73        88.57 o                         
  -8   1  10      42915.96      44924.54       639.91 o                         
  -7   1  10       8960.60       9301.25       205.79 o                         
  -6   1  10       1014.10       1086.88        63.35 o                         
  -5   1  10       1791.30       1905.41        81.93 o                         
  -4   1  10      35644.82      36975.65       409.98 o                         
  -3   1  10       3284.66       3509.20        84.30 o                         
  -2   1  10      55591.54      56014.38       593.08 o                         
  -1   1  10      53485.23      53337.61       651.39 o                         
   0   1  10      11815.03      11845.22       195.37 o                         
   1   1  10        497.88        411.99        49.30 o                         
   2   1  10       2245.59       2394.41       113.98 o                         
   3   1  10       5476.96       5605.03       165.37 o                         
   4   1  10       7981.10       7965.55       369.52 o                         
   5   1  10      44988.78      45685.60       794.24 o                         
   6   1  10      13161.26      13204.01       577.33 o                         
 -10   2  10        104.95         82.24        64.03 o                         
  -9   2  10        456.73        570.39        72.19 o                         
  -8   2  10        189.17        224.43        50.69 o                         
  -7   2  10       3323.20       3583.85       142.65 o                         
  -6   2  10        246.07        469.92        50.90 o                         
  -5   2  10       6322.64       6542.34       128.27 o                         
  -4   2  10       3538.79       3582.26        93.75 o                         
  -3   2  10       1228.54       1159.24        54.97 o                         
  -2   2  10       3158.00       3057.24        84.39 o                         
  -1   2  10       7553.95       7724.46       153.72 o                         
   0   2  10       4643.92       4787.03       117.51 o                         
   1   2  10      11216.91      10917.80       193.62 o                         
   2   2  10       3938.14      11723.63       705.16 o                         
   3   2  10      13139.89      12909.14       293.81 o                         
   4   2  10        302.42        387.45        76.19 o                         
   5   2  10        334.18         53.77        68.60 o                         
 -10   3  10      52662.25      51226.36      1595.22 o                         
  -9   3  10        325.69        416.08        75.58 o                         
  -8   3  10      55332.42      57975.04       766.55 o                         
  -7   3  10       8258.88       8621.85       168.86 o                         
  -6   3  10        879.28        821.21        68.43 o                         
  -5   3  10       1524.22       1639.83        71.07 o                         
  -4   3  10      70630.17      72390.89       792.46 o                         
  -3   3  10       6167.71       6314.89       140.62 o                         
  -2   3  10      59025.42      59579.64       638.67 o                         
  -1   3  10      68262.19      67168.20       739.63 o                         
   0   3  10       8415.95       8463.88       145.87 o                         
   1   3  10       2100.97       2519.14        85.42 o                         
   2   3  10       1916.58       2125.87        84.64 o                         
   3   3  10       4810.72       5038.27       169.68 o                         
   4   3  10       1960.90       1970.63       127.25 o                         
   5   3  10      35239.50      35531.78       576.22 o                         
  -9   4  10         68.11         18.02        63.65 o                         
  -8   4  10      27856.50      28004.47       500.55 o                         
  -7   4  10      18913.89      19391.49       375.25 o                         
  -6   4  10       8286.82       8492.83       193.93 o                         
  -5   4  10      35363.06      35679.72       475.72 o                         
  -4   4  10     122959.47     126305.82      1387.80 o                         
  -3   4  10       5959.10       5784.39       123.78 o                         
  -2   4  10        299.29        346.61        41.07 o                         
  -1   4  10      10367.04      10329.23       174.18 o                         
   0   4  10      20826.30      20699.29       273.72 o                         
   1   4  10      11372.66      11543.75       188.40 o                         
   2   4  10      93173.12      91329.54      1060.32 o                         
   3   4  10      14137.20      14476.02       279.20 o                         
   4   4  10       3936.90       3888.08       162.80 o                         
   5   4  10       1018.03       1172.62       117.23 o                         
  -9   5  10       2708.05       3317.30       175.58 o                         
  -8   5  10      11884.38      12224.92       290.21 o                         
  -7   5  10       5797.79       5926.25       182.90 o                         
  -6   5  10      10144.28      10714.62       253.58 o                         
  -5   5  10       1882.25       2397.81       100.63 o                         
  -4   5  10      11224.93      11611.09       192.11 o                         
  -3   5  10       4320.18       4517.38       114.32 o                         
  -2   5  10      45472.08      45521.20       537.38 o                         
  -1   5  10      41974.97      41939.29       483.57 o                         
   0   5  10      13771.77      13648.49       213.63 o                         
   1   5  10       4492.23       4543.32       120.25 o                         
   2   5  10       2672.58       2838.31       117.33 o                         
   3   5  10       4600.41       4163.37       212.64 o                         
   4   5  10      14158.25      14608.10       332.21 o                         
   5   5  10      34010.42      33355.41       641.98 o                         
  -9   6  10       2512.69       2921.56       184.29 o                         
  -8   6  10        477.44        561.47        82.07 o                         
  -3   0  12      14003.72      13903.30       436.93 o                         
   9   0   2        691.77        211.16       101.49 o                         
   7   0   4       3320.05       3755.33       349.33 o                         
   5   0   6         77.30        169.13        54.49 o                         
   3   0   8       4974.81       5375.88       269.73 o                         
   1   0  10       9390.44       9431.24       400.76 o                         
  -7   6  10       6308.38       6343.56       176.09 o                         
  -6   6  10       7168.82       7321.20       212.77 o                         
  -5   6  10       8780.99       9286.33       201.02 o                         
  -4   6  10      16941.81      16909.04       270.47 o                         
  -3   6  10      10952.79      11223.95       239.87 o                         
  -2   6  10       7214.11       7294.22       144.03 o                         
  -1   6  10       3590.17       3607.63        99.76 o                         
   0   6  10      19649.03      19697.86       308.75 o                         
   1   6  10      10295.66      10437.90       204.37 o                         
   2   6  10      18458.78      18597.78       314.28 o                         
   3   6  10      14482.10      14384.08       370.94 o                         
   4   6  10       3810.26       3899.67       159.72 o                         
   5   6  10        264.08        242.29       143.69 o                         
  -8   7  10      47028.82      48245.26       979.19 o                         
  -7   7  10      16264.71      16980.49       324.95 o                         
  -6   7  10       2806.05       2757.13       143.96 o                         
  -5   7  10        261.46        310.77        58.03 o                         
  -4   7  10      62418.08      62160.45       751.57 o                         
  -3   7  10       3548.56       3508.62       102.89 o                         
  -2   7  10      31329.09      32259.17       413.92 o                         
  -1   7  10      34452.15      33594.80       519.47 o                         
   0   7  10       1017.11       1269.99        93.51 o                         
   1   7  10       6974.51       7212.63       169.57 o                         
   2   7  10       2245.60       2226.09       128.35 o                         
   3   7  10       4083.84       4429.57       164.39 o                         
   4   7  10       2014.15       2216.99       140.34 o                         
  -8   8  10      26235.19      26558.40       495.34 o                         
  -7   8  10      14685.16      15303.78       313.43 o                         
  -6   8  10        630.30        704.51        76.90 o                         
  -5   8  10      11833.66      12184.64       227.78 o                         
  -4   8  10      51417.30      52060.23       670.22 o                         
  -3   8  10      10325.27      10576.13       207.59 o                         
  -2   8  10       5827.17       5955.75       132.10 o                         
  -1   8  10       2479.60       2692.51        95.21 o                         
   0   8  10       1074.93       1133.43        83.71 o                         
   1   8  10       7734.36       7916.49       194.03 o                         
   2   8  10      89310.39      87563.29      1147.83 o                         
   3   8  10      23442.48      23157.69       417.20 o                         
   4   8  10        142.53        223.34        73.26 o                         
  -7   9  10       9136.23       9445.17       238.75 o                         
  -6   9  10      22316.41      22583.18       374.72 o                         
  -5   9  10       1157.10       1242.67       102.40 o                         
  -4   9  10        988.69       1050.83        83.67 o                         
  -3   9  10       2407.23       2140.59        90.25 o                         
  -2   9  10       9024.14       8994.76       167.93 o                         
  -1   9  10      18601.79      19511.06       301.67 o                         
   0   9  10       3125.30       3023.69       124.75 o                         
   1   9  10       6701.02       6557.44       176.38 o                         
   2   9  10       1380.71       1257.48       100.40 o                         
   3   9  10       4221.68       3738.53       186.47 o                         
  -6  10  10       7757.13       7775.18       194.84 o                         
  -5  10  10      13026.77      12425.76       244.21 o                         
  -4  10  10      11105.96      10667.40       217.55 o                         
  -3  10  10      12883.22      12981.47       224.41 o                         
  -2  10  10      14357.73      13950.42       232.99 o                         
  -1  10  10       2069.73       2399.30       108.95 o                         
   0  10  10      34137.61      33378.29       427.40 o                         
   1  10  10       4974.95       5015.89       159.34 o                         
   2  10  10      18609.44      17647.02       344.30 o                         
  -5  11  10        106.08        120.95        67.17 o                         
  -4  11  10      44535.92      44350.80       635.75 o                         
  -3  11  10       4074.02       4160.65       131.65 o                         
  -2  11  10      24366.34      23946.17       353.69 o                         
  -1  11  10      27729.99      26762.46       360.89 o                         
   0  11  10       1050.59       1109.88        79.02 o                         
   1  11  10       5734.74       5778.29       166.60 o                         
  -3  12  10      17318.18      17117.12       283.79 o                         
  -2  12  10      20237.10      19478.07       312.69 o                         
  -1  12  10        256.49        236.10        55.20 o                         
  -9   1  11       4627.09       4878.29       166.97 o                         
  -8   1  11         23.76        -31.03        49.92 o                         
  -7   1  11       1220.63       1432.75        82.83 o                         
  -6   1  11      39487.84      41424.45       499.06 o                         
  -5   1  11       3670.17       3878.36        98.53 o                         
  -4   1  11      38491.46      39907.46       489.88 o                         
  -3   1  11      56404.01      56960.76       610.80 o                         
  -2   1  11      11262.07      12989.15       453.23 o                         
  -1   1  11        788.94       1089.04        69.96 o                         
   0   1  11       3361.25       3342.09       104.24 o                         
   1   1  11       6819.15       6815.59       170.30 o                         
   2   1  11       5269.85       5967.61       224.26 o                         
   3   1  11      56212.88      56674.57       918.02 o                         
   4   1  11      16331.99      16649.04       388.78 o                         
   5   1  11        455.65        416.29       103.89 o                         
  -9   2  11      20856.60      21689.96       356.47 o                         
  -8   2  11       5092.60       5469.56       147.67 o                         
  -7   2  11      30398.85      31463.80       462.30 o                         
  -6   2  11      91268.55      94214.74      1348.63 o                         
  -5   2  11       3377.90       3602.64        99.59 o                         
  -4   2  11        362.05        467.99        47.81 o                         
  -3   2  11      14746.02      13979.20       247.15 o                         
  -2   2  11      25747.73      25426.15       337.70 o                         
  -1   2  11      17095.21      16834.71       251.31 o                         
   0   2  11     138758.50     143474.55      1772.13 o                         
   1   2  11      16591.76      17294.41       432.32 o                         
   2   2  11       9817.64       9931.09       232.23 o                         
   3   2  11       1619.43       1832.12       127.15 o                         
   4   2  11       4024.66       4070.26       173.37 o                         
   5   2  11       1118.40       1295.48       134.60 o                         
  -9   3  11       5146.26       5368.04       191.94 o                         
  -8   3  11       2024.02       1875.72       105.18 o                         
  -7   3  11       1567.14       1660.85        96.28 o                         
  -6   3  11      16408.55      17493.15       281.99 o                         
  -5   3  11       4098.14       4247.71       111.47 o                         
  -4   3  11      52395.34      52881.69       631.81 o                         
  -3   3  11      41398.92      42288.05       574.80 o                         
  -2   3  11      11186.09      11060.68       182.12 o                         
  -1   3  11       1581.64       1750.77        73.98 o                         
   0   3  11       2151.83       2395.64        91.65 o                         
   1   3  11       4819.83       4818.64       186.15 o                         
   2   3  11      12143.27      12305.07       225.57 o                         
   3   3  11      47451.81      45314.80       678.27 o                         
   4   3  11      13619.60      12913.90       296.70 o                         
   5   3  11       2595.69       1826.77       125.90 o                         
  -9   4  11       3428.52       3601.55       165.60 o                         
  -8   4  11       2198.66       2497.16       156.98 o                         
  -7   4  11       3426.66       3392.47       168.42 o                         
  -6   4  11       6714.21       6816.02       163.52 o                         
  -5   4  11       5769.11       5941.16       152.50 o                         
  -4   4  11       5142.73       5359.70       151.11 o                         
  -3   4  11       4222.85       4430.38       125.44 o                         
  -2   4  11      10853.36      11151.60       186.59 o                         
  -1   4  11       8606.87       8935.26       165.51 o                         
   0   4  11      13706.49      13807.65       220.80 o                         
   1   4  11      11249.64      11254.77       200.89 o                         
   2   4  11       1088.79       1232.87        74.98 o                         
   3   4  11        485.94        369.79        61.07 o                         
   4   4  11       4192.63       4628.13       239.22 o                         
  -9   5  11      10074.28      10421.48       277.82 o                         
  -8   5  11       1759.96       1381.83       112.55 o                         
  -7   5  11        776.48        837.74        89.67 o                         
  -6   5  11      50428.21      52315.97       717.90 o                         
  -5   5  11       4634.39       4786.40       192.63 o                         
  -4   5  11      42652.62      44506.98       557.17 o                         
  -3   5  11      51947.83      52130.04       664.85 o                         
  -2   5  11       2943.82       2942.88        94.70 o                         
  -1   5  11       4757.94       4751.75       123.73 o                         
   0   5  11        932.40       1105.50        69.48 o                         
   1   5  11       5750.08       6126.69       146.46 o                         
   2   5  11       1789.12       2057.92       108.48 o                         
   3   5  11      38906.21      39436.93       549.71 o                         
   4   5  11      22985.04      22746.21       462.53 o                         
  -8   6  11        973.62        835.54       102.74 o                         
  -7   6  11      19801.65      20308.39       401.41 o                         
  -6   6  11      60279.47      63088.33       945.85 o                         
  -5   6  11       5055.89       5177.55       164.49 o                         
  -4   6  11       1816.11       1963.29        84.66 o                         
  -3   6  11       4963.78       5072.72       142.54 o                         
  -2   6  11       8027.16       8097.42       169.21 o                         
  -1   6  11      11193.06      11274.82       200.52 o                         
   0   6  11      98306.91      96778.79      1162.22 o                         
   1   6  11      23968.59      24475.52       381.88 o                         
   2   6  11       1465.22       1514.01       107.09 o                         
   3   6  11       1045.77       1408.82       102.47 o                         
   4   6  11       2312.48       2461.39       168.62 o                         
  -8   7  11      12846.79      12781.46       303.40 o                         
  -7   7  11       1434.20       1683.99       125.80 o                         
  -6   7  11       3109.70       3085.65       150.03 o                         
  -5   7  11       1869.42       1910.40       100.36 o                         
  -4   7  11      13610.88      14693.95       285.87 o                         
  -3   7  11      20775.31      21022.45       308.29 o                         
  -2   7  11       8279.62       8121.84       159.78 o                         
  -1   7  11       7062.17       7329.01       165.40 o                         
   0   7  11       2708.23       2735.52       112.87 o                         
   1   7  11       4710.22       4675.27       169.29 o                         
   2   7  11      22672.48      22430.15       433.23 o                         
   3   7  11      30645.29      28914.62       487.39 o                         
  -7   8  11       8841.99       9373.41       257.90 o                         
  -6   8  11      12147.11      12183.55       303.90 o                         
  -5   8  11       9838.42      10244.48       227.21 o                         
  -4   8  11       9350.18       9383.08       201.92 o                         
  -3   8  11       3147.24       3209.78       108.20 o                         
  -2   8  11      28287.13      28260.85       376.26 o                         
  -1   8  11       7543.20       7233.59       155.99 o                         
   0   8  11      20515.84      20340.99       304.91 o                         
   1   8  11      17462.72      17380.30       314.75 o                         
   2   8  11       5945.28       6143.00       189.53 o                         
   3   8  11        568.47        436.27        75.55 o                         
  -7   9  11         57.58        -67.73        79.70 o                         
  -6   9  11      41699.56      41658.07       632.78 o                         
  -5   9  11       3154.90       3430.44       157.54 o                         
  -4   9  11      20481.57      20408.54       333.37 o                         
  -3   9  11      32810.43      32131.40       403.77 o                         
  -2   9  11        771.42        767.31        60.22 o                         
  -1   9  11       6231.51       6233.70       158.74 o                         
   0   9  11       6029.56       5844.16       149.64 o                         
   1   9  11       4278.82       4232.70       158.43 o                         
   2   9  11       1623.22       1581.35       115.51 o                         
  -6  10  11      27547.71      28253.61       557.10 o                         
  -5  10  11      13102.21      13000.67       254.83 o                         
  -4  10  11      11220.89      10896.26       232.48 o                         
  -3  10  11       1400.22       1366.52        74.97 o                         
  -2  10  11        155.89        227.70        44.60 o                         
  -1  10  11       4893.62       5066.74       146.52 o                         
   0  10  11      49589.92      47626.93       567.19 o                         
   1  10  11      22382.26      21794.18       387.96 o                         
  -4  11  11       7448.29       7372.56       187.11 o                         
  -3  11  11      12382.64      12314.05       249.84 o                         
  -2  11  11       1544.85       1121.16        76.17 o                         
  -1  11  11       7330.77       7107.09       157.17 o                         
  -9   0  12      25473.49      25390.22       731.82 o                         
  -8   0  12      63426.16      65462.57      1325.36 o                         
  -7   0  12       2137.84       2629.59       156.91 o                         
  -5   0  12      13594.17      13294.80       312.82 o                         
  -4   0  12      23553.49      24228.19       434.69 o                         
  -3   0  12      22111.64      22198.85       494.61 o                         
  -2   0  12     164189.88     164306.72      2487.12 o                         
  -1   0  12      15049.72      14847.51       400.76 o                         
  -1   0  12      23930.73      24227.90       522.22 o                         
   0   0  12      13365.78      13296.67       356.80 o                         
   1   0  12       2004.89       2362.85       188.96 o                         
   2   0  12       3975.00       3751.35       237.54 o                         
   3   0  12       1335.53       1681.24       205.89 o                         
   4   0  12      35552.84      35519.67      1234.80 o                         
  -9   1  12       1063.40       1239.79       106.40 o                         
  -8   1  12      19448.71      20564.14       340.09 o                         
  -7   1  12       2795.99       2950.60       109.49 o                         
  -6   1  12      29014.20      30143.38       384.94 o                         
  -5   1  12      33797.88      35111.26       436.45 o                         
  -4   1  12       9647.56       9848.50       164.16 o                         
  -3   1  12        402.45        453.52        46.54 o                         
  -2   1  12       2344.29       2436.77        90.54 o                         
  -1   1  12       6417.42       6578.39       160.50 o                         
   0   1  12       9669.98      10452.47       314.74 o                         
   1   1  12      65436.84      65442.82       935.51 o                         
   2   1  12      20855.88      21066.18       383.77 o                         
   3   1  12        627.34        397.67        87.36 o                         
   4   1  12       1820.56       1859.39       146.71 o                         
  -9   2  12       1286.06        849.52        72.37 o                         
  -8   2  12        659.77        625.16        70.51 o                         
  -7   2  12        731.55        678.26        70.11 o                         
  -6   2  12       1968.74       1837.77        84.99 o                         
  -5   2  12       3257.16       3430.63       129.68 o                         
  -4   2  12       3031.43       3261.74       100.56 o                         
  -3   2  12       5972.46       6322.38       164.01 o                         
  -2   2  12       4385.57       4886.84       273.39 o                         
  -1   2  12      10576.99      10625.19       291.81 o                         
   0   2  12        141.01        171.54        50.47 o                         
   1   2  12        899.35        771.48        70.80 o                         
   2   2  12        840.85        794.61        77.54 o                         
   3   2  12       1004.31        640.82        82.53 o                         
   4   2  12        631.67        904.27       114.89 o                         
  -9   3  12        748.28       1051.12       108.13 o                         
  -8   3  12      31670.55      33063.65       522.88 o                         
  -7   3  12       4243.15       4902.67       164.76 o                         
  -6   3  12      34350.73      36692.87       615.87 o                         
  -5   3  12      54823.07      57219.12       686.64 o                         
  -4   3  12       5596.37       6100.19       154.22 o                         
  -3   3  12       2105.66       2204.68        95.83 o                         
  -2   3  12       1832.55       1719.13        81.13 o                         
  -1   3  12       6854.57       6786.29       144.14 o                         
   0   3  12       2293.28       2571.95       121.23 o                         
   1   3  12      54159.62      54730.15       667.10 o                         
   2   3  12      21684.03      21461.46       361.25 o                         
   3   3  12       2172.17       2382.42       148.32 o                         
   4   3  12       8612.34       8233.05       241.30 o                         
  -9   4  12      19711.90      21277.97       426.11 o                         
  -8   4  12      58315.72      60552.39       922.61 o                         
  -7   4  12       3362.37       3935.59       189.64 o                         
  -6   4  12        218.52        348.44        91.84 o                         
  -5   4  12      10264.12       9944.26       218.95 o                         
  -4   4  12      14092.38      14642.28       286.31 o                         
  -3   4  12      13453.58      13290.36       226.18 o                         
  -2   4  12      88081.31      88340.98      1014.67 o                         
  -1   4  12      17883.85      18262.54       280.72 o                         
   0   4  12       5304.35       5283.69       136.32 o                         
   1   4  12       1066.06       1231.27        83.62 o                         
   2   4  12       4536.89       4912.79       147.57 o                         
   3   4  12       1648.64       1904.74       156.39 o                         
   4   4  12      44995.09      46072.74      1622.64 o                         
  -8   5  12       5357.43       5351.70       185.56 o                         
  -7   5  12       2419.18       2870.25       151.55 o                         
  -6   5  12      24448.55      25665.99       440.05 o                         
  -5   5  12      23257.56      23917.00       411.55 o                         
  -4   5  12       8568.00       8885.05       195.87 o                         
  -3   5  12       4124.71       4480.22       130.92 o                         
  -2   5  12       2791.25       2945.96       105.04 o                         
  -1   5  12       3595.41       3932.75       118.62 o                         
   0   5  12      18529.48      18500.91       277.81 o                         
   1   5  12      40028.56      38652.90       492.38 o                         
   2   5  12       4274.35       4394.23       144.73 o                         
   3   5  12       4842.59       4895.82       166.19 o                         
  -8   6  12       7938.02       8014.15       238.06 o                         
  -7   6  12       8438.56       8867.19       246.49 o                         
  -6   6  12       5107.39       5387.39       172.79 o                         
  -5   6  12       2271.39       2523.18       134.34 o                         
  -4   6  12      16885.29      16886.72       322.13 o                         
  -3   6  12       7810.57       8088.14       176.10 o                         
  -2   6  12      17471.54      17526.69       291.86 o                         
  -1   6  12      14977.60      15803.90       283.08 o                         
   0   6  12       2956.45       2817.51       121.53 o                         
   1   6  12        405.98        354.68        72.33 o                         
   2   6  12       9814.28       9702.98       252.18 o                         
   3   6  12       1324.60        744.99        83.10 o                         
  -7   7  12       2452.79       2377.09       149.85 o                         
  -6   7  12      21926.40      22924.98       414.97 o                         
  -5   7  12      34597.90      34478.07       532.59 o                         
  -4   7  12       1354.15       1296.11        86.71 o                         
  -3   7  12       5572.00       5549.87       138.76 o                         
  -2   7  12       2216.95       2389.54        98.08 o                         
  -1   7  12       7034.74       7031.70       160.59 o                         
   0   7  12       1723.03       1717.70       100.00 o                         
   1   7  12      39208.45      39035.66       575.60 o                         
   2   7  12      18360.29      17605.74       349.96 o                         
  -7   8  12       6003.15       6184.51       215.15 o                         
  -6   8  12       3739.70       3851.43       170.71 o                         
  -5   8  12       2434.58       2775.04       115.05 o                         
  -4   8  12       1125.96        992.11       115.32 o                         
  -3   8  12       8888.88       8813.27       194.16 o                         
  -2   8  12      84366.97      83125.73       907.88 o                         
  -1   8  12      27623.59      27364.01       373.88 o                         
   0   8  12         26.24        100.20        48.90 o                         
  -3   0  14        591.77        405.22       116.71 o                         
  -5   0  16        666.04        677.74       135.90 o                         
   9   0   4         16.00        -41.17        88.48 o                         
   7   0   6       1701.93        567.78       232.86 o                         
   5   0   8       3170.94       3628.40       180.22 o                         
   7   0   8       3285.65       3242.99       269.40 o                         
   3   0  10       8103.46       8110.53       418.91 o                         
   5   0  10       1001.24        487.74       102.01 o                         
   1   0  12       1250.81        931.30       102.86 o                         
   3   0  12        828.91        788.41       105.99 o                         
   1   8  12       1247.74       1350.54       105.69 o                         
   2   8  12        852.82        757.88        88.55 o                         
  -6   9  12       6402.31       6599.60       228.80 o                         
  -5   9  12      11294.47      11495.93       231.84 o                         
  -4   9  12       2838.80       2313.48       109.90 o                         
  -3   9  12       7301.13       7383.15       161.27 o                         
  -2   9  12       1495.02       1621.33        80.06 o                         
  -1   9  12       3583.76       3425.84       128.03 o                         
   0   9  12      21416.46      20884.41       337.44 o                         
   1   9  12      19168.67      18426.50       371.38 o                         
  -4  10  12      26369.09      25880.99       383.04 o                         
  -3  10  12       3014.66       2536.92       102.29 o                         
  -2  10  12      18074.36      17239.29       287.55 o                         
  -1  10  12      14257.59      14344.04       345.35 o                         
  -9   1  13       2421.18       2945.84       193.10 o                         
  -8   1  13      17677.67      18204.97       315.90 o                         
  -7   1  13      34575.26      35652.90       523.18 o                         
  -6   1  13       6180.33       6845.04       177.36 o                         
  -5   1  13       1342.12       1522.56        80.59 o                         
  -4   1  13       2408.66       2373.88        86.26 o                         
  -3   1  13       6945.62       7130.66       161.22 o                         
  -2   1  13       4951.94       4782.95       131.17 o                         
  -1   1  13      67922.81      68519.81       935.85 o                         
   0   1  13      19137.42      18674.23       340.45 o                         
   1   1  13        682.55        832.60        87.46 o                         
   2   1  13       5788.01       5706.24       199.84 o                         
   3   1  13        244.15        355.12        99.40 o                         
  -8   2  13        106.38         20.94        64.88 o                         
  -7   2  13      11259.64      11727.46       245.07 o                         
  -6   2  13      14671.35      15399.55       297.67 o                         
  -5   2  13      18018.10      18337.81       285.62 o                         
  -4   2  13     105863.28     111067.60      1187.54 o                         
  -3   2  13      20759.49      20909.48       320.61 o                         
  -2   2  13       9568.44       9498.53       181.06 o                         
  -1   2  13       1409.97       1736.84       106.74 o                         
   0   2  13       4444.47       4225.24       140.61 o                         
   1   2  13       1552.71       1937.99       126.34 o                         
   2   2  13      44400.84      44442.28       666.67 o                         
   3   2  13      32229.56      34308.58       695.09 o                         
  -8   3  13      21515.45      22168.60       393.34 o                         
  -7   3  13      18582.33      19229.34       335.55 o                         
  -6   3  13       5716.39       5766.85       150.83 o                         
  -5   3  13       1007.96        701.96        67.32 o                         
  -4   3  13       1574.46       1650.09        95.33 o                         
  -3   3  13       3724.81       3902.82       137.56 o                         
  -2   3  13      12034.09      11684.27       222.20 o                         
  -1   3  13      48433.59      47794.80       557.33 o                         
   0   3  13      17511.28      16979.99       287.00 o                         
   1   3  13       3190.60       3237.38       123.89 o                         
   2   3  13        547.01        699.24        86.40 o                         
   3   3  13        515.43        360.28        84.91 o                         
  -8   4  13       2826.32       2385.15       324.40 o                         
  -7   4  13       1696.26       1638.66       114.82 o                         
  -6   4  13       7391.47       7957.02       196.71 o                         
  -5   4  13       4895.51       5397.39       204.98 o                         
  -4   4  13      10008.09      10438.73       239.22 o                         
  -3   4  13       8888.17       9585.50       266.00 o                         
  -2   4  13        878.83        738.50        72.27 o                         
  -1   4  13        668.12        509.42        62.25 o                         
   0   4  13       5262.30       5475.57       155.05 o                         
   1   4  13       1552.62       1160.98        83.56 o                         
   2   4  13       1400.71       1446.10        93.30 o                         
   3   4  13      29420.67      25848.39       755.67 o                         
  -8   5  13      23458.68      24338.13       442.51 o                         
  -7   5  13      35992.75      37162.25       630.88 o                         
  -6   5  13       2331.52       1817.47       103.66 o                         
  -5   5  13       2676.00       3185.84       143.17 o                         
  -4   5  13        825.51        887.44        84.81 o                         
  -3   5  13       7271.22       7536.27       185.58 o                         
  -2   5  13       1475.70       1296.17        79.79 o                         
  -1   5  13      51881.70      51775.37       661.04 o                         
   0   5  13      24541.80      24565.41       351.87 o                         
   1   5  13       4969.64       4819.78       147.39 o                         
   2   5  13       6977.08       6786.43       195.96 o                         
  -7   6  13       4572.03       5966.56       299.80 o                         
  -6   6  13       5129.62       5199.60       175.02 o                         
  -5   6  13       9363.57       9565.53       219.49 o                         
  -4   6  13      75613.73      78214.45       975.91 o                         
  -3   6  13      22887.21      22932.80       347.38 o                         
  -2   6  13       1386.65       1450.31        82.51 o                         
  -1   6  13        634.72        942.44        76.60 o                         
   0   6  13       2950.19       3020.38       126.28 o                         
   1   6  13       2159.72       2396.04       113.95 o                         
   2   6  13      38388.91      36933.39       564.60 o                         
  -7   7  13      11103.24      11287.18       332.72 o                         
  -6   7  13       4605.19       4615.37       169.86 o                         
  -5   7  13       4946.93       4960.36       158.49 o                         
  -4   7  13       2435.36       2313.74       112.79 o                         
  -3   7  13       2893.28       2770.82       124.42 o                         
  -2   7  13      21885.11      21828.19       328.03 o                         
  -1   7  13      28513.81      28775.01       455.39 o                         
   0   7  13         42.78         40.40        51.91 o                         
   1   7  13       5605.00       5939.94       182.08 o                         
  -6   8  13      18615.59      21353.08       458.82 o                         
  -5   8  13       3679.54       4058.64       164.78 o                         
  -4   8  13      14856.86      14662.71       272.91 o                         
  -3   8  13      14682.32      15606.59       426.47 o                         
  -2   8  13       5054.82       4739.34       145.44 o                         
  -1   8  13       1036.34        956.78        77.46 o                         
   0   8  13      10682.39      10163.38       228.48 o                         
  -4   9  13       4865.66       4765.33       154.58 o                         
  -3   9  13       5604.39       5391.59       143.96 o                         
  -2   9  13       1492.93       1478.32        90.58 o                         
  -1   9  13      28894.61      28215.04       425.89 o                         
  -8   0  14      12577.87      12662.15       319.56 o                         
  -7   0  14      15765.76      16709.17       429.40 o                         
  -6   0  14      98469.62      93665.70      3187.62 o                         
  -5   0  14      23581.85      24366.29       455.27 o                         
  -4   0  14       9838.45      10351.94       261.66 o                         
  -3   0  14        934.32       1232.75       115.31 o                         
  -2   0  14       3619.66       3766.04       184.04 o                         
  -1   0  14        757.82        641.93       104.77 o                         
  -1   0  14       1205.46       1352.66       125.30 o                         
   0   0  14      37396.83      35625.55       791.05 o                         
   1   0  14      33734.58      34869.77       799.30 o                         
   1   0  14      21068.37      19451.81       780.96 o                         
   2   0  14       1249.40       1449.88       168.81 o                         
  -8   1  14       4653.32       4431.95       184.63 o                         
  -7   1  14        353.42        486.62        64.25 o                         
  -6   1  14       1233.98       1277.21        73.67 o                         
  -5   1  14       4704.60       4941.83       127.74 o                         
  -4   1  14       7497.99       7396.23       148.13 o                         
  -3   1  14      56627.71      56994.66       725.10 o                         
  -2   1  14      19281.21      19175.40       326.88 o                         
  -1   1  14        460.04        586.19        61.81 o                         
   0   1  14       1379.71       1447.25       118.35 o                         
   1   1  14        279.01        304.39        74.58 o                         
   2   1  14         47.76          5.16        67.74 o                         
  -8   2  14       1312.92        878.69        82.95 o                         
  -7   2  14       2403.98        718.02       261.98 o                         
  -6   2  14       3535.24       3532.38       170.90 o                         
  -5   2  14       5902.62       6320.70       214.03 o                         
  -4   2  14        192.21         35.87        50.47 o                         
  -3   2  14       1003.58        667.66        59.04 o                         
  -2   2  14        810.90        816.26        72.41 o                         
  -1   2  14        972.11        808.62        77.38 o                         
   0   2  14        780.09        982.94        81.56 o                         
   1   2  14      27521.76      25747.59       495.62 o                         
   2   2  14        717.16        645.84        84.85 o                         
  -8   3  14       2474.99       1618.35       192.88 o                         
  -7   3  14       1601.01       1926.52       123.76 o                         
  -6   3  14       1127.85       1088.97        90.16 o                         
  -5   3  14       6365.20       6181.89       164.79 o                         
  -4   3  14       1511.49       1127.50        94.28 o                         
  -3   3  14      55520.06      55698.87       714.02 o                         
  -2   3  14      20867.93      20448.06       328.07 o                         
  -1   3  14       3989.14       4180.97       148.97 o                         
   0   3  14       9474.91       9132.43       206.74 o                         
   1   3  14        410.89        461.30        67.77 o                         
   2   3  14        880.90       1026.65        94.37 o                         
  -7   4  14      11775.03      12142.41       283.81 o                         
  -6   4  14      61822.98      64500.55       913.20 o                         
  -5   4  14      16187.88      16789.75       322.54 o                         
  -4   4  14       3550.32       3739.93       135.91 o                         
  -3   4  14        733.10        894.32        71.46 o                         
  -2   4  14       4351.50       4057.54       129.29 o                         
  -1   4  14       2320.44       2677.50       132.35 o                         
   0   4  14      49343.12      48048.50       617.45 o                         
   1   4  14      41396.51      42634.72       569.50 o                         
  -7   5  14       1891.32       1577.72       122.17 o                         
  -6   5  14       1707.35       1529.97       145.10 o                         
  -5   5  14       1804.49       1114.09        84.62 o                         
  -4   5  14      13635.69      13578.68       268.68 o                         
  -3   5  14      31297.21      31808.02       488.45 o                         
  -2   5  14       4289.01       4043.99       125.21 o                         
  -1   5  14       4002.85       4089.63       139.37 o                         
   0   5  14         98.52        112.69        71.18 o                         
   1   5  14       1771.65       1904.60       114.54 o                         
  -6   6  14       8065.39       8280.78       226.75 o                         
  -5   6  14       9405.31      10230.27       473.29 o                         
  -4   6  14       2900.76       3166.12       220.85 o                         
  -3   6  14        752.38        569.52        85.83 o                         
  -2   6  14       9405.13       8881.32       188.34 o                         
  -1   6  14       1735.68       1605.21       106.34 o                         
   0   6  14       1827.80       1964.39       117.09 o                         
  -5   7  14       7142.81       7323.67       236.29 o                         
  -4   7  14       1538.01       1148.14        84.66 o                         
  -3   7  14      44020.84      43370.90       611.14 o                         
  -2   7  14      16073.17      15865.56       269.14 o                         
  -1   7  14       5238.45       4940.11       145.19 o                         
  -4   8  14         92.14        106.64        62.45 o                         
  -3   8  14        812.87        965.36        80.39 o                         
  -2   8  14        863.37        766.67        66.90 o                         
  -7   1  15       4784.93       5066.44       144.86 o                         
  -6   1  15       2897.62       2511.45       103.80 o                         
  -5   1  15      50158.24      50992.32       613.09 o                         
  -4   1  15      14434.05      13815.71       242.20 o                         
  -3   1  15        934.59       1024.24        84.32 o                         
  -2   1  15       5172.45       5082.53       155.68 o                         
  -1   1  15        364.39        543.83        74.66 o                         
   0   1  15        455.66        415.44        80.75 o                         
   1   1  15      25379.41      24922.77       457.09 o                         
  -7   2  15      16208.32      16890.60       279.49 o                         
  -6   2  15       4897.09       4698.04       125.20 o                         
  -5   2  15        514.07        810.52        89.68 o                         
  -4   2  15       3579.88       3313.14       133.24 o                         
  -3   2  15       1574.45       1671.77        98.00 o                         
  -2   2  15      40514.74      38457.38       535.87 o                         
  -1   2  15      42608.17      43151.56       606.85 o                         
   0   2  15       2361.65       2621.85       142.78 o                         
  -7   3  15       1787.33       1218.13       222.26 o                         
  -6   3  15       7167.81       6845.31       211.45 o                         
  -5   3  15      32439.21      34336.62       606.31 o                         
  -4   3  15      12538.17      12116.83       240.27 o                         
  -3   3  15       1534.48       1373.51        81.88 o                         
  -2   3  15        383.59        360.86        57.61 o                         
  -1   3  15        394.80        458.65        73.69 o                         
   0   3  15       1571.70       1709.61       112.48 o                         
  -6   4  15       1112.82        631.29        75.98 o                         
  -5   4  15        672.49        399.68        69.92 o                         
  -4   4  15       3745.62       3731.76       148.98 o                         
  -3   4  15       1225.25       1200.84        77.11 o                         
  -2   4  15       1309.57       1236.12        90.59 o                         
  -1   4  15      26954.38      25521.38       438.17 o                         
   0   4  15        712.00        811.03        87.44 o                         
  -5   5  15      45559.69      46752.64       640.49 o                         
  -4   5  15      19819.67      19921.65       423.52 o                         
  -3   5  15       5165.58       5259.04       150.82 o                         
  -2   5  15       6509.51       6218.81       196.35 o                         
  -1   5  15       1422.83       1270.09        98.28 o                         
  -4   6  15       2050.94       1698.47       108.58 o                         
  -3   6  15       1964.72       1834.57       105.02 o                         
  -2   6  15      35563.58      33842.00       504.64 o                         
  -6   0  16       2458.65       1805.90       222.27 o                         
  -5   0  16       1046.81       1067.16       112.03 o                         
  -4   0  16      30594.44      29507.00       885.50 o                         
  -3   0  16      36119.87      37478.72      1161.65 o                         
  -3   0  16      22853.88      20123.99      1195.29 o                         
  -2   0  16       1191.47       1262.70       133.37 o                         
  -1   0  16      12077.47      10933.89       391.71 o                         
  -1   0  16      19206.58      20157.84       567.29 o                         
  -5   1  16        329.66         72.79        63.20 o                         
  -4   1  16       1431.64       1126.78        83.75 o                         
  -3   1  16        189.37        234.10        78.09 o                         
  -2   1  16         34.45        -40.73        59.52 o                         
  -1   1  16      24533.30      24163.98       519.38 o                         
  -5   2  16        707.61        396.35        66.77 o                         
  -4   2  16        427.06        233.24        68.18 o                         
  -3   2  16      20720.20      20547.71       443.89 o                         
  -2   2  16        726.54        704.87        83.11 o                         
  -5   3  16       3027.57       2954.00       161.01 o                         
  -4   3  16       6909.33       6616.52       183.71 o                         
  -3   3  16        613.44        651.04        75.84 o                         
  -2   3  16        831.14        856.08        89.75 o                         
                                                                                
